# Supplementary material for: A Comprehensive Comparison between Primary Liver Cancer and Liver Metastases through scRNA-Seq Data Analysis
Source: Metabolites. 2024 Jan 26;14(2):90. doi: 10.3390/metabo14020090 (PMC10890202; doi:10.3390/metabo14020090)
Supplement: Supplementary file 1 [file metabolites-14-00090-s001.zip › Table S1.xlsx]

## Sheet: B Cell
ID	Description	GeneRatio	BgRatio	pvalue	p.adjust	qvalue	geneID	Count	change	log
hsa03010	Ribosome	52/131	167/8385	2.27785e-56	3.98624e-54	3.189e-54	2197/4736/6135/6136/6137/9045/6139/6141/6142/6143/6146/6152/6154/6158/6159/6156/6161/6164/6165/25873/6167/6170/6124/6125/6128/6130/6132/6133/6175/6176/6181/6204/6206/6209/6217/6187/6227/6228/6229/6230/6232/6233/6188/6189/6191/6193/6194/6201/6202/6203/3921/7311	52	up	53.3994
hsa05171	Coronavirus disease - COVID-19	52/131	232/8385	4.94433e-48	4.32629e-46	3.46103e-46	2197/4736/6135/6136/6137/9045/6139/6141/6142/6143/6146/6152/6154/6158/6159/6156/6161/6164/6165/25873/6167/6170/6124/6125/6128/6130/6132/6133/6175/6176/6181/6204/6206/6209/6217/6187/6227/6228/6229/6230/6232/6233/6188/6189/6191/6193/6194/6201/6202/6203/3921/7311	52	up	45.3639
hsa05416	Viral myocarditis	13/131	60/8385	5.01025e-12	2.92264e-10	2.33811e-10	60/71/1604/3108/3113/3115/3117/3119/3122/3123/3127/3133/5880	13	up	9.53422
hsa05330	Allograft rejection	9/131	38/8385	4.67581e-09	2.04567e-07	1.63653e-07	3108/3113/3115/3117/3119/3122/3123/3127/3133	9	up	6.68917
hsa05332	Graft-versus-host disease	9/131	42/8385	1.21329e-08	4.17594e-07	3.34075e-07	3108/3113/3115/3117/3119/3122/3123/3127/3133	9	up	6.37925
hsa04940	Type I diabetes mellitus	9/131	43/8385	1.51437e-08	4.17594e-07	3.34075e-07	3108/3113/3115/3117/3119/3122/3123/3127/3133	9	up	6.37925
hsa05310	Asthma	8/131	31/8385	1.67038e-08	4.17594e-07	3.34075e-07	3108/3113/3115/3117/3119/3122/3123/3127	8	up	6.37925
hsa04640	Hematopoietic cell lineage	12/131	99/8385	3.71048e-08	8.11667e-07	6.49334e-07	951/960/1604/3108/3113/3115/3117/3119/3122/3123/3127/931	12	up	6.09062
hsa04672	Intestinal immune network for IgA production	9/131	49/8385	5.09758e-08	9.91196e-07	7.92957e-07	3108/3113/3115/3117/3119/3122/3123/3127/115650	9	up	6.00384
hsa04145	Phagosome	14/131	152/8385	8.96642e-08	1.56912e-06	1.2553e-06	60/71/527/11151/3108/3113/3115/3117/3119/3122/3123/3127/3133/7846	14	up	5.80434
hsa05320	Autoimmune thyroid disease	9/131	53/8385	1.04313e-07	1.65952e-06	1.32762e-06	3108/3113/3115/3117/3119/3122/3123/3127/3133	9	up	5.78002
hsa05140	Leishmaniasis	10/131	77/8385	2.77122e-07	4.04136e-06	3.23309e-06	1915/3108/3113/3115/3117/3119/3122/3123/3127/65108	10	up	5.39347
hsa05323	Rheumatoid arthritis	10/131	93/8385	1.65217e-06	2.22407e-05	1.77926e-05	527/3108/3113/3115/3117/3119/3122/3123/3127/4050	10	up	4.65285
hsa04612	Antigen processing and presentation	9/131	78/8385	3.08839e-06	3.86049e-05	3.08839e-05	3108/3113/3115/3117/3119/3122/3123/3127/3133	9	up	4.41336
hsa05321	Inflammatory bowel disease	8/131	65/8385	6.84544e-06	7.98635e-05	6.38908e-05	3108/3113/3115/3117/3119/3122/3123/3127	8	up	4.09765
hsa05164	Influenza A	12/131	171/8385	1.36047e-05	0.000148802	0.000119042	60/71/896/3108/3113/3115/3117/3119/3122/3123/3127/293	12	up	3.82739
hsa05152	Tuberculosis	12/131	180/8385	2.2804e-05	0.000234747	0.000187798	527/801/11151/3108/3113/3115/3117/3119/3122/3123/3127/387	12	up	3.6294
hsa05166	Human T-cell leukemia virus 1 infection	13/131	222/8385	4.06045e-05	0.000394766	0.000315813	896/3108/3113/3115/3117/3119/3122/3123/3127/3133/293/115650/7538	13	up	3.40366
hsa05169	Epstein-Barr virus infection	12/131	202/8385	7.08772e-05	0.000652816	0.000522253	896/960/3108/3113/3115/3117/3119/3122/3123/3127/3133/4067	12	up	3.18521
hsa04658	Th1 and Th2 cell differentiation	8/131	92/8385	8.87048e-05	0.000776167	0.000620933	3108/3113/3115/3117/3119/3122/3123/3127	8	up	3.11005
hsa05150	Staphylococcus aureus infection	8/131	96/8385	0.00011994	0.000999498	0.000799598	3108/3113/3115/3117/3119/3122/3123/3127	8	up	3.00022
hsa04514	Cell adhesion molecules	10/131	157/8385	0.000164478	0.00130835	0.00104668	3108/3113/3115/3117/3119/3122/3123/3127/3133/5788	10	up	2.88328
hsa04659	Th17 cell differentiation	8/131	108/8385	0.000272292	0.00207179	0.00165743	3108/3113/3115/3117/3119/3122/3123/3127	8	up	2.68365
hsa05145	Toxoplasmosis	8/131	112/8385	0.000349117	0.00254565	0.00203652	3108/3113/3115/3117/3119/3122/3123/3127	8	up	2.5942
hsa05322	Systemic lupus erythematosus	8/131	136/8385	0.00126456	0.00885189	0.00708151	3108/3113/3115/3117/3119/3122/3123/3127	8	up	2.05296
hsa05205	Proteoglycans in cancer	9/131	205/8385	0.00472821	0.0318245	0.0254596	60/71/960/1655/1975/7430/3059/387/6194	9	up	1.49724
hsa05418	Fluid shear stress and atherosclerosis	7/131	139/8385	0.00599488	0.0388557	0.0310846	60/71/801/1843/10365/5880/387	7	up	1.41055
hsa04141	Protein processing in endoplasmic reticulum	31/140	171/8385	4.32223e-24	8.51479e-22	7.73451e-22	1603/79139/91319/3337/51726/64215/27248/2081/9709/3320/7184/3303/3304/3309/3998/10960/5034/9601/10130/6185/6238/51128/10952/23480/7095/6745/6747/6748/23471/51465/7494	31	down	21.0698
hsa05012	Parkinson disease	32/140	266/8385	3.2722e-19	3.22312e-17	2.92776e-17	1329/1340/1345/1347/1349/2081/3309/4694/126328/51079/4697/4707/54539/4708/4709/4710/4713/4714/4718/4726/5683/5689/5691/6647/7295/7314/7316/51465/10975/7381/27089/7494	32	down	16.4917
hsa05020	Prion disease	31/140	273/8385	7.05327e-18	4.63165e-16	4.20721e-16	712/713/1329/1340/1345/1347/1349/64764/3303/3304/3309/4694/126328/51079/4697/4707/54539/4708/4709/4710/4713/4714/4718/4726/5683/5689/5691/6647/10975/7381/27089	31	down	15.3343
hsa04932	Non-alcoholic fatty liver disease	24/140	155/8385	4.37377e-17	2.15408e-15	1.95669e-15	1329/1340/1345/1347/1349/2081/3725/4694/126328/51079/4697/4707/54539/4708/4709/4710/4713/4714/4718/4726/10975/7381/27089/7494	24	down	14.6667
hsa05208	Chemical carcinogenesis - reactive oxygen species	26/140	223/8385	2.3953e-15	9.43747e-14	8.57264e-14	10327/1329/1340/1345/1347/1349/2052/2938/3725/4694/126328/51079/4697/4707/54539/4708/4709/4710/4713/4714/4718/4726/6647/10975/7381/27089	26	down	13.0251
hsa00190	Oxidative phosphorylation	21/140	134/8385	3.70312e-15	1.21586e-13	1.10444e-13	1329/1340/1345/1347/1349/4694/126328/51079/4697/4707/54539/4708/4709/4710/4713/4714/4718/4726/10975/7381/27089	21	down	12.9151
hsa05016	Huntington disease	29/140	306/8385	1.23024e-14	3.46225e-13	3.14498e-13	1329/1340/1345/1347/1349/64764/2081/2876/4694/126328/51079/4697/4707/54539/4708/4709/4710/4713/4714/4718/4726/5441/5683/5689/5691/6647/10975/7381/27089	29	down	12.4606
hsa05415	Diabetic cardiomyopathy	24/140	203/8385	2.34565e-14	5.77617e-13	5.24686e-13	183/1329/1340/1345/1347/1349/1509/25874/4694/126328/51079/4697/4707/54539/4708/4709/4710/4713/4714/4718/4726/10975/7381/27089	24	down	12.2384
hsa05014	Amyotrophic lateral sclerosis	30/140	364/8385	1.69535e-13	3.71094e-12	3.37087e-12	1329/1340/1345/1347/1349/79139/2081/2876/3309/4694/126328/51079/4697/4707/54539/4708/4709/4710/4713/4714/4718/4726/5683/5689/5691/6647/10975/7381/27089/7494	30	down	11.4305
hsa05022	Pathways of neurodegeneration - multiple diseases	33/140	476/8385	1.14004e-12	2.24587e-11	2.04006e-11	1329/1340/1345/1347/1349/79139/2081/2876/3309/4694/126328/51079/4697/4707/54539/4708/4709/4710/4713/4714/4718/4726/5683/5689/5691/6647/7314/7316/51465/10975/7381/27089/7494	33	down	10.6486
hsa04714	Thermogenesis	22/140	232/8385	2.79423e-11	5.00421e-10	4.54563e-10	1329/1340/1345/1347/1349/64764/4694/126328/51079/4697/4707/54539/4708/4709/4710/4713/4714/4718/4726/10975/7381/27089	22	down	9.30066
hsa03060	Protein export	9/140	23/8385	5.21958e-11	8.56882e-10	7.78359e-10	3309/90701/10952/23480/7095/28972/9789/60559/6727	9	down	9.06708
hsa05010	Alzheimer disease	27/140	384/8385	1.34051e-10	2.03138e-09	1.84523e-09	348/1329/1340/1345/1347/1349/2081/4694/126328/51079/4697/4707/54539/4708/4709/4710/4713/4714/4718/4726/5683/5689/5691/10975/7381/27089/7494	27	down	8.69221
hsa04723	Retrograde endocannabinoid signaling	13/140	148/8385	9.9698e-07	1.40289e-05	1.27433e-05	4694/126328/51079/4697/4707/54539/4708/4709/4710/4713/4714/4718/4726	13	down	4.85298
hsa04979	Cholesterol metabolism	8/140	51/8385	1.71786e-06	2.25612e-05	2.04938e-05	335/336/341/345/348/350/4043/10577	8	down	4.64664
hsa04260	Cardiac muscle contraction	8/140	87/8385	9.51245e-05	0.00117122	0.00106389	1329/1340/1345/1347/1349/10975/7381/27089	8	down	2.93136
hsa04918	Thyroid hormone synthesis	7/140	75/8385	0.000239754	0.00277833	0.00252373	213/64764/2876/7184/3309/9601/7276	7	down	2.55622
hsa04612	Antigen processing and presentation	7/140	78/8385	0.000306136	0.00335048	0.00304345	567/3106/3320/3303/3304/3309/5721	7	down	2.47489
hsa05171	Coronavirus disease - COVID-19	12/140	232/8385	0.000483949	0.00501779	0.00455797	712/713/3725/9349/6157/6171/6129/6218/6224/6231/51065/6235	12	down	2.29949
hsa04610	Complement and coagulation cascades	7/140	86/8385	0.000557383	0.00549022	0.00498711	712/713/3078/1191/3827/5265/7448	7	down	2.26041
hsa05110	Vibrio cholerae infection	5/140	50/8385	0.00139962	0.0131297	0.0119266	10945/11014/9601/10952/23480	5	down	1.88174
hsa03010	Ribosome	9/140	167/8385	0.00187328	0.0167744	0.0152372	9349/6157/6171/6129/6218/6224/6231/51065/6235	9	down	1.77535

## Sheet: Cytotoxic_T Cell
ID	Description	GeneRatio	BgRatio	pvalue	p.adjust	qvalue	geneID	Count	change	log
hsa03010	Ribosome	63/250	167/8385	1.33242e-54	3.34437e-52	2.83315e-52	2197/4736/6135/6136/23521/9045/6138/6139/6141/6142/6143/6144/6146/6147/6152/6154/6155/6159/6122/6160/6161/6164/11224/6165/25873/6173/6166/6168/6170/6124/6125/6128/6129/6130/6132/6133/6175/6181/6204/6207/6208/6209/6210/6217/6218/6187/6227/6228/6229/6230/6231/6234/6188/6189/6191/6192/6193/6194/6201/6202/6203/3921/7311	63	up	51.4757
hsa05171	Coronavirus disease - COVID-19	64/250	232/8385	1.25605e-45	1.57634e-43	1.33538e-43	2197/5295/4736/6135/6136/23521/9045/6138/6139/6141/6142/6143/6144/6146/6147/6152/6154/6155/6159/6122/6160/6161/6164/11224/6165/25873/6173/6166/6168/6170/6124/6125/6128/6129/6130/6132/6133/6175/6181/6204/6207/6208/6209/6210/6217/6218/6187/6227/6228/6229/6230/6231/6234/6188/6189/6191/6192/6193/6194/6201/6202/6203/3921/7311	64	up	42.8023
hsa05012	Parkinson disease	26/250	266/8385	8.15319e-08	6.82151e-06	5.77876e-06	801/805/1327/1337/1340/1345/1347/1350/1351/54205/1843/3309/4725/5688/292/293/6647/7846/10376/7277/10383/7311/7314/7316/10975/7381	26	up	5.16612
hsa05020	Prion disease	25/250	273/8385	5.13562e-07	3.2226e-05	2.72999e-05	1327/1337/1340/1345/1347/1350/1351/1535/54205/2534/3309/3312/4725/5295/5688/5880/292/293/6647/7846/10376/7277/10383/10975/7381	25	up	4.49179
hsa05014	Amyotrophic lateral sclerosis	28/250	364/8385	3.50412e-06	0.000175907	0.000149017	60/1327/1337/1340/1345/1347/1350/1351/54205/2521/3178/220988/3309/81631/4725/5216/5688/5903/6647/8878/6432/7846/10376/7277/10383/10975/7381/7415	28	up	3.75472
hsa05130	Pathogenic Escherichia coli infection	19/250	197/8385	5.99537e-06	0.000250806	0.000212467	60/375/382/10109/10094/54205/7430/2534/2597/4627/4691/387/6188/7009/7846/10376/7277/10383/7456	19	up	3.60066
hsa05416	Viral myocarditis	10/250	60/8385	9.40802e-06	0.000337345	0.000285778	60/1604/54205/1982/2534/3107/3113/3115/3133/5880	10	up	3.47193
hsa05131	Shigellosis	21/250	247/8385	1.39388e-05	0.000437331	0.000370479	60/375/382/10109/10094/960/54205/81631/10627/103910/5216/5295/387/6500/8878/7311/7314/7316/7322/7323/7335	21	up	3.35919
hsa04260	Cardiac muscle contraction	11/250	87/8385	5.01446e-05	0.0012765	0.00108137	476/1327/1337/1340/1345/1347/1350/1351/7170/10975/7381	11	up	2.89398
hsa05132	Salmonella infection	20/250	249/8385	5.08565e-05	0.0012765	0.00108137	60/375/382/10109/10094/54205/2597/3326/10627/103910/5216/387/399/6188/6281/6500/7846/10376/7277/10383	20	up	2.89398
hsa03040	Spliceosome	15/250	156/8385	6.06057e-05	0.00138291	0.00117152	1655/2521/3178/220988/3183/3190/3312/5093/9939/10992/6633/4809/6427/6430/6432	15	up	2.85921
hsa04612	Antigen processing and presentation	10/250	78/8385	9.80292e-05	0.00205044	0.00173701	811/972/3107/3113/3115/3133/3326/3309/3312/5720	10	up	2.68815
hsa05415	Diabetic cardiomyopathy	17/250	203/8385	0.000112997	0.0021817	0.0018482	1327/1337/1340/1345/1347/1350/1351/1535/2597/4725/5295/5880/292/293/7040/10975/7381	17	up	2.6612
hsa04670	Leukocyte transendothelial migration	12/250	114/8385	0.000140908	0.00252627	0.0021401	60/4267/7852/1535/7430/10627/103910/5295/5880/5908/387/399	12	up	2.59752
hsa04145	Phagosome	14/250	152/8385	0.000169207	0.0026682	0.00226033	60/527/9550/811/11151/1535/3107/3113/3115/3133/7846/10376/7277/10383	14	up	2.57378
hsa00190	Oxidative phosphorylation	13/250	134/8385	0.000171926	0.0026682	0.00226033	527/9550/1327/1337/1340/1345/1347/1350/1351/54205/4725/10975/7381	13	up	2.57378
hsa05022	Pathways of neurodegeneration - multiple diseases	29/250	476/8385	0.000180715	0.0026682	0.00226033	801/805/1327/1337/1340/1345/1347/1350/1351/54205/2521/3309/81631/4725/5688/292/293/6647/8878/7846/10376/7277/10383/7311/7314/7316/10975/7381/7415	29	up	2.57378
hsa04932	Non-alcoholic fatty liver disease	13/250	155/8385	0.000712649	0.00993749	0.00841842	1327/1337/1340/1345/1347/1350/1351/54205/4725/5295/7040/10975/7381	13	up	2.00272
hsa05016	Huntington disease	20/250	306/8385	0.000795246	0.00998301	0.00845698	1327/1337/1340/1345/1347/1350/1351/54205/4725/5441/5688/292/293/6647/7846/10376/7277/10383/10975/7381	20	up	2.00074
hsa00010	Glycolysis / Gluconeogenesis	8/250	67/8385	0.000795459	0.00998301	0.00845698	226/2023/2597/3939/3945/5223/5230/7167	8	up	2.00074
hsa05418	Fluid shear stress and atherosclerosis	12/250	139/8385	0.000880644	0.0105258	0.0089168	60/801/805/1535/1843/2950/3326/5295/5880/387/8878/6613	12	up	1.97775
hsa04216	Ferroptosis	6/250	41/8385	0.00123835	0.0140179	0.0118751	2495/2512/2879/81631/5093/5094	6	up	1.85332
hsa04137	Mitophagy - animal	8/250	72/8385	0.00128451	0.0140179	0.0118751	11337/23710/81631/8878/54543/7311/7314/7316	8	up	1.85332
hsa04218	Cellular senescence	12/250	156/8385	0.00237806	0.0244727	0.0207318	801/805/896/3107/3133/5295/292/293/8878/7040/677/678	12	up	1.61132
hsa05010	Alzheimer disease	22/250	384/8385	0.00243752	0.0244727	0.0207318	801/805/1327/1337/1340/1345/1347/1350/1351/54205/2597/4725/5295/5688/292/293/7846/10376/7277/10383/10975/7381	22	up	1.61132
hsa05208	Chemical carcinogenesis - reactive oxygen species	15/250	223/8385	0.0026997	0.0260625	0.0220785	1327/1337/1340/1345/1347/1350/1351/1535/4725/5295/292/293/6647/10975/7381	15	up	1.58398
hsa04810	Regulation of actin cytoskeleton	15/250	229/8385	0.00347543	0.0323086	0.0273699	60/10109/10094/1072/7852/7430/4627/10627/103910/5216/5295/5880/28984/387/7114	15	up	1.49068
hsa04530	Tight junction	12/250	169/8385	0.00457656	0.0410256	0.0347543	60/10109/10094/7430/4627/10627/103910/4637/387/7846/10376/7277	12	up	1.38695
hsa04612	Antigen processing and presentation	45063	78/8385	3.46974e-07	3.29626e-05	2.26446e-05	567/3105/3303/3304/3458	5	down	4.48198
hsa04979	Cholesterol metabolism	45033	51/8385	2.72572e-06	0.000129471	8.89444e-05	336/341/345/348	4	down	3.88783
hsa05171	Coronavirus disease - COVID-19	45063	232/8385	7.32043e-05	0.00231814	0.00159252	3725/6134/6176/6232/6235	5	down	2.63486
hsa03010	Ribosome	45033	167/8385	0.000294984	0.00700587	0.0048129	6134/6176/6232/6235	4	down	2.15454
hsa04657	IL-17 signaling pathway	45002	94/8385	0.000827927	0.0157306	0.0108066	3458/3725/3727	3	down	1.80325
hsa05145	Toxoplasmosis	45002	112/8385	0.00137632	0.0214289	0.0147212	3303/3304/3458	3	down	1.669
hsa04380	Osteoclast differentiation	45002	128/8385	0.00202046	0.0214289	0.0147212	3458/3725/3727	3	down	1.669
hsa04915	Estrogen signaling pathway	45002	138/8385	0.00250469	0.0214289	0.0147212	3303/3304/3725	3	down	1.669
hsa05162	Measles	45002	139/8385	0.00255673	0.0214289	0.0147212	3303/3304/3725	3	down	1.669
hsa05418	Fluid shear stress and atherosclerosis	45002	139/8385	0.00255673	0.0214289	0.0147212	3458/3725/10365	3	down	1.669
hsa05330	Allograft rejection	44974	38/8385	0.00260572	0.0214289	0.0147212	3105/3458	2	down	1.669
hsa04010	MAPK signaling pathway	45033	302/8385	0.00270681	0.0214289	0.0147212	3303/3304/3725/3727	4	down	1.669
hsa05332	Graft-versus-host disease	44974	42/8385	0.0031762	0.0225772	0.0155101	3105/3458	2	down	1.64633
hsa04940	Type I diabetes mellitus	44974	43/8385	0.00332717	0.0225772	0.0155101	3105/3458	2	down	1.64633
hsa05134	Legionellosis	44974	57/8385	0.00578341	0.0366283	0.0251629	3303/3304	2	down	1.43618
hsa04213	Longevity regulating pathway - multiple species	44974	62/8385	0.00681177	0.0394034	0.0270694	3303/3304	2	down	1.40447
hsa05169	Epstein-Barr virus infection	45002	202/8385	0.00729974	0.0394034	0.0270694	567/3105/3725	3	down	1.40447
hsa05321	Inflammatory bowel disease	44974	65/8385	0.00746591	0.0394034	0.0270694	3458/3725	2	down	1.40447
hsa05170	Human immunodeficiency virus 1 infection	45002	212/8385	0.00833904	0.0411688	0.0282822	567/3105/3725	3	down	1.38543
hsa05417	Lipid and atherosclerosis	45002	215/8385	0.00866712	0.0411688	0.0282822	3303/3304/3725	3	down	1.38543
hsa05166	Human T-cell leukemia virus 1 infection	45002	222/8385	0.00946226	0.0425032	0.0291989	567/3105/3725	3	down	1.37158
hsa03320	PPAR signaling pathway	44974	75/8385	0.00984284	0.0425032	0.0291989	336/345	2	down	1.37158
hsa05140	Leishmaniasis	44974	77/8385	0.0103538	0.0427657	0.0293792	3458/3725	2	down	1.3689

## Sheet: Dendritic Cell
ID	Description	GeneRatio	BgRatio	pvalue	p.adjust	qvalue	geneID	Count	change	log
hsa03060	Protein export	7/138	23/8385	5.5255e-08	1.25429e-05	1.20398e-05	90701/10952/23480/28972/9789/6727/6734	7	up	4.9016
hsa04141	Protein processing in endoplasmic reticulum	14/138	171/8385	7.40294e-07	8.40234e-05	8.06531e-05	91319/440275/10961/7184/10525/5034/6238/10952/23480/6748/7322/51465/23190/7415	14	up	4.0756
hsa04670	Leukocyte transendothelial migration	8/138	114/8385	0.000558164	0.0422344	0.0405403	81/7852/7430/10627/103910/653361/5579/5880	8	up	1.37433
hsa05171	Coronavirus disease - COVID-19	89/346	232/8385	2.87308e-65	8.0159e-63	6.01835e-63	712/713/714/717/719/728/834/1675/3576/2162/2212/2243/2266/1839/3553/3725/4790/4792/114548/6134/4736/6135/6136/6137/23521/9045/6138/6141/6142/6143/6144/6146/9349/6147/6152/6154/6155/6157/6159/6122/6160/6161/6164/11224/6165/25873/6173/6167/6168/6169/6170/6171/6125/6129/6130/6132/6133/6181/6205/6206/6207/6208/6209/6210/6217/6218/6222/6223/6187/6224/6227/6228/6229/6230/6231/6232/51065/6234/6235/6188/…	89	down	62.096
hsa03010	Ribosome	70/346	167/8385	4.61644e-54	6.43993e-52	4.83511e-52	29074/6134/4736/6135/6136/6137/23521/9045/6138/6141/6142/6143/6144/6146/9349/6147/6152/6154/6155/6157/6159/6122/6160/6161/6164/11224/6165/25873/6173/6167/6168/6169/6170/6171/6125/6129/6130/6132/6133/6181/6205/6206/6207/6208/6209/6210/6217/6218/6222/6223/6187/6224/6227/6228/6229/6230/6231/6232/51065/6234/6235/6188/6189/6191/6192/6193/6194/6202/6203/7311	70	down	51.1911
hsa05134	Legionellosis	17/346	57/8385	6.11181e-11	5.68398e-09	4.26755e-09	834/929/1195/2920/2921/3576/1915/3303/3304/3310/3312/3329/3553/3689/4790/4792/7097	17	down	8.24535
hsa05417	Lipid and atherosclerosis	32/346	215/8385	1.874e-10	1.0249e-08	7.69493e-09	335/808/834/6348/414062/929/998/2920/2921/3576/3320/3326/3303/3304/3310/3312/3329/3383/3553/3725/23643/4780/4790/4792/114548/4973/5879/5906/387/6648/10010/7097	32	down	7.98932
hsa05152	Tuberculosis	29/346	180/8385	2.02436e-10	1.0249e-08	7.69493e-09	808/929/972/1051/26253/64581/1509/1520/2212/2214/3108/3113/3115/3122/3123/3329/3459/3460/3553/3687/3689/3916/4360/4790/1263/7879/387/8767/7097	29	down	7.98932
hsa04612	Antigen processing and presentation	19/346	78/8385	2.20408e-10	1.0249e-08	7.69493e-09	972/1508/1514/1520/3105/3108/3113/3115/3122/3123/3133/3320/3326/3303/3304/3310/3312/10437/5641	19	down	7.98932
hsa05323	Rheumatoid arthritis	20/346	93/8385	8.03734e-10	3.20345e-08	2.40516e-08	9296/6348/414062/942/1514/6387/2920/2921/3576/3108/3113/3115/3122/3123/3383/3553/3689/3725/7097/7422	20	down	7.49438
hsa04145	Phagosome	25/346	152/8385	2.43004e-09	8.47476e-08	6.36286e-08	60/71/9296/929/64581/1514/1520/2212/2214/3105/3108/3113/3115/3122/3123/3133/3689/3916/4360/4481/4973/7879/5879/7097/10376	25	down	7.07187
hsa04610	Complement and coagulation cascades	18/346	86/8385	9.09645e-09	2.8199e-07	2.11718e-07	2/712/713/714/717/719/728/966/1675/2162/2243/2266/3687/3689/5329/5265/11326/7448	18	down	6.54977
hsa05150	Staphylococcus aureus infection	18/346	96/8385	5.58674e-08	1.43497e-06	1.07738e-06	712/713/714/717/719/728/1675/2212/2214/2266/2359/3108/3113/3115/3122/3123/3383/3689	18	down	5.84316
hsa05133	Pertussis	16/346	76/8385	5.6576e-08	1.43497e-06	1.07738e-06	712/713/714/717/808/834/929/3576/2771/3553/3689/3725/23643/4790/114548/387	16	down	5.84316
hsa05140	Leishmaniasis	16/346	77/8385	6.87716e-08	1.59894e-06	1.20049e-06	1915/2212/2214/3108/3113/3115/3122/3123/3459/3460/3553/3689/3725/4790/4792/7097	16	down	5.79617
hsa05416	Viral myocarditis	14/346	60/8385	9.86084e-08	2.11587e-06	1.5886e-06	27/60/71/942/3105/3108/3113/3115/3122/3123/3133/3383/3689/5879	14	down	5.67451
hsa05132	Salmonella infection	30/346	249/8385	1.06173e-07	2.11587e-06	1.5886e-06	60/71/79026/302/10092/330/834/929/998/1499/3576/2597/3320/3326/3553/3725/23643/4790/4792/114548/7879/5879/387/388/391/8767/6188/6281/7097/10376	30	down	5.67451
hsa04142	Lysosome	20/346	132/8385	4.0187e-07	7.47478e-06	5.61208e-06	427/967/968/1211/1508/1509/1512/1514/1520/1522/3916/7805/5641/3988/9516/57192/10577/5538/5660/1200	20	down	5.1264
hsa05145	Toxoplasmosis	18/346	112/8385	6.32754e-07	1.10336e-05	8.28408e-06	330/2771/3108/3113/3115/3122/3123/3303/3304/3310/3312/3459/3460/23643/4790/4792/10105/7097	18	down	4.95728
hsa05418	Fluid shear stress and atherosclerosis	20/346	139/8385	9.39142e-07	1.5413e-05	1.15721e-05	60/71/808/1499/1514/1843/9446/3162/3320/3326/3383/3553/3725/10365/4780/4790/5879/387/8878/7422	20	down	4.81211
hsa04064	NF-kappa B signaling pathway	17/346	104/8385	1.01832e-06	1.5784e-05	1.18507e-05	597/330/6351/9560/929/8837/6387/2920/2921/3576/4616/3383/3553/23643/4790/4792/7128	17	down	4.80178
hsa04380	Osteoclast differentiation	19/346	128/8385	1.08709e-06	1.5963e-05	1.19851e-05	1436/2212/2214/2354/3459/3460/3553/3725/3726/3727/3937/10990/4790/4792/5879/9021/6688/8878/7305	19	down	4.79688
hsa04216	Ferroptosis	10/346	41/8385	4.48961e-06	6.26301e-05	4.70228e-05	2180/2512/2879/3162/8031/5093/5621/6303/30061/7018	10	down	4.20322
hsa04940	Type I diabetes mellitus	10/346	43/8385	7.1324e-06	9.4759e-05	7.11452e-05	942/3105/3108/3113/3115/3122/3123/3133/3329/3553	10	down	4.02338
hsa05321	Inflammatory bowel disease	12/346	65/8385	1.12517e-05	0.000142692	0.000107134	3108/3113/3115/3122/3123/3459/3460/3553/3725/4094/4790/7097	12	down	3.8456
hsa05142	Chagas disease	15/346	102/8385	1.67618e-05	0.000203328	0.000152659	712/713/714/6348/414062/8837/3576/2771/3459/3460/3553/3725/4790/4792/7097	15	down	3.6918
hsa04979	Cholesterol metabolism	10/346	51/8385	3.54049e-05	0.000411582	0.000309017	335/336/341/345/348/350/3988/10577/706/9218	10	down	3.38554
hsa04210	Apoptosis	17/346	136/8385	4.09464e-05	0.000446979	0.000335592	60/71/597/330/8837/1508/1509/1512/1514/1520/1522/4616/3725/4000/4790/4792/10376	17	down	3.34971
hsa05332	Graft-versus-host disease	9/346	42/8385	4.16539e-05	0.000446979	0.000335592	942/3105/3108/3113/3115/3122/3123/3133/3553	9	down	3.34971
hsa05167	Kaposi sarcoma-associated herpesvirus infection	21/346	194/8385	4.71399e-05	0.000487113	0.000365725	808/942/9976/1499/2920/2921/3576/2791/3091/3105/3133/3383/3459/3725/4790/4792/5879/7311/7314/7316/7422	21	down	3.31237
hsa05164	Influenza A	19/346	171/8385	7.59032e-05	0.000754527	0.0005665	60/71/834/3576/3337/3108/3113/3115/3122/3123/3383/3459/3460/3553/4790/4792/114548/293/9021	19	down	3.12233
hsa04621	NOD-like receptor signaling pathway	20/346	186/8385	7.84275e-05	0.000754527	0.0005665	330/114769/834/1508/2920/2921/3576/3320/3326/3553/3725/10135/4790/4792/114548/387/8767/10010/7128/10628	20	down	3.12233
hsa04620	Toll-like receptor signaling pathway	14/346	104/8385	8.68868e-05	0.000808047	0.000606683	6348/414062/6351/9560/929/942/3576/3553/3725/23643/4790/4792/5879/7097	14	down	3.09256
hsa05205	Proteoglycans in cancer	21/346	205/8385	0.00010541	0.000948686	0.000712275	60/71/960/967/998/1499/1514/1839/3059/3091/3479/8826/4478/5329/5500/5879/387/6194/7097/7422/7448	21	down	3.02288
hsa04657	IL-17 signaling pathway	13/346	94/8385	0.000117104	0.001021	0.000766566	1051/2920/2921/3576/2354/3320/3326/3553/3725/3727/4790/4792/7128	13	down	2.99098
hsa05208	Chemical carcinogenesis - reactive oxygen species	22/346	223/8385	0.000126444	0.00104824	0.000787023	27/1329/1340/1350/9446/3091/3162/3725/126328/51079/4707/4780/4790/4792/10105/5879/293/6647/6648/7381/27089/7422	22	down	2.97954
hsa05330	Allograft rejection	8/346	38/8385	0.000127886	0.00104824	0.000787023	942/3105/3108/3113/3115/3122/3123/3133	8	down	2.97954
hsa04659	Th17 cell differentiation	14/346	108/8385	0.0001315	0.00104824	0.000787023	3091/3108/3113/3115/3122/3123/3320/3326/3459/3460/3553/3725/4790/4792	14	down	2.97954
hsa05135	Yersinia infection	16/346	137/8385	0.000155703	0.00120669	0.000905989	60/71/10092/834/998/3576/2212/3553/3725/3937/4790/4792/114548/5879/387/391	16	down	2.9184
hsa05131	Shigellosis	23/346	247/8385	0.000212002	0.00159861	0.00120024	60/71/10092/834/929/960/998/3576/23048/3059/3553/3725/4790/4792/114548/5879/387/8767/8878/7311/7314/7316/7323	23	down	2.79626
hsa05020	Prion disease	24/346	273/8385	0.000368034	0.00266233	0.00199888	712/713/714/1329/1340/1350/1958/3303/3304/3310/3312/3553/126328/51079/4707/10105/5621/5879/293/6647/10963/10376/7381/27089	24	down	2.57474
hsa04658	Th1 and Th2 cell differentiation	12/346	92/8385	0.000372153	0.00266233	0.00199888	3108/3113/3115/3122/3123/3459/3460/3725/4094/4790/4792/3516	12	down	2.57474
hsa05120	Epithelial cell signaling in Helicobacter pylori infection	10/346	70/8385	0.000547658	0.00381991	0.002868	9296/998/2920/2921/3576/1839/3725/4790/4792/5879	10	down	2.41795
hsa04932	Non-alcoholic fatty liver disease	16/346	155/8385	0.00063784	0.00434042	0.0032588	998/1329/1340/1350/3576/3553/8660/3725/126328/51079/4707/4790/5879/9021/7381/27089	16	down	2.36247
hsa04137	Mitophagy - animal	10/346	72/8385	0.000688082	0.00457083	0.00343179	665/10370/3091/3725/7879/8878/54543/7311/7314/7316	10	down	2.34
hsa04936	Alcoholic liver disease	15/346	142/8385	0.000735452	0.00477189	0.00358274	712/713/714/717/719/728/929/1499/2920/2921/3576/3553/23643/4790/4792	15	down	2.32131
hsa04668	TNF signaling pathway	13/346	114/8385	0.000801327	0.00508114	0.00381493	330/1051/8837/2920/2921/3383/3553/3725/3726/4790/4792/9021/7128	13	down	2.29404
hsa04062	Chemokine signaling pathway	18/346	192/8385	0.000944364	0.00585506	0.00439599	409/6348/414062/6351/9560/998/6387/58191/2920/2921/3576/2771/2791/4790/4792/5879/5906/387	18	down	2.23247
hsa05100	Bacterial invasion of epithelial cells	10/346	77/8385	0.0011729	0.00711391	0.00534114	60/71/10092/998/1211/1499/3059/5879/387/391	10	down	2.14789
hsa05130	Pathogenic Escherichia coli infection	18/346	197/8385	0.00127041	0.00754135	0.00566206	60/71/10092/834/998/3576/2212/2597/3059/3553/3725/4790/4792/114548/5879/387/6188/10376	18	down	2.12255
hsa05320	Autoimmune thyroid disease	8/346	53/8385	0.00135171	0.00785682	0.00589891	942/3105/3108/3113/3115/3122/3123/3133	8	down	2.10475
hsa05169	Epstein-Barr virus infection	18/346	202/8385	0.00168765	0.00960925	0.00721464	960/4616/3280/3105/3108/3113/3115/3122/3123/3133/3383/3725/4790/4792/5879/3516/7097/7128	18	down	2.01731
hsa04670	Leukocyte transendothelial migration	12/346	114/8385	0.00251624	0.0140406	0.0105417	60/71/998/1499/6387/2771/3383/3689/4478/5879/5906/387	12	down	1.85261
hsa04978	Mineral absorption	8/346	60/8385	0.0030383	0.0166213	0.0124793	475/481/490/2512/3162/4502/30061/7018	8	down	1.77934
hsa05146	Amoebiasis	11/346	102/8385	0.00310931	0.0166826	0.0125254	929/2920/2921/3576/3315/3553/3689/4790/7879/5269/7097	11	down	1.77774
hsa03320	PPAR signaling pathway	9/346	75/8385	0.00354552	0.0186264	0.0139847	2180/335/336/345/2167/2171/4973/123/7316	9	down	1.72987
hsa04625	C-type lectin receptor signaling pathway	11/346	104/8385	0.00361851	0.0186264	0.0139847	808/834/26253/64581/3553/3725/4790/4792/114548/1263/387	11	down	1.72987
hsa04672	Intestinal immune network for IgA production	7/346	49/8385	0.00369298	0.0186264	0.0139847	942/6387/3108/3113/3115/3122/3123	7	down	1.72987
hsa04213	Longevity regulating pathway - multiple species	8/346	62/8385	0.00373862	0.0186264	0.0139847	3303/3304/3310/3312/3479/8660/6647/6648	8	down	1.72987
hsa05144	Malaria	7/346	50/8385	0.00414575	0.0202923	0.0152355	975/3576/2995/3383/3553/3689/7097	7	down	1.69267
hsa04915	Estrogen signaling pathway	13/346	138/8385	0.00449343	0.021615	0.0162286	808/1509/2288/2289/2771/1839/3320/3326/3303/3304/3310/3312/3725	13	down	1.66525
hsa04066	HIF-1 signaling pathway	11/346	109/8385	0.00518683	0.024297	0.0182422	2597/3091/3162/3459/3460/3479/4790/6194/7018/7076/7422	11	down	1.61445
hsa04613	Neutrophil extracellular trap formation	16/346	190/8385	0.00522516	0.024297	0.0182422	60/71/728/834/64581/2212/2214/2243/2266/2359/3689/4790/10105/5879/293/7097	16	down	1.61445
hsa05163	Human cytomegalovirus infection	18/346	225/8385	0.00539261	0.0246646	0.0185182	808/6348/414062/6351/9560/1499/6387/3576/2771/2791/3105/3133/3553/4790/4792/5879/387/7422	18	down	1.60793
hsa04217	Necroptosis	14/346	159/8385	0.00594016	0.0267307	0.0200695	330/834/8837/2512/2752/3320/3326/3459/3460/3553/114548/293/8878/7128	14	down	1.57299
hsa04640	Hematopoietic cell lineage	10/346	99/8385	0.00749451	0.03319	0.0249191	929/960/966/1436/3108/3113/3115/3122/3123/3553	10	down	1.47899
hsa05310	Asthma	5/346	31/8385	0.00815128	0.0355345	0.0266793	3108/3113/3115/3122/3123	5	down	1.44935
hsa05415	Diabetic cardiomyopathy	16/346	203/8385	0.0096993	0.0416324	0.0312576	1329/1340/1350/1509/2597/126328/51079/4707/4790/5166/10105/5500/5879/293/7381/27089	16	down	1.38057
hsa05166	Human T-cell leukemia virus 1 infection	17/346	222/8385	0.0102658	0.0429633	0.0322569	1958/2114/3105/3108/3113/3115/3122/3123/3133/3383/3689/3725/4790/4792/293/6688/706	17	down	1.3669
hsa05322	Systemic lupus erythematosus	12/346	136/8385	0.0103173	0.0429633	0.0322569	712/713/714/717/942/2212/2214/3108/3113/3115/3122/3123	12	down	1.3669

## Sheet: Exhausted_T Cell_x0009_
ID	Description	GeneRatio	BgRatio	pvalue	p.adjust	qvalue	geneID	Count	change	log
hsa04660	T cell receptor signaling pathway	9/37	104/8385	4.56138e-10	4.05963e-08	2.78484e-08	919/915/916/917/925/1493/3458/27040/3932	9	up	7.39151
hsa04658	Th1 and Th2 cell differentiation	8/37	92/8385	4.58916e-09	2.04218e-07	1.4009e-07	919/915/916/917/3458/27040/3932/3516	8	up	6.68991
hsa05235	PD-L1 expression and PD-1 checkpoint pathway in cancer	7/37	89/8385	9.50328e-08	2.81931e-06	1.934e-06	919/915/916/917/3458/27040/3932	7	up	5.54986
hsa04640	Hematopoietic cell lineage	7/37	99/8385	1.98954e-07	4.35161e-06	2.98514e-06	914/915/916/917/960/924/925	7	up	5.36135
hsa05142	Chagas disease	7/37	102/8385	2.44472e-07	4.35161e-06	2.98514e-06	6348/6352/919/915/916/917/3458	7	up	5.36135
hsa04659	Th17 cell differentiation	7/37	108/8385	3.62207e-07	5.37274e-06	3.68561e-06	919/915/916/917/3458/27040/3932	7	up	5.2698
hsa05169	Epstein-Barr virus infection	8/37	202/8385	2.09217e-06	2.66005e-05	1.82475e-05	919/915/916/917/960/10912/3516/7128	8	up	4.57511
hsa04064	NF-kappa B signaling pathway	6/37	104/8385	5.35978e-06	5.96275e-05	4.09036e-05	6351/9560/10912/27040/3932/7128	6	up	4.22455
hsa05340	Primary immunodeficiency	4/37	38/8385	2.12782e-05	0.000210417	0.000144343	915/916/925/3932	4	up	3.67692
hsa04060	Cytokine-cytokine receptor interaction	8/37	295/8385	3.38287e-05	0.000301076	0.000206533	6348/6351/9560/6352/10563/3458/9235/8784	8	up	3.52132
hsa04061	Viral protein interaction with cytokine and cytokine receptor	5/37	100/8385	7.02651e-05	0.000568509	0.000389988	6348/6351/9560/6352/10563	5	up	3.24526
hsa04650	Natural killer cell mediated cytotoxicity	5/37	132/8385	0.000260675	0.00193334	0.00132624	919/3002/3458/27040/3932	5	up	2.71369
hsa04514	Cell adhesion molecules	5/37	157/8385	0.000580031	0.00397098	0.00272403	914/923/925/1493/201633	5	up	2.4011
hsa05323	Rheumatoid arthritis	4/37	93/8385	0.000707852	0.00449992	0.00308687	6348/6352/1493/3458	4	up	2.3468
hsa04620	Toll-like receptor signaling pathway	4/37	104/8385	0.00107687	0.00638943	0.00438305	6348/6351/9560/6352	4	up	2.19454
hsa04062	Chemokine signaling pathway	5/37	192/8385	0.00143588	0.00798707	0.005479	6348/6351/9560/6352/10563	5	up	2.09761
hsa05162	Measles	4/37	139/8385	0.00312461	0.0163583	0.0112215	915/916/917/7128	4	up	1.78626
hsa04623	Cytosolic DNA-sensing pathway	3/37	75/8385	0.00429332	0.0212281	0.0145621	6351/9560/6352	3	up	1.67309
hsa05012	Parkinson disease	128/901	266/8385	1.23906e-55	3.90304e-53	3.24765e-53	11047/468/801/805/808/836/1327/9377/1329/1337/1340/1345/1347/9167/1349/1350/1351/1537/54205/1965/2081/2771/2778/3309/3799/4694/4705/126328/55967/51079/4695/4696/4697/4698/4700/4701/4702/4704/4706/4707/4716/54539/4708/4709/4710/4711/4712/4713/4714/4715/4717/4718/4719/4720/4722/4724/4725/4726/374291/4728/4723/4729/4731/11315/5682/5683/5684/5685/5686/5688/5689/5690/5691/5692/5693/5694/5695/5700/5701…	128	down	52.4086
hsa05016	Huntington disease	128/901	306/8385	4.82177e-47	7.59429e-45	6.31906e-45	11047/1173/1175/60673/836/1211/1212/1327/9377/1329/1337/1340/1345/1347/9167/1349/1350/1351/1537/54205/10540/11258/2081/2876/3066/3799/4694/4705/126328/55967/51079/4695/4696/4697/4698/4700/4701/4702/4704/4706/4707/4716/54539/4708/4709/4710/4711/4712/4713/4714/4715/4717/4718/4719/4720/4722/4724/4725/4726/374291/4728/4723/4729/4731/29982/5434/5435/5437/5438/5439/548644/5440/5441/5682/5683/5684/5685/…	128	down	44.1195
hsa05020	Prion disease	119/901	273/8385	6.02681e-46	6.32815e-44	5.26553e-44	11047/468/712/713/836/857/1327/9377/1329/1337/1340/1345/1347/9167/1349/1350/1351/1460/1535/1537/54205/1965/3309/3312/3799/653361/4694/4705/126328/55967/51079/4695/4696/4697/4698/4700/4701/4702/4704/4706/4707/4716/54539/4708/4709/4710/4711/4712/4713/4714/4715/4717/4718/4719/4720/4722/4724/4725/4726/374291/4728/4723/4729/4731/5682/5683/5684/5685/5686/5688/5689/5690/5691/5692/5693/5694/5695/5700/570…	119	down	43.1987
hsa03010	Ribosome	88/901	167/8385	3.04982e-42	2.40173e-40	1.99844e-40	65003/6182/28998/64928/29088/54948/63875/29074/9801/51069/55052/219927/29093/6150/79590/51264/10573/11222/64983/9553/64981/64979/51073/64963/6183/63931/64960/51021/55168/51023/54460/64969/64968/51081/9045/6138/6141/6142/6143/6146/200916/9349/6152/51121/6155/6157/6159/6122/6160/11224/25873/6173/6166/6167/6168/6169/6124/6171/6125/6128/6129/6130/6132/6133/6175/6205/6207/6217/6218/6222/6187/6224/6227…	88	down	39.6195
hsa05014	Amyotrophic lateral sclerosis	131/901	364/8385	1.47674e-39	9.30347e-38	7.74124e-38	71/11047/310/468/60673/637/836/400916/1327/9377/1329/1337/1340/1345/1347/9167/1349/1350/1351/1537/54205/10540/11258/79139/1965/2081/2876/3178/3181/220988/3309/3799/4694/4705/126328/55967/51079/4695/4696/4697/4698/4700/4701/4702/4704/4706/4707/4716/54539/4708/4709/4710/4711/4712/4713/4714/4715/4717/4718/4719/4720/4722/4724/4725/4726/374291/4728/4723/4729/4731/29982/5682/5683/5684/5685/5686/5688/56…	131	down	37.0314
hsa05010	Alzheimer disease	125/901	384/8385	1.18129e-32	6.20176e-31	5.16037e-31	11047/51107/348/468/60673/637/801/805/808/836/1327/9377/1329/1337/1340/1345/1347/9167/1349/1350/1351/1452/1460/1537/54205/1965/2081/3028/3799/4694/4705/126328/55967/51079/4695/4696/4697/4698/4700/4701/4702/4704/4706/4707/4716/54539/4708/4709/4710/4711/4712/4713/4714/4715/4717/4718/4719/4720/4722/4724/4725/4726/374291/4728/4723/4729/4731/29982/55851/5682/5683/5684/5685/5686/5688/5689/5690/5691/569…	125	down	30.2075
hsa00190	Oxidative phosphorylation	69/901	134/8385	2.11388e-32	9.51245e-31	7.91512e-31	533/8992/9296/9550/10063/1327/9377/1329/1337/1340/1345/1347/9167/1349/1350/1351/1537/54205/4694/4705/126328/55967/51079/4695/4696/4697/4698/4700/4701/4702/4704/4706/4707/4716/54539/4708/4709/4710/4711/4712/4713/4714/4715/4717/4718/4719/4720/4722/4724/4725/4726/374291/4728/4723/4729/4731/5464/6389/6390/6391/6392/29796/10975/7381/7384/7385/7386/7388/27089	69	down	30.0217
hsa03050	Proteasome	39/901	46/8385	1.9932e-31	7.84822e-30	6.53035e-30	11047/51371/5682/5683/5684/5685/5686/5688/5689/5699/5690/5691/5692/5693/5694/5695/5696/5698/5700/5701/5702/5704/5705/5706/5707/5717/5718/5719/10213/5708/5709/5710/9861/5713/5714/5715/5720/5721/9491	39	down	29.1052
hsa05022	Pathways of neurodegeneration - multiple diseases	140/901	476/8385	2.79475e-31	9.78164e-30	8.13911e-30	11047/468/60673/578/637/801/805/808/836/1327/9377/1329/1337/1340/1345/1347/9167/1349/1350/1351/1452/1460/1537/54205/10540/11258/79139/1965/2081/2876/3028/3309/3799/4694/4705/126328/55967/51079/4695/4696/4697/4698/4700/4701/4702/4704/4706/4707/4716/54539/4708/4709/4710/4711/4712/4713/4714/4715/4717/4718/4719/4720/4722/4724/4725/4726/374291/4728/4723/4729/4731/29982/11315/5682/5683/5684/5685/5686/5…	140	down	29.0096
hsa04932	Non-alcoholic fatty liver disease	72/901	155/8385	4.61527e-30	1.45381e-28	1.20969e-28	51094/468/637/836/998/1327/9377/1329/1337/1340/1345/1347/9167/1349/1350/1351/1537/54205/1965/2081/4694/4705/126328/55967/51079/4695/4696/4697/4698/4700/4701/4702/4704/4706/4707/4716/54539/4708/4709/4710/4711/4712/4713/4714/4715/4717/4718/4719/4720/4722/4724/4725/4726/374291/4728/4723/4729/4731/5879/6389/6390/6391/6392/29796/10975/7381/7384/7385/7386/7388/27089/7494	72	down	27.8375
hsa04141	Protein processing in endoplasmic reticulum	74/901	171/8385	2.12852e-28	6.0953e-27	5.07178e-27	468/573/578/10134/811/821/1603/1650/79139/51009/91319/51726/64215/5611/9695/55741/440275/1965/27248/2081/10961/9709/3320/3326/7184/3309/3312/3998/10960/4121/10905/55768/55968/10956/5034/2923/9601/10130/10113/5589/5886/5887/9978/6048/6184/6185/6238/56681/51128/6396/22872/29927/10952/23480/7095/11231/6400/64374/6500/6745/6746/6747/6748/3703/201595/10273/23471/7322/7323/7326/51465/23190/7415/7494	74	down	26.215
hsa05415	Diabetic cardiomyopathy	80/901	203/8385	2.76706e-27	7.26354e-26	6.04384e-26	183/1327/9377/1329/1337/1340/1345/1347/9167/1349/1350/1351/1535/1537/51660/25874/653361/4694/4705/126328/55967/51079/4695/4696/4697/4698/4700/4701/4702/4704/4706/4707/4716/54539/4708/4709/4710/4711/4712/4713/4714/4715/4717/4718/4719/4720/4722/4724/4725/4726/374291/4728/4723/4729/4731/142/5160/5162/5499/5500/5501/5879/6389/6390/6391/6392/291/292/293/29796/10975/7381/7384/7385/7386/7388/27089/7416/…	80	down	25.1389
hsa05208	Chemical carcinogenesis - reactive oxygen species	81/901	223/8385	8.19851e-25	1.98656e-23	1.65298e-23	52/10327/873/1327/9377/1329/1337/1340/1345/1347/9167/1349/1350/1351/1535/1537/2052/2885/2938/9446/4257/653361/4694/4705/126328/55967/51079/4695/4696/4697/4698/4700/4701/4702/4704/4706/4707/4716/54539/4708/4709/4710/4711/4712/4713/4714/4715/4717/4718/4719/4720/4722/4724/4725/4726/374291/4728/4723/4729/4731/5879/6389/6390/6391/6392/291/292/293/6647/6648/29796/10975/7381/7384/7385/7386/7388/27089/74…	81	down	22.7019
hsa03040	Spliceosome	63/901	156/8385	2.41622e-22	5.4365e-21	4.52361e-21	8896/51503/9879/1655/9775/3178/220988/3183/3190/4670/3192/3312/57819/27258/25804/23658/11157/51690/51691/4116/55110/5093/10465/10084/26121/84950/55119/55660/22827/84991/58517/9939/27316/23451/10992/83443/51639/11017/6625/6626/6627/6628/6629/6631/6632/6633/6634/6635/6636/6637/4809/22938/6426/10772/6427/6428/6429/6432/8683/6434/10907/23350/51729	63	down	20.2647
hsa04714	Thermogenesis	75/901	232/8385	1.47601e-19	3.09962e-18	2.57913e-18	71/55744/28958/51287/84987/10063/116228/1327/9377/1329/1337/1340/1345/1347/9167/1349/1350/1351/1537/2778/2885/4694/4705/126328/55967/51079/4695/4696/4697/4698/4700/4701/4702/4704/4706/25915/4707/4716/54539/4708/4709/4710/4711/4712/4713/4714/4715/4717/4718/4719/4720/4722/4724/4725/4726/374291/4728/4723/4729/4731/6009/6199/6389/6390/6391/6392/6598/29796/10975/7381/7384/7385/7386/7388/27089	75	down	17.5087
hsa03060	Protein export	20/901	23/8385	4.49322e-17	8.84603e-16	7.36061e-16	3309/5018/23478/90701/29927/10952/23480/7095/11231/28972/9789/60559/6727/6728/6729/6730/6731/6726/6734/58477	20	down	15.0533
hsa05017	Spinocerebellar ataxia	45/901	143/8385	9.74622e-12	1.80592e-10	1.50267e-10	11047/60673/54205/2081/2959/10528/29982/5682/5683/5684/5685/5686/5688/5689/5690/5691/5692/5693/5694/5695/5700/5701/5702/5704/5705/5706/5707/5717/5718/5719/10213/5708/5709/5710/9861/5713/5714/5715/291/292/293/7416/7417/7419/7494	45	down	9.7433
hsa05171	Coronavirus disease - COVID-19	60/901	232/8385	3.86779e-11	6.76863e-10	5.63204e-10	712/713/2266/3454/3455/3716/9045/6138/6141/6142/6143/6146/200916/9349/6152/51121/6155/6157/6159/6122/6160/11224/25873/6173/6166/6167/6168/6169/6124/6171/6125/6128/6129/6130/6132/6133/6175/6205/6207/6217/6218/6222/6187/6224/6227/6228/6229/6231/51065/6234/6235/6189/6191/6193/6201/6202/6203/3921/51187/7311	60	down	9.1695
hsa04723	Retrograde endocannabinoid signaling	42/901	148/8385	1.75486e-09	2.90937e-08	2.42083e-08	2771/2783/2787/2788/4694/4705/126328/55967/51079/4695/4696/4697/4698/4700/4701/4702/4704/4706/4707/4716/54539/4708/4709/4710/4711/4712/4713/4714/4715/4717/4718/4719/4720/4722/4724/4725/4726/374291/4728/4723/4729/4731	42	down	7.5362
hsa03030	DNA replication	17/901	36/8385	3.4755e-08	5.47391e-07	4.55474e-07	2237/3978/4172/4174/4176/5111/5425/54107/56655/5981/246243/10535/79621/84153/6118/6119/6742	17	down	6.2617
hsa00020	Citrate cycle (TCA cycle)	15/901	30/8385	8.59842e-08	1.28976e-06	1.07319e-06	50/2271/3418/3419/3420/3421/4190/4191/5160/5162/6389/6390/6391/6392/8802	15	down	5.88949
hsa05169	Epstein-Barr virus infection	47/901	202/8385	1.82347e-07	2.61088e-06	2.17246e-06	11047/578/637/29760/695/811/836/1019/54205/3066/3106/3108/3113/3115/3117/3118/3119/3122/3123/3133/3454/3455/3716/2923/5700/5701/5702/5704/5705/5706/5707/5717/5718/5719/10213/5708/5709/5710/9861/5713/5714/5879/22938/6890/6891/6892/7431	47	down	5.58321
hsa01200	Carbon metabolism	32/901	115/8385	2.51901e-07	3.44996e-06	2.87064e-06	38/39/50/128/189/226/229/1892/2023/2271/3418/3419/3420/3421/4190/4191/5160/5162/5211/5223/5230/26227/5315/6389/6390/6391/6392/6472/8802/6888/7086/7167	32	down	5.46219
hsa04612	Antigen processing and presentation	25/901	78/8385	2.77582e-07	3.64327e-06	3.03149e-06	811/821/972/1520/3106/3108/3113/3115/3117/3118/3119/3122/3123/3133/3320/3326/3309/3312/5641/2923/5720/5721/6890/6891/6892	25	down	5.43851
hsa04145	Phagosome	35/901	152/8385	8.63731e-06	0.00010883	9.05554e-05	71/533/8992/9296/9550/811/821/11151/1520/1535/3106/3108/3113/3115/3117/3118/3119/3122/3123/3133/3688/4074/653361/5878/7879/5879/29927/10952/23480/6890/6891/10376/7277/203068/10383	35	down	3.96325
hsa04260	Cardiac muscle contraction	24/901	87/8385	9.31345e-06	0.000112836	9.38886e-05	476/483/1327/9377/1329/1337/1340/1345/1347/9167/1349/1350/1351/1537/7170/7171/29796/10975/7381/7384/7385/7386/7388/27089	24	down	3.94755
hsa03420	Nucleotide excision repair	19/901	63/8385	1.9937e-05	0.000232599	0.000193541	3978/5111/5425/54107/56655/5434/5435/5437/5438/5439/548644/5440/5441/5886/5887/9978/5981/6118/6119	19	down	3.63339
hsa05416	Viral myocarditis	18/901	60/8385	3.55345e-05	0.000399763	0.000332635	71/637/836/857/54205/1981/1982/3106/3108/3113/3115/3117/3118/3119/3122/3123/3133/5879	18	down	3.3982
hsa03015	mRNA surveillance pathway	22/901	97/8385	0.00049466	0.00537304	0.0044708	26528/9775/2935/4116/55110/26986/8106/10914/5411/5499/5500/5501/5515/5518/9939/10921/10284/10250/29101/23435/26019/55339	22	down	2.26978
hsa03018	RNA degradation	19/901	79/8385	0.000543758	0.00557709	0.00464058	7832/10438/28960/2023/51013/11340/3313/3329/27257/57819/27258/25804/23658/11157/51690/51691/26986/5211/22803	19	down	2.25359
hsa04110	Cell cycle	31/901	157/8385	0.000548856	0.00557709	0.00464058	51529/25906/51433/546/9212/9184/891/9133/983/1019/26271/3066/4085/4172/4174/4176/5111/5515/5518/5591/9232/5885/9978/6500/8243/9126/7529/7531/7533/10971/7534	31	down	2.25359
hsa00510	N-Glycan biosynthesis	14/901	50/8385	0.000569508	0.0056061	0.00466472	10195/29880/1603/1650/8813/8818/54344/4121/10905/4245/6184/6185/3703/201595	14	down	2.25134
hsa00480	Glutathione metabolism	15/901	57/8385	0.000752601	0.00718392	0.0059776	79017/2876/2879/2938/373156/9446/2950/3418/51056/4257/4953/9588/6241/6723/51060	15	down	2.14364
hsa00620	Pyruvate metabolism	13/901	47/8385	0.00100852	0.00934361	0.00777463	38/39/128/10327/2271/2739/3939/3945/4190/4191/5160/5162/5315	13	down	2.02949
hsa04144	Endocytosis	43/901	251/8385	0.00124655	0.0112189	0.00933503	10097/10096/1173/1175/375/377/378/382/26286/10095/10109/10094/10092/81873/829/830/832/857/998/27243/29082/128866/1211/1212/7852/3106/3133/3312/3799/10890/8766/5878/7879/4218/387/51100/64744/11267/8724/27131/51324/51160/51699	43	down	1.95005
hsa04114	Oocyte meiosis	26/901	131/8385	0.00137845	0.0120614	0.0100361	51529/25906/51433/801/805/808/891/9133/983/26271/4085/5499/5500/5501/5515/5518/9232/9978/6500/8243/9126/7529/7531/7533/10971/7534	26	down	1.9186
hsa05110	Vibrio cholerae infection	13/901	50/8385	0.00187678	0.015978	0.013295	71/375/533/8992/9296/9550/2778/10945/11014/9601/29927/10952/23480	13	down	1.79648
hsa01230	Biosynthesis of amino acids	17/901	75/8385	0.00209852	0.0173956	0.0144746	50/226/229/2023/3418/3419/3420/3421/5211/5223/5230/26227/5315/6472/6888/7086/7167	17	down	1.75956
hsa05100	Bacterial invasion of epithelial cells	17/901	77/8385	0.00282508	0.0228179	0.0189864	71/10097/10096/10095/10109/10094/10092/81873/857/998/1211/1212/3059/3688/5879/387/10163	17	down	1.64172
hsa05164	Influenza A	30/901	171/8385	0.00451807	0.0353112	0.0293818	71/578/637/836/1019/54205/5611/1965/2224/3108/3113/3115/3117/3118/3119/3122/3123/11100/3454/3455/3460/3716/3838/8106/29108/8766/291/292/293/7416	30	down	1.45209
hsa00071	Fatty acid degradation	11/901	43/8385	0.00470816	0.0353112	0.0293818	30/10449/34/37/38/39/128/1892/1632/3030/3032	11	down	1.45209
hsa04940	Type I diabetes mellitus	11/901	43/8385	0.00470816	0.0353112	0.0293818	3106/3108/3113/3115/3117/3118/3119/3122/3123/3133/3329	11	down	1.45209
hsa05330	Allograft rejection	10/901	38/8385	0.00557903	0.0406819	0.0338506	3106/3108/3113/3115/3117/3118/3119/3122/3123/3133	10	down	1.3906
hsa03410	Base excision repair	11/901	44/8385	0.00568255	0.0406819	0.0338506	328/2237/3146/3978/4350/142/5111/5425/54107/56655/5981	11	down	1.3906
hsa04979	Cholesterol metabolism	12/901	51/8385	0.00665288	0.046548	0.0387317	335/336/341/345/348/350/4043/10577/9218/7416/7417/7419	12	down	1.3321
hsa00513	Various types of N-glycan biosynthesis	10/901	39/8385	0.00679748	0.046548	0.0387317	10195/1603/1650/4121/10905/4245/6184/6185/3703/201595	10	down	1.3321

## Sheet: Helper_T Cell
ID	Description	GeneRatio	BgRatio	pvalue	p.adjust	qvalue	geneID	Count	change	log
hsa03010	Ribosome	66/119	167/8385	2.91493e-85	5.88817e-83	5.33893e-83	2197/6134/4736/6135/6137/23521/9045/6138/6139/6141/6142/6143/6144/6147/6152/6154/6155/6158/6159/6122/6156/6160/6161/6164/11224/6165/25873/6167/6168/6170/6124/6125/6128/6129/6130/6132/6133/6175/6181/6204/6205/6206/6207/6208/6209/6210/6217/6218/6222/6223/6187/6224/6228/6229/6230/6233/6234/6188/6189/6191/6193/6194/6201/6202/3921/7311	66	up	82.23
hsa05171	Coronavirus disease - COVID-19	69/119	232/8385	2.09896e-79	2.11995e-77	1.9222e-77	2197/2353/3725/4792/6134/4736/6135/6137/23521/9045/6138/6139/6141/6142/6143/6144/6147/6152/6154/6155/6158/6159/6122/6156/6160/6161/6164/11224/6165/25873/6167/6168/6170/6124/6125/6128/6129/6130/6132/6133/6175/6181/6204/6205/6206/6207/6208/6209/6210/6217/6218/6222/6223/6187/6224/6228/6229/6230/6233/6234/6188/6189/6191/6193/6194/6201/6202/3921/7311	69	up	76.6737
hsa05162	Measles	9/119	139/8385	0.000150643	0.0101433	0.00919716	896/915/916/8667/2353/3310/3312/3725/4792	9	up	1.99382
hsa05140	Leishmaniasis	6/119	77/8385	0.000751269	0.0379391	0.0344002	1535/1915/2353/3127/3725/4792	6	up	1.42091
hsa05134	Legionellosis	5/119	57/8385	0.0012297	0.0496801	0.045046	1915/1937/3310/3312/4792	5	up	1.30382
hsa05163	Human cytomegalovirus infection	11/112	225/8385	0.000197192	0.0319898	0.0251793	11214/567/801/805/6351/9560/6352/7852/2771/2778/5295	11	down	1.49499
hsa04915	Estrogen signaling pathway	8/112	138/8385	0.000495699	0.0319898	0.0251793	801/805/2771/2778/3320/3326/3303/5295	8	down	1.49499
hsa04979	Cholesterol metabolism	5/112	51/8385	0.000559787	0.0319898	0.0251793	335/336/345/348/350	5	down	1.49499
hsa05417	Lipid and atherosclerosis	10/112	215/8385	0.000576393	0.0319898	0.0251793	335/801/805/6352/998/3320/3326/3303/4780/5295	10	down	1.49499

## Sheet: Hepatocellular Cancer_Mucosal-A
ID	Description	GeneRatio	BgRatio	pvalue	p.adjust	qvalue	geneID	Count	change	log
hsa03010	Ribosome	83/341	167/8385	8.48966e-73	2.19033e-70	1.69793e-70	2197/6134/4736/6135/6136/6137/23521/9045/6138/6139/6141/6142/6143/6144/6146/200916/9349/6147/6152/6154/6155/6157/6158/6159/6122/6156/6160/6161/6164/11224/6165/25873/6173/6166/6167/6168/6169/6170/6124/6171/6125/6128/6129/6130/6132/6133/6175/6176/6181/6204/6205/6206/6207/6208/6209/6210/6217/6218/6222/6223/6187/6224/6227/6228/6229/6230/6231/6232/6233/6234/6235/6188/6189/6191/6192/6193/6194/6201/6202…	83	up	69.6595
hsa05171	Coronavirus disease - COVID-19	87/341	232/8385	2.56613e-63	3.3103e-61	2.56613e-61	2197/2353/3716/4790/4792/6134/4736/6135/6136/6137/23521/9045/6138/6139/6141/6142/6143/6144/6146/200916/9349/6147/6152/6154/6155/6157/6158/6159/6122/6156/6160/6161/6164/11224/6165/25873/6173/6166/6167/6168/6169/6170/6124/6171/6125/6128/6129/6130/6132/6133/6175/6176/6181/6204/6205/6206/6207/6208/6209/6210/6217/6218/6222/6223/6187/6224/6227/6228/6229/6230/6231/6232/6233/6234/6235/6188/6189/6191/6192…	87	up	60.4801
hsa05132	Salmonella infection	31/341	249/8385	2.12388e-08	1.82654e-06	1.41592e-06	60/71/79026/302/375/382/10095/10109/10094/998/54205/8655/2353/2597/3326/10627/103910/4790/4792/5216/5788/387/391/399/6188/6281/6500/7846/10376/7277/10383	31	up	5.73837
hsa05012	Parkinson disease	32/341	266/8385	2.86016e-08	1.84481e-06	1.43008e-06	801/805/1327/1337/1340/1345/1347/1350/1351/54205/1843/3309/4697/54539/4708/4725/4780/5688/6233/292/293/6647/7846/10376/7277/10383/7311/7314/7316/10975/7381/7388	32	up	5.73405
hsa05130	Pathogenic Escherichia coli infection	26/341	197/8385	9.45867e-08	4.88067e-06	3.78347e-06	60/71/375/382/10095/10109/10094/998/54205/7430/2353/2534/2597/3059/4627/4691/4790/4792/387/6188/7009/7846/10376/7277/10383/7456	26	up	5.31152
hsa05020	Prion disease	29/341	273/8385	1.83487e-06	7.88995e-05	6.11624e-05	1327/1337/1340/1345/1347/1350/1351/1535/54205/2534/3309/3312/4697/54539/4708/4725/5621/5688/5880/292/293/6647/7846/10376/7277/10383/10975/7381/7388	29	up	4.10293
hsa05131	Shigellosis	27/341	247/8385	2.43641e-06	8.9799e-05	6.96117e-05	60/71/375/382/10095/10109/10094/960/998/54205/23048/3059/81631/10627/103910/4790/4792/5216/387/6233/6500/8878/7311/7314/7316/7322/7323	27	up	4.04673
hsa00190	Oxidative phosphorylation	18/341	134/8385	7.29221e-06	0.000235174	0.000182305	527/8992/9550/1327/1337/1340/1345/1347/1350/1351/54205/4697/54539/4708/4725/10975/7381/7388	18	up	3.62861
hsa05166	Human T-cell leukemia virus 1 infection	24/341	222/8385	1.08472e-05	0.000310952	0.000241048	119504/567/811/896/915/916/1026/2113/2353/3105/3106/3107/3133/3561/3716/3932/4790/4792/5901/292/293/7040/706/7538	24	up	3.50731
hsa04932	Non-alcoholic fatty liver disease	19/341	155/8385	1.56492e-05	0.00040375	0.000312984	998/1327/1337/1340/1345/1347/1350/1351/54205/2353/4697/54539/4708/4725/4790/7040/10975/7381/7388	19	up	3.39389
hsa05415	Diabetic cardiomyopathy	22/341	203/8385	2.44315e-05	0.000526747	0.000408331	1327/1337/1340/1345/1347/1350/1351/1535/2597/4697/54539/4708/4725/4790/5500/5880/292/293/7040/10975/7381/7388	22	up	3.2784
hsa05416	Viral myocarditis	11/341	60/8385	2.44999e-05	0.000526747	0.000408331	60/71/1604/54205/1982/2534/3105/3106/3107/3133/5880	11	up	3.2784
hsa04260	Cardiac muscle contraction	13/341	87/8385	4.44147e-05	0.000881462	0.000683304	476/483/1327/1337/1340/1345/1347/1350/1351/7170/10975/7381/7388	13	up	3.0548
hsa04530	Tight junction	19/341	169/8385	5.30886e-05	0.000898842	0.000696776	60/71/10095/10109/10094/998/7430/3059/4478/4627/10627/103910/4637/5515/5906/387/7846/10376/7277	19	up	3.04632
hsa04670	Leukocyte transendothelial migration	15/341	114/8385	5.40788e-05	0.000898842	0.000696776	60/71/4267/998/7852/1535/7430/4478/10627/103910/5880/5906/5908/387/399	15	up	3.04632
hsa03040	Spliceosome	18/341	156/8385	5.9226e-05	0.000898842	0.000696776	10286/1655/9775/2521/3178/3183/3190/3192/3312/5093/9939/27316/6628/6633/4809/6427/6430/6432	18	up	3.04632
hsa04218	Cellular senescence	18/341	156/8385	5.9226e-05	0.000898842	0.000696776	801/805/896/1026/2113/4616/3105/3106/3107/3133/4790/5500/292/293/8878/7040/677/678	18	up	3.04632
hsa04612	Antigen processing and presentation	12/341	78/8385	6.50406e-05	0.000932248	0.000722673	567/811/972/3105/3106/3107/3133/3326/3309/3312/2923/5720	12	up	3.03047
hsa05014	Amyotrophic lateral sclerosis	31/341	364/8385	7.14303e-05	0.000969948	0.000751898	60/71/1327/1337/1340/1345/1347/1350/1351/54205/2521/3178/3309/81631/4697/54539/4708/4725/5216/5688/6647/8878/6432/7133/7846/10376/7277/10383/10975/7381/7388	31	up	3.01325
hsa05208	Chemical carcinogenesis - reactive oxygen species	22/341	223/8385	0.000102258	0.00131913	0.00102258	1327/1337/1340/1345/1347/1350/1351/1535/2353/4697/54539/4708/4725/4780/4790/4792/292/293/6647/10975/7381/7388	22	up	2.87971
hsa05167	Kaposi sarcoma-associated herpesvirus infection	20/341	194/8385	0.000115551	0.00141962	0.00110048	801/805/1026/54205/2353/54331/3105/3106/3107/3133/3459/3716/81631/4790/4792/6233/7311/7314/7316/7538	20	up	2.84783
hsa05170	Human immunodeficiency virus 1 infection	21/341	212/8385	0.000138599	0.00156766	0.00121524	567/801/805/811/915/916/1072/7852/54205/2353/54331/3105/3106/3107/3133/4790/4792/2923/5880/6500/7133	21	up	2.80475
hsa04145	Phagosome	17/341	152/8385	0.000139753	0.00156766	0.00121524	60/71/527/8992/9550/811/11151/1535/3105/3106/3107/3133/10952/7846/10376/7277/10383	17	up	2.80475
hsa04216	Ferroptosis	8/341	41/8385	0.000202955	0.00218176	0.00169129	2495/2512/2879/81631/5093/5094/5621/6520	8	up	2.66119
hsa05022	Pathways of neurodegeneration - multiple diseases	36/341	476/8385	0.000213826	0.00220669	0.00171061	801/805/1327/1337/1340/1345/1347/1350/1351/54205/2521/3309/81631/4697/54539/4708/4725/4790/5621/5688/6233/292/293/6647/8878/7133/7846/10376/7277/10383/7311/7314/7316/10975/7381/7388	36	up	2.65626
hsa05135	Yersinia infection	15/341	137/8385	0.000431473	0.00428154	0.00331903	60/71/382/10095/10109/10094/998/2353/3932/4790/4792/5880/387/391/7456	15	up	2.3684
hsa05169	Epstein-Barr virus infection	19/341	202/8385	0.000551882	0.00527354	0.00408801	567/811/896/915/916/960/1026/54205/4616/3105/3106/3107/3133/3716/4790/4792/2923/7128/7431	19	up	2.2779
hsa05163	Human cytomegalovirus infection	20/341	225/8385	0.000818252	0.00753961	0.00584466	11214/567/801/805/811/1026/7852/54205/54331/3105/3106/3107/3133/3716/4790/4792/2923/5734/5880/387	20	up	2.12265
hsa04659	Th17 cell differentiation	12/341	108/8385	0.00139982	0.0122188	0.00947192	915/916/2353/3326/3459/3561/3716/3932/4790/4792/6095/7040	12	up	1.91297
hsa00010	Glycolysis / Gluconeogenesis	9/341	67/8385	0.00145607	0.0122188	0.00947192	226/2023/2597/3939/3945/5223/5230/5315/7167	9	up	1.91297
hsa05016	Huntington disease	24/341	306/8385	0.00150789	0.0122188	0.00947192	1327/1337/1340/1345/1347/1350/1351/54205/4697/54539/4708/4725/5441/5688/292/293/6647/7846/10376/7277/10383/10975/7381/7388	24	up	1.91297
hsa05418	Fluid shear stress and atherosclerosis	14/341	139/8385	0.00151551	0.0122188	0.00947192	60/71/801/805/1535/1843/2353/3326/4780/4790/5880/387/8878/6613	14	up	1.91297
hsa04141	Protein processing in endoplasmic reticulum	16/341	171/8385	0.00157119	0.0122839	0.00952237	811/3301/3337/3326/3309/3312/4780/2923/23645/10952/6500/6746/6748/7322/7323/51035	16	up	1.91067
hsa04137	Mitophagy - animal	9/341	72/8385	0.00242621	0.018051	0.013993	10370/11337/81631/6233/8878/54543/7311/7314/7316	9	up	1.7435
hsa04810	Regulation of actin cytoskeleton	19/341	229/8385	0.00244877	0.018051	0.013993	60/71/10095/10109/10094/998/1072/7852/7430/4478/4627/10627/103910/5216/5500/5880/28984/387/7114	19	up	1.7435
hsa05110	Vibrio cholerae infection	7/341	50/8385	0.00382646	0.0260121	0.0201644	60/71/375/527/8992/9550/10952	7	up	1.58483
hsa05100	Bacterial invasion of epithelial cells	9/341	77/8385	0.00385095	0.0260121	0.0201644	60/71/10095/10109/10094/998/3059/387/391	9	up	1.58483
hsa05203	Viral carcinogenesis	17/341	204/8385	0.00389058	0.0260121	0.0201644	896/998/1026/3105/3106/3107/3133/3190/3716/4790/4792/5315/5966/387/7529/10971/7534	17	up	1.58483
hsa05340	Primary immunodeficiency	6/341	38/8385	0.00396973	0.0260121	0.0201644	915/916/3561/3575/3932/5788	6	up	1.58483
hsa04658	Th1 and Th2 cell differentiation	10/341	92/8385	0.00403288	0.0260121	0.0201644	915/916/2353/3459/3561/3716/3932/4790/4792/6775	10	up	1.58483
hsa05162	Measles	13/341	139/8385	0.00422855	0.0266089	0.0206271	896/915/916/54205/8667/2353/3312/3561/3716/4478/4790/4792/7128	13	up	1.57497
hsa04520	Adherens junction	10/341	93/8385	0.00436024	0.0267843	0.020763	60/71/998/2534/10627/103910/5880/5906/5908/387	10	up	1.57212
hsa04066	HIF-1 signaling pathway	11/341	109/8385	0.00465365	0.0279219	0.0216449	226/1026/2023/2597/3459/3939/3945/4790/5209/5230/6194	11	up	1.55405
hsa04144	Endocytosis	19/341	251/8385	0.00665486	0.0390217	0.0302494	375/378/382/10095/10109/10094/832/998/57132/7852/3105/3106/3107/3133/3312/3561/387/79720/7456	19	up	1.40869
hsa05010	Alzheimer disease	26/341	384/8385	0.00720955	0.0413347	0.0320424	801/805/1327/1337/1340/1345/1347/1350/1351/54205/2597/4697/54539/4708/4725/4790/5688/292/293/7846/10376/7277/10383/10975/7381/7388	26	up	1.38368
hsa05134	Legionellosis	7/341	57/8385	0.00795147	0.0445974	0.0345716	375/54205/1915/1937/3312/4790/4792	7	up	1.35069
hsa04979	Cholesterol metabolism	45058	51/8385	5.22235e-09	2.03672e-07	1.3743e-07	336/341/345/348/350	5	down	6.69107
hsa05134	Legionellosis	44997	57/8385	6.27452e-05	0.00122353	0.000825594	718/3303/3304	3	down	2.91239
hsa04610	Complement and coagulation cascades	44997	86/8385	0.000214376	0.00278689	0.00188049	718/5265/7448	3	down	2.55488
hsa04213	Longevity regulating pathway - multiple species	44969	62/8385	0.00338522	0.0330059	0.0222712	3303/3304	2	down	1.48141
hsa03320	PPAR signaling pathway	44969	75/8385	0.00491666	0.0345017	0.0232805	336/345	2	down	1.46216
hsa04612	Antigen processing and presentation	44969	78/8385	0.00530795	0.0345017	0.0232805	3303/3304	2	down	1.46216
hsa04010	MAPK signaling pathway	44997	302/8385	0.00798964	0.0445137	0.0300362	3303/3304/3727	3	down	1.35151

## Sheet: Hepatocellular Cancer_Stem Cell
ID	Description	GeneRatio	BgRatio	pvalue	p.adjust	qvalue	geneID	Count	change	log
hsa05146	Amoebiasis	45040	102/8385	0.000181897	0.0165575	0.0135035	1277/1278/1281/2778	4	up	1.78101
hsa04611	Platelet activation	45040	124/8385	0.000384989	0.0165575	0.0135035	1277/1278/1281/2778	4	up	1.78101
hsa04926	Relaxin signaling pathway	45040	129/8385	0.0004475	0.0165575	0.0135035	1277/1278/1281/2778	4	up	1.78101
hsa03010	Ribosome	129/2171	167/8385	1.40084e-44	4.63678e-42	3.43575e-42	2197/65008/124995/65003/6182/28998/64928/29088/54948/63875/29074/9801/51069/55052/219927/29093/6150/79590/51264/10573/11222/51263/64983/9553/64981/51318/64979/51073/65005/55173/64963/6183/63931/64960/51021/51373/55168/51023/51116/54460/64969/64968/51081/64965/6134/4736/6135/6136/6137/23521/9045/6138/6139/100526842/6141/6142/6143/6144/6146/200916/9349/6147/6152/6154/51121/6155/6157/6158/6159/6122/…	129	down	41.3338
hsa05012	Parkinson disease	161/2171	266/8385	9.34147e-34	1.54601e-31	1.14556e-31	11047/468/22926/498/506/509/513/514/516/517/518/515/10476/522/539/581/598/801/805/808/817/836/1327/9377/1329/1337/1340/1345/1347/9167/1349/1350/1351/1537/54205/1616/1649/1843/1965/2771/2773/3309/27429/3709/9817/3799/89953/4129/9927/4694/126328/55967/51079/4695/4696/4697/4698/4700/4701/4702/4704/4706/4707/4716/54539/4708/4709/4710/4711/4712/4713/4714/4715/4717/4718/4719/4720/4722/4724/4725/4726/37…	161	down	30.8108
hsa05016	Huntington disease	170/2171	306/8385	2.97487e-29	3.28228e-27	2.43209e-27	10121/10120/11047/163/1173/1175/60673/498/506/509/513/514/516/517/518/515/10476/522/539/581/27113/8678/836/841/1211/1212/1213/1327/9377/1329/1337/1340/1345/1347/9167/1349/1350/1351/1385/10488/64764/1387/1537/54205/1639/10540/11258/84516/10671/2876/2877/2878/3065/3066/3799/89953/4694/126328/55967/51079/4695/4696/4697/4698/4700/4701/4702/4704/4706/4707/4716/54539/4708/4709/4710/4711/4712/4713/4714/…	170	down	26.4838
hsa05014	Amyotrophic lateral sclerosis	189/2171	364/8385	1.92739e-27	1.59491e-25	1.18179e-25	71/10121/10120/11047/283/311/310/468/22926/60673/498/506/509/513/514/516/517/518/515/10476/522/539/6311/11273/572/581/598/8678/637/836/847/9973/400916/25978/1327/9377/1329/1337/1340/1345/1347/9167/1349/1350/1351/1537/54205/1616/1639/10540/11258/84516/10671/1649/1965/2521/2876/2877/2878/3178/3181/3309/3799/89953/81631/643246/5606/1432/9782/4694/126328/55967/51079/4695/4696/4697/4698/4700/4701/4702…	189	down	24.7973
hsa04141	Protein processing in endoplasmic reticulum	110/2171	171/8385	1.56334e-26	1.03493e-24	7.6686e-25	267/468/22926/573/9532/581/10134/811/821/823/10970/1409/8454/1603/1649/1650/51009/3301/10294/3337/51726/54431/5611/80331/55741/27102/5610/440275/1965/27248/30001/10961/26232/9709/3320/3326/7184/3303/3309/3312/23640/10808/10525/3998/10960/4121/10905/8720/7841/4780/55768/55666/55968/10956/5034/2923/9601/10130/10113/5589/5886/5887/9978/6048/6184/6185/6238/56681/51128/6396/10484/10483/10802/9632/9871…	110	down	23.9851
hsa00190	Oxidative phosphorylation	92/2171	134/8385	1.68815e-25	9.31296e-24	6.90068e-24	498/506/509/513/514/516/517/518/521/9551/10632/515/10476/522/539/537/533/527/9114/8992/155066/523/526/528/51382/529/9296/9550/51606/1353/10063/1327/9377/1329/1337/1340/1345/1347/9167/1349/1350/1351/1537/54205/4694/126328/55967/51079/4695/4696/4697/4698/4700/4701/4702/4704/4706/4707/4716/54539/4708/4709/4710/4711/4712/4713/4714/4715/4717/4718/4719/4720/4722/4724/4725/4726/374291/4723/4729/5464/270…	92	down	23.0309
hsa03040	Spliceosome	101/2171	156/8385	8.97466e-25	4.24373e-23	3.1445e-23	22985/10286/8896/151903/51362/988/51340/56259/51503/7919/11325/9879/1655/1665/8449/9785/1659/9343/9775/2521/3178/3183/3190/4670/3192/3303/3312/57461/57819/27258/25804/23658/11157/51690/51691/4116/22916/5093/84844/5356/51645/10084/27339/26121/55119/55660/24148/10594/22827/84991/55696/58517/9939/27316/10946/23451/10992/23450/10262/83443/51639/10569/10285/23020/11017/6625/6626/6627/6628/6629/6631/66…	101	down	22.3723
hsa05020	Prion disease	148/2171	273/8385	4.3485e-24	1.79919e-22	1.33316e-22	11047/1386/468/498/506/509/513/514/516/517/518/515/10476/522/539/572/581/727/836/1327/9377/1329/1337/1340/1345/1347/9167/1349/1350/1351/1385/10488/64764/1457/1460/1535/1537/54205/1649/1965/3303/3309/3312/3709/3799/89953/3915/5594/1432/4694/126328/55967/51079/4695/4696/4697/4698/4700/4701/4702/4704/4706/4707/4716/54539/4708/4709/4710/4711/4712/4713/4714/4715/4717/4718/4719/4720/4722/4724/4725/4726…	148	down	21.7449
hsa03050	Proteasome	42/2171	46/8385	8.68213e-21	3.19309e-19	2.36601e-19	11047/51371/5682/5683/5684/5685/5686/5687/5688/5689/5699/5690/5691/5692/5693/5694/5695/5696/5700/5701/5702/5704/5705/5706/5707/5717/5718/5719/10213/5708/5709/5710/9861/5713/5714/5715/5720/5721/10197/23198/9491/7979	42	down	18.4958
hsa05208	Chemical carcinogenesis - reactive oxygen species	122/2171	223/8385	1.83292e-20	6.06696e-19	4.49547e-19	52/10327/1645/1646/8644/208/498/506/509/513/514/516/517/518/515/10476/522/539/572/847/873/1327/9377/1329/1337/1340/1345/1347/9167/1349/1350/1351/1535/1537/2052/2053/2309/2885/2938/2939/2941/2947/2948/9446/3091/3162/8517/3725/9817/5604/5594/1432/4257/4259/4694/126328/55967/51079/4695/4696/4697/4698/4700/4701/4702/4704/4706/4707/4716/54539/4708/4709/4710/4711/4712/4713/4714/4715/4717/4718/4719/4720…	122	down	18.217
hsa05010	Alzheimer disease	179/2171	384/8385	2.61867e-19	7.87981e-18	5.83875e-18	102/11047/208/51107/348/351/468/22926/60673/488/498/506/509/513/514/516/517/518/515/10476/522/539/572/8678/637/801/805/808/823/836/841/1327/9377/1329/1337/1340/1345/1347/9167/1349/1350/1351/1452/1454/1457/1460/1499/1537/54205/1649/5610/1965/8322/7855/2597/3028/8517/3709/3799/89953/4035/4041/5604/5594/8883/4694/126328/55967/51079/4695/4696/4697/4698/4700/4701/4702/4704/4706/4707/4716/54539/4708/47…	179	down	17.1035
hsa05022	Pathways of neurodegeneration - multiple diseases	209/2171	476/8385	1.29829e-18	3.58112e-17	2.65353e-17	10121/10120/11047/351/468/22926/60673/488/498/506/509/513/514/516/517/518/515/10476/522/539/6310/6311/11273/572/581/598/8678/637/801/805/808/817/823/836/841/847/9973/25978/1327/9377/1329/1337/1340/1345/1347/9167/1349/1350/1351/1452/1454/1457/1460/1499/1537/54205/1616/1639/10540/11258/84516/10671/1649/1965/2521/8322/7855/2876/2877/2878/3028/3309/27429/3709/3799/89953/4041/81631/643246/5604/5606/55…	209	down	16.446
hsa04714	Thermogenesis	121/2171	232/8385	4.57473e-18	1.1648e-16	8.63087e-17	2180/2181/2182/71/86/84335/8289/1386/498/506/509/513/514/516/517/518/521/9551/10632/515/10476/522/539/28958/51287/493753/388753/65260/1353/84987/51241/10063/116228/1327/9377/1329/1337/1340/1345/1347/9167/1349/1350/1351/1374/1385/10488/64764/1537/2260/2885/23028/55818/152831/5606/1432/4694/126328/55967/51079/4695/4696/4697/4698/4700/4701/4702/4704/4706/91942/25915/29078/284184/4707/4716/54539/4708…	121	down	15.9337
hsa05171	Coronavirus disease - COVID-19	120/2171	232/8385	1.48215e-17	3.50423e-16	2.59655e-16	103/717/718/720/721/727/629/5610/2147/2197/2243/2244/2266/64135/3454/3455/8517/3572/3654/9636/3716/3725/6885/5594/1432/57506/4790/4792/5295/5296/6134/4736/6135/6136/6137/23521/9045/6138/6139/100526842/6141/6142/6143/6144/6146/200916/9349/6147/6152/6154/51121/6155/6157/6158/6159/6122/6156/6160/6161/6164/11224/6165/25873/6173/6166/6167/6168/6169/6170/6124/6171/6125/6128/6129/6130/6132/6133/6175/617…	120	down	15.4554
hsa05415	Diabetic cardiomyopathy	108/2171	203/8385	4.6373e-17	1.0233e-15	7.5824e-16	183/208/488/498/506/509/513/514/516/517/518/515/10476/522/539/817/1327/9377/1329/1337/1340/1345/1347/9167/1349/1350/1351/1509/1535/1537/2539/2597/2673/2936/1432/51660/25874/4694/126328/55967/51079/4695/4696/4697/4698/4700/4701/4702/4704/4706/4707/4716/54539/4708/4709/4710/4711/4712/4713/4714/4715/4717/4718/4719/4720/4722/4724/4725/4726/374291/4723/4729/4790/142/5160/5162/5164/5295/5296/23236/5465…	108	down	14.99
hsa04932	Non-alcoholic fatty liver disease	88/2171	155/8385	2.0239e-16	4.18694e-15	3.10242e-15	51094/79602/208/468/581/637/836/841/998/1050/1327/9377/1329/1337/1340/1345/1347/9167/1349/1350/1351/1537/54205/1649/1965/83737/3725/4296/1432/6945/51085/4694/126328/55967/51079/4695/4696/4697/4698/4700/4701/4702/4704/4706/4707/4716/54539/4708/4709/4710/4711/4712/4713/4714/4715/4717/4718/4719/4720/4722/4724/4725/4726/374291/4723/4729/4790/5295/5296/5465/5563/5565/5879/6256/6389/6390/6391/6392/6720…	88	down	14.3781
hsa01200	Carbon metabolism	68/2171	115/8385	3.5951e-14	6.99987e-13	5.18674e-13	35/38/39/48/50/51/55902/128/83440/4329/226/275/847/1431/1738/1892/2023/2027/2098/2271/2539/2597/2653/2731/2746/132158/2805/2806/2821/84706/26275/3417/3418/3420/3421/84693/4190/4191/4594/5091/5096/5160/5162/5211/5223/5226/25796/283871/26227/5315/5631/29968/5723/9104/6120/6389/6390/6391/6392/6470/6472/8803/8802/8801/6888/26007/7086/7167	68	down	12.1549
hsa03060	Protein export	20/2171	23/8385	1.31028e-09	2.40946e-08	1.78535e-08	3309/5018/23478/90701/29927/10952/23480/7095/11231/28972/9789/60559/6727/6728/6729/6730/6731/6726/6734/58477	20	down	7.61808
hsa04144	Endocytosis	108/2171	251/8385	1.64496e-09	2.8657e-08	2.12342e-08	10097/10096/163/1173/1175/375/378/381/382/55738/26286/10565/10564/10552/10095/10109/10094/10092/81873/829/830/832/998/5119/57132/27243/25978/51652/29082/128866/51510/1211/1212/1213/9267/8411/10938/2261/2264/8729/9146/3105/3106/3107/3133/3303/3312/3480/9922/9798/83737/3799/3949/4193/23327/10015/5584/5590/10890/8766/9230/80223/84440/57403/11021/5867/5878/7879/4218/9135/387/100526767/80230/6455/5110…	108	down	7.54277
hsa00020	Citrate cycle (TCA cycle)	23/2171	30/8385	8.2413e-09	1.29899e-07	9.62517e-08	47/48/50/1431/1738/2271/3417/3418/3420/3421/4190/4191/5091/5106/5160/5162/6389/6390/6391/6392/8803/8802/8801	23	down	6.8864
hsa00630	Glyoxylate and dicarboxylate metabolism	23/2171	30/8385	8.2413e-09	1.29899e-07	9.62517e-08	38/39/48/50/55902/125061/275/847/1431/1738/2653/2731/2752/132158/9380/84693/4190/4191/4594/5096/283871/6470/6472	23	down	6.8864
hsa01230	Biosynthesis of amino acids	42/2171	75/8385	2.69676e-08	4.05741e-07	3.00644e-07	100526760/48/50/95/5832/226/435/440/445/586/1431/2023/2027/2597/2752/2805/2806/84706/3417/3418/3420/3421/4143/27430/4548/5053/5091/5211/5223/26227/5315/5631/29968/5723/5831/29920/6120/6470/6472/6888/7086/7167	42	down	6.39175
hsa00280	Valine, leucine and isoleucine degradation	30/2171	48/8385	9.36911e-08	1.34834e-06	9.99085e-07	30/10449/34/35/36/38/39/219/217/224/4329/501/549/586/1738/1892/1962/3033/3030/3032/11112/26275/3155/3157/3028/3712/64087/84693/4594/5096	30	down	5.8702
hsa05017	Spinocerebellar ataxia	66/2171	143/8385	1.09459e-07	1.50962e-06	1.11859e-06	11047/10939/208/60673/488/6310/25814/6311/11273/8678/54205/2959/3709/10528/29982/5295/5296/23236/10105/5682/5683/5684/5685/5686/5687/5688/5689/5690/5691/5692/5693/5694/5695/5700/5701/5702/5704/5705/5706/5707/5717/5718/5719/10213/5708/5709/5710/9861/5713/5714/5715/9698/23369/9821/3516/5649/7979/291/292/293/7416/7417/7419/55062/26100/7494	66	down	5.82113
hsa05132	Salmonella infection	101/2171	249/8385	2.05095e-07	2.71546e-06	2.01209e-06	10006/64746/71/10121/10120/10097/10096/79026/208/375/382/55207/10552/10095/10109/10094/10092/81873/581/329/55845/836/837/841/998/1499/54205/23191/9267/1639/10540/11258/84516/10671/1778/1781/51143/1783/8655/140735/83658/6993/23265/26263/2316/2317/2597/9648/79792/3320/3326/7184/8517/3654/3725/3799/89953/3839/3840/4074/5604/5606/6885/5594/1432/4609/10627/103910/10787/4790/4792/5216/5217/5286/5878/78…	101	down	5.56616
hsa03015	mRNA surveillance pathway	48/2171	97/8385	4.69223e-07	5.97357e-06	4.42627e-06	22985/100529063/22794/53981/11052/1477/26528/55308/11269/7919/9775/2107/81608/2521/2935/10767/4116/124540/22916/11051/29107/8106/10914/51585/53918/5411/5499/5500/5501/5515/5518/5519/5520/55012/5529/84305/9939/8731/10921/10284/23049/10250/29101/23435/5976/65110/55339/80335	48	down	5.22377
hsa01240	Biosynthesis of cofactors	67/2171	153/8385	9.76915e-07	1.19763e-05	8.87412e-06	158/125061/204/50808/205/102157402/10327/210/219/217/224/586/51727/80347/84274/10229/1719/9249/1738/2356/2729/2730/2677/8836/29926/2937/23498/3145/3242/8942/4143/27430/326625/4338/10797/65220/9054/4830/654364/4831/4833/10201/1728/80025/79646/8566/5372/5373/55163/79717/29968/5805/23475/51109/55312/9104/6470/6472/6697/7358/7360/79799/7364/7372/7389/7390/79001	67	down	4.92168
hsa01212	Fatty acid metabolism	32/2171	57/8385	1.1354e-06	1.3422e-05	9.94541e-06	30/10449/34/35/36/37/38/39/51/2180/2181/2182/1374/1892/1962/64834/54898/60481/3992/2194/9200/201562/51495/3033/3030/3032/51144/3295/5538/6319/6342/9524	32	down	4.87218
hsa00071	Fatty acid degradation	26/2171	43/8385	1.69903e-06	1.93924e-05	1.43693e-05	30/10449/34/35/36/37/38/39/51/2180/2181/2182/128/130/219/217/224/501/1374/1892/1632/10455/1962/3033/3030/3032	26	down	4.71237
hsa05131	Shigellosis	97/2171	247/8385	2.02936e-06	2.23906e-05	1.65909e-05	71/87/81/10097/10096/84335/208/375/382/10552/10095/10109/10094/10092/81873/9140/472/581/9564/598/8678/664/718/10241/823/826/837/831/11335/998/1398/1399/2017/8454/54205/9267/1729/54874/2309/8517/3554/3688/3709/3725/81631/643246/6885/5594/1432/4193/10627/103910/4790/4792/5216/5217/5295/5296/23236/5481/5879/10616/9978/387/6093/9475/6233/6198/10670/64121/55752/4735/23157/989/10801/6500/8878/23118/257…	97	down	4.64993
hsa00480	Glutathione metabolism	31/2171	57/8385	4.14273e-06	4.42336e-05	3.27761e-05	290/2539/2729/2730/79017/2678/2876/2877/2878/2879/2936/2937/2938/2939/2941/373156/2947/2948/9446/3417/3418/10314/51056/4257/4259/4953/5226/9588/6611/6723/51060	31	down	4.35425
hsa03018	RNA degradation	39/2171	79/8385	5.93069e-06	5.95586e-05	4.41315e-05	694/10438/23019/246175/29883/9337/55802/167227/1656/170506/22894/2023/2027/51013/51010/54512/56915/23016/11340/3313/3329/27257/57819/27258/25804/23658/11157/51690/51691/10200/131870/5073/5211/87178/64282/10140/10766/54464/22803	39	down	4.22506
hsa00100	Steroid biosynthesis	15/2171	20/8385	5.93786e-06	5.95586e-05	4.41315e-05	1595/1718/1717/10682/2222/51478/3930/3988/4047/6307/50814/6309/6646/6713/7108	15	down	4.22506
hsa04140	Autophagy - animal	60/2171	141/8385	1.072e-05	0.000104363	7.73304e-05	84335/208/60673/9140/64422/23192/79065/572/598/8678/664/10645/8837/1508/1509/1514/54541/440275/1965/11337/3091/3146/3476/3480/3916/3920/81631/643246/5604/6885/5594/9110/4893/29982/5170/5295/5296/5515/118471/5563/5861/7879/4218/9821/6009/6198/10670/64121/51100/9342/8878/55014/55578/10010/29110/58476/8673/81671/55062/26100	60	down	3.98145
hsa00270	Cysteine and methionine metabolism	28/2171	52/8385	1.55054e-05	0.000146637	0.000108655	55256/191/10768/262/51074/586/23743/1786/1788/58478/2729/2730/2805/2806/2937/3939/4143/27430/4190/4191/4357/4507/4548/26227/29968/6611/6723/7263	28	down	3.83376
hsa03420	Nucleotide excision repair	32/2171	63/8385	1.91966e-05	0.000176502	0.000130784	902/1022/1069/1642/2071/2072/2073/2966/2967/404672/4331/5111/5425/57804/56655/5430/5431/5432/5433/5434/5435/5436/5437/5438/5439/5440/5441/5886/5887/9978/5981/6119	32	down	3.75325
hsa00330	Arginine and proline metabolism	27/2171	50/8385	2.04992e-05	0.000183385	0.000135884	79814/5832/219/217/224/8659/501/262/1152/55748/2593/2805/2806/112849/51056/4129/4942/4953/5033/8974/58510/5831/29920/6303/112483/6611/6723	27	down	3.73664
hsa04979	Cholesterol metabolism	27/2171	51/8385	3.28921e-05	0.000286508	0.000212295	19/55908/335/336/338/341/344/345/348/350/27141/1593/3949/3988/4035/4043/4864/10577/255738/949/6646/6272/9218/9217/7416/7417/7419	27	down	3.54286
hsa04216	Ferroptosis	23/2171	41/8385	3.74191e-05	0.000317582	0.000235321	2180/2181/2182/1356/2729/2730/2879/2937/3162/10162/81631/643246/8031/5093/5621/6303/112483/4891/6520/7018/7037/7417/7419	23	down	3.49814
hsa03013	Nucleocytoplasmic transport	47/2171	108/8385	4.79448e-05	0.000396743	0.000293977	8086/22985/25909/22794/55308/11269/7919/1915/9775/79711/3843/10527/3838/3839/3840/23633/3837/4116/22916/23636/29107/51808/5411/9883/100101267/84305/5901/5903/9939/10921/10284/6396/59343/10250/7341/6613/6612/57187/79228/55161/3842/23534/7175/7329/5976/65110/7514	47	down	3.40149
hsa04142	Lysosome	55/2171	132/8385	5.02437e-05	0.000405626	0.000300559	164/8906/8907/10053/8546/8943/1176/411/427/537/533/527/9114/51606/8763/967/1201/1211/1212/1213/5476/1508/1075/1509/1512/1514/2517/2519/2548/23062/2720/2760/84572/3073/3074/3373/8692/3916/3920/9741/55353/3988/9516/4074/4669/51172/4758/4864/10577/5538/5660/950/4891/26503/6272	55	down	3.39187
hsa00900	Terpenoid backbone biosynthesis	15/2171	23/8385	8.25384e-05	0.000650481	0.000481991	38/39/100529261/2224/9453/3156/3157/23463/3422/4597/4598/116150/51449/10654/10269	15	down	3.18677
hsa01210	2-Oxocarboxylic acid metabolism	13/2171	19/8385	0.000121137	0.00093247	0.000690939	100526760/48/50/95/586/1431/2805/2806/84706/3417/3418/3420/3421	13	down	3.03036
hsa04120	Ubiquitin mediated proteolysis	57/2171	142/8385	0.000127295	0.000957606	0.000709563	51529/25847/119504/51433/329/57448/996/997/8454/8453/8452/8065/1642/6923/6921/26232/10075/83737/9817/4193/23327/8554/27339/9978/9886/9616/6233/10055/6477/6500/10273/9320/7317/9039/7314/7319/7320/7321/7322/7323/10477/140739/7328/7329/51465/118424/3093/7332/9246/7334/54926/65264/7337/10277/7428/11059/331	57	down	3.01881
hsa05211	Renal cell carcinoma	32/2171	69/8385	0.000182326	0.00134111	0.000993731	208/572/998/1026/1387/1398/1399/8453/54583/6923/6921/2034/2271/2885/3091/3725/5604/5594/4893/5062/5295/5296/5546/5781/5879/5906/5908/9978/6513/6654/7422/7428	32	down	2.87254
hsa05203	Viral carcinogenesis	76/2171	204/8385	0.000195432	0.00140626	0.00104201	87/81/1386/468/9114/572/581/718/836/841/595/998/1019/1021/1026/1027/1108/1385/10488/64764/1387/1642/1654/1739/9093/5610/2885/2934/2958/2959/2961/2966/2967/3065/3066/8841/10014/3105/3106/3107/3133/3190/3249/8517/3572/3716/3725/5594/4193/28973/4790/4792/4893/5295/5296/5315/5423/5700/5879/5902/3516/387/27044/22938/6672/6774/7337/23352/7874/7419/7529/7531/7532/7533/10971/7534	76	down	2.85193
hsa05110	Vibrio cholerae infection	25/2171	50/8385	0.000213115	0.00150087	0.00111211	71/375/537/533/527/9114/8992/155066/523/526/528/51382/529/9296/9550/51606/30001/10945/11014/11015/9601/29927/10952/23480/9414	25	down	2.82366
hsa00640	Propanoate metabolism	18/2171	32/8385	0.000251208	0.00173229	0.00128358	35/51/55902/79611/4329/1738/55862/1892/1962/3030/26275/3939/84693/4594/5096/8803/8802/8801	18	down	2.76138
hsa04146	Peroxisome	36/2171	82/8385	0.000288999	0.00195014	0.00144501	5825/5826/30/10005/51/2180/2181/2182/8540/847/26063/1891/10455/1962/2053/8443/373156/3155/3295/3417/3418/4358/255027/4598/55825/5194/5264/51268/10654/5052/25824/5827/6342/11001/6647/6648	36	down	2.70993
hsa01232	Nucleotide metabolism	37/2171	85/8385	0.000294584	0.00195014	0.00144501	132/158/204/50808/205/102157402/271/353/978/51727/1635/79077/1716/1841/1854/5167/957/955/51292/2987/51020/3251/3615/3704/4830/654364/4831/4833/10201/115024/84284/131870/4860/7083/7298/7371/54963	37	down	2.70993
hsa05130	Pathogenic Escherichia coli infection	73/2171	197/8385	0.000312339	0.00202714	0.00150206	10006/71/10097/10096/375/382/23365/10552/10095/10109/10094/10092/81873/581/55845/836/837/841/998/9076/1364/2017/54205/23191/9267/7430/2147/2597/8517/3554/3654/3688/3725/6885/5594/1432/4628/4627/4430/4641/55930/10787/4691/4790/4792/5062/5781/5861/5879/387/6093/9475/6188/10802/9632/9871/9368/23118/257397/7009/10972/8795/7132/8743/10376/84790/203068/7280/347733/10383/10163/8976/147179	73	down	2.69312
hsa05100	Bacterial invasion of epithelial cells	34/2171	77/8385	0.000370181	0.00235635	0.001746	71/10097/10096/10552/10095/10109/10094/10092/81873/9564/23607/998/1211/1212/1213/1398/1399/1499/2017/2335/3688/10459/5295/5296/5879/387/55752/4735/23157/10801/6464/7414/10163/8976	34	down	2.62776
hsa00620	Pyruvate metabolism	23/2171	47/8385	0.000561638	0.00350759	0.00259904	38/39/55902/128/130/10327/219/217/224/501/1738/2271/2739/9380/3029/3939/4190/4191/5091/5106/5160/5162/5315	23	down	2.45499
hsa00510	N-Glycan biosynthesis	24/2171	50/8385	0.000613521	0.00376065	0.00278656	56052/440138/85365/10195/1603/1650/1798/8813/8818/54344/4121/10905/4124/4245/4247/11320/11282/4249/7841/6184/6185/6480/3703/201595	24	down	2.42474
hsa01524	Platinum drug resistance	32/2171	73/8385	0.000636566	0.00383097	0.00283866	1244/208/472/572/581/27113/598/637/329/836/841/1026/54205/2064/2938/2939/2941/2947/2948/9446/5594/4193/4257/4259/2956/5170/5295/5296/5980/1317/7155/331	32	down	2.41669
hsa03020	RNA polymerase	18/2171	34/8385	0.000677845	0.00400655	0.00296876	27297/9533/51082/5430/5431/5432/5433/5434/5435/5436/5437/5438/5439/5440/5441/11128/661/55718	18	down	2.39723
hsa04210	Apoptosis	52/2171	136/8385	0.000963054	0.00552283	0.00409229	71/9131/208/468/472/572/581/27113/598/637/329/823/836/841/8837/1508/1075/1509/1512/1514/54205/153090/1616/1649/1676/56616/1965/2021/1647/27429/8517/3709/3725/4000/84823/5604/5594/4170/4790/4792/4893/142/5170/5295/5296/6709/8795/7132/8743/10376/84790/331	52	down	2.25784
hsa00062	Fatty acid elongation	15/2171	27/8385	0.000984432	0.00552283	0.00409229	10449/641371/1892/64834/54898/60481/9200/201562/51495/3033/3030/3032/51144/5538/9524	15	down	2.25784
hsa01040	Biosynthesis of unsaturated fatty acids	15/2171	27/8385	0.000984432	0.00552283	0.00409229	30/641371/51/64834/54898/60481/3992/9200/201562/51495/51144/3295/6319/6342/9524	15	down	2.25784
hsa03250	Viral life cycle - HIV-1	28/2171	63/8385	0.00104771	0.00577986	0.00428274	27125/684/905/29082/128866/11052/1387/22936/5045/9146/51497/7936/10015/5300/5478/5901/5903/25939/10955/256987/6598/6827/6829/23534/7251/27183/9525/7514	28	down	2.23808
hsa00670	One carbon pool by folate	12/2171	20/8385	0.00129153	0.00700815	0.00519287	275/471/1719/10841/2618/10797/10588/4548/6470/6472/100528021/7298	12	down	2.1544
hsa00513	Various types of N-glycan biosynthesis	19/2171	39/8385	0.00178637	0.00953692	0.00706663	56052/440138/85365/10195/1603/1650/3073/3074/4121/10905/4124/4245/4247/11320/11282/6184/6185/3703/201595	19	down	2.02059
hsa01250	Biosynthesis of nucleotide sugars	18/2171	37/8385	0.00239098	0.0125621	0.00930823	55907/2582/2584/2673/2762/29926/64841/2821/55577/54187/5236/5238/5372/5373/6675/7358/7360/80146	18	down	1.90094
hsa04137	Mitophagy - animal	30/2171	72/8385	0.00245566	0.0127003	0.00941066	468/79065/598/8678/664/665/10241/10370/1457/1460/51024/2309/11337/3091/3725/81631/643246/9927/4077/4893/65018/7879/89941/6233/8878/8887/29110/54543/7314/9101	30	down	1.89618
hsa00520	Amino sugar and nucleotide sugar metabolism	22/2171	49/8385	0.00299674	0.015087	0.0111791	55907/1727/2582/2584/2673/2762/29926/10007/64841/2821/3073/3074/55577/54187/5236/5238/5372/5373/6675/7358/7360/80146	22	down	1.8214
hsa05418	Fluid shear stress and atherosclerosis	51/2171	139/8385	0.00300829	0.015087	0.0111791	71/208/445/652/659/801/805/808/1499/1514/1535/1843/2938/2939/2941/2947/2948/9446/3162/3320/3326/7184/3383/8517/3554/3685/3725/9817/6885/1432/4257/4259/4780/4790/1728/5295/5296/5563/5590/5879/387/6382/6383/8878/7341/6613/6612/7132/7295/25828/7422	51	down	1.8214
hsa05169	Epstein-Barr virus infection	70/2171	202/8385	0.00321337	0.015875	0.011763	11047/208/567/581/637/811/836/841/595/1019/1021/1026/1027/9541/54205/5610/1647/3065/3066/3105/3106/3107/3133/3383/3454/3455/8517/3654/9636/3716/3725/5606/6885/1432/57506/4193/4609/4790/4792/2923/5295/5296/5700/5701/5702/5704/5705/5706/5707/5717/5718/5719/10213/5708/5709/5710/9861/5713/5714/5879/3516/7979/22938/6772/6774/23118/6890/6892/29110/7874	70	down	1.79929
hsa04130	SNARE interactions in vesicular transport	16/2171	33/8385	0.00429827	0.0207773	0.0153955	10282/51272/9527/9570/9554/8773/9342/8675/55014/6810/6811/9341/10791/8673/10490/10652	16	down	1.68241
hsa04520	Adherens junction	36/2171	93/8385	0.00433121	0.0207773	0.0153955	52/71/87/81/4301/998/1387/1457/1460/1499/1500/2064/2241/2260/3480/8826/6885/5594/10627/103910/5819/11235/5770/5792/5797/5879/5906/5908/387/6093/9475/7048/7414/10163/8976/7525	36	down	1.68241
hsa04530	Tight junction	59/2171	169/8385	0.00540634	0.0255643	0.0189425	71/87/81/10097/10096/4301/10552/10095/10109/10094/10092/81873/595/998/1019/9076/1364/92359/2017/1739/2064/7430/50848/2626/3308/3688/3725/3993/9223/153562/91862/4628/4627/10627/103910/4637/23327/5111/5515/5518/5519/5520/5563/5565/5584/5590/4218/5879/5906/5962/387/6093/9475/9368/9414/10376/84790/7408/8531	59	down	1.59237
hsa05160	Hepatitis C	55/2171	157/8385	0.00652754	0.0304312	0.0225488	208/572/581/637/836/841/595/1019/1021/1026/8837/9076/1364/1499/54205/27102/5610/440275/1965/3646/2885/3454/3455/8517/3716/3949/5604/5594/57506/4609/4790/4792/4893/8554/5295/5296/5465/5515/5518/5519/5520/10197/6256/949/6654/6772/6774/29110/7132/7529/7531/7532/7533/10971/7534	55	down	1.51668
hsa00010	Glycolysis / Gluconeogenesis	27/2171	67/8385	0.00677567	0.0311493	0.0230809	55902/128/130/83440/10327/219/217/224/501/226/1738/2023/2027/92579/130589/2597/2821/3939/9562/5106/5160/5162/5211/5223/5236/5315/7167	27	down	1.50655
hsa00790	Folate biosynthesis	13/2171	26/8385	0.00708639	0.0321315	0.0238086	231/57016/8644/873/1719/2356/8836/4338/5053/5092/5805/5860/6697	13	down	1.49307
hsa04215	Apoptosis - multiple species	15/2171	32/8385	0.00830888	0.0371654	0.0275387	581/27113/598/8678/637/329/57448/666/836/841/54205/56616/27429/7132/331	15	down	1.42986
hsa00650	Butanoate metabolism	13/2171	27/8385	0.0104769	0.0462381	0.0342614	35/38/39/348158/6296/7915/622/1892/1962/3033/3030/3155/3157	13	down	1.335
hsa00030	Pentose phosphate pathway	14/2171	30/8385	0.0111569	0.048591	0.0360048	226/51071/2539/132158/2821/5211/5226/25796/5236/5631/9104/6120/6888/7086	14	down	1.31344
hsa04152	AMPK signaling pathway	43/2171	121/8385	0.0114427	0.0491889	0.0364478	51094/79602/84335/208/51719/10645/595/1374/1385/10488/64764/1938/1978/1994/2194/2309/92579/3156/3172/3480/6885/5106/5170/5211/5295/5296/5515/5518/5519/5520/55012/5529/5563/5565/10890/9230/51552/5862/4218/6009/6198/6319/6720	43	down	1.30813

## Sheet: HepatocyteID_x0009_Description_x0009_GeneRa
ID	Description	GeneRatio	BgRatio	pvalue	p.adjust	qvalue	geneID	Count	change	log
hsa05205	Proteoglycans in cancer	15/108	205/8385	4.72126e-08	1.02923e-05	8.84615e-06	60/960/1277/1278/1634/1975/2316/3339/8826/4609/5329/5747/5879/6237/7057	15	up	4.98749
hsa04810	Regulation of actin cytoskeleton	13/108	229/8385	6.92289e-06	0.000754595	0.000648565	60/730/6387/2934/8826/3655/4627/10398/5747/5879/28984/6237/7114	13	up	3.12229
hsa04670	Leukocyte transendothelial migration	9/108	114/8385	1.46775e-05	0.00106656	0.000916699	60/1365/1364/6387/1535/10398/5747/5879/7408	9	up	2.97201
hsa04510	Focal adhesion	11/108	203/8385	5.65553e-05	0.00308226	0.00264917	60/1277/1278/2012/2316/3655/10398/5747/5879/7057/7408	11	up	2.51113
hsa04933	AGE-RAGE signaling pathway in diabetic complications	7/108	100/8385	0.000289637	0.0126282	0.0108537	1277/1278/1281/1906/1958/5879/7048	7	up	1.89866
hsa05210	Colorectal cancer	6/108	86/8385	0.00081026	0.0265541	0.0228229	374/2069/2353/4609/5879/7048	6	up	1.57587
hsa04512	ECM-receptor interaction	6/108	89/8385	0.000970793	0.0265541	0.0228229	960/1277/1278/3339/3655/7057	6	up	1.57587
hsa04520	Adherens junction	6/108	93/8385	0.00122169	0.0265541	0.0228229	60/999/8826/10398/5879/7048	6	up	1.57587
hsa04380	Osteoclast differentiation	7/108	128/8385	0.0012744	0.0265541	0.0228229	1535/2353/2354/3460/3726/5879/7048	7	up	1.57587
hsa04926	Relaxin signaling pathway	7/108	129/8385	0.00133346	0.0265541	0.0228229	1277/1278/1281/1906/2353/2778/7048	7	up	1.57587
hsa05132	Salmonella infection	10/108	249/8385	0.00133989	0.0265541	0.0228229	60/302/1785/2316/2353/4609/10398/5879/6237/6281	10	up	1.57587
hsa04530	Tight junction	8/108	169/8385	0.00146809	0.0266702	0.0229228	60/1365/1364/4627/10398/5879/7408/8531	8	up	1.57397
hsa04216	Ferroptosis	4/108	41/8385	0.00182695	0.0306366	0.0263318	51703/2495/5094/6303	4	up	1.51376
hsa05418	Fluid shear stress and atherosclerosis	7/108	139/8385	0.00204968	0.0319164	0.0274318	60/1535/1906/2353/2950/5747/5879	7	up	1.49599
hsa05100	Bacterial invasion of epithelial cells	5/108	77/8385	0.003059	0.0444574	0.0382106	60/999/1785/5747/5879	5	up	1.35206
hsa03010	Ribosome	117/803	167/8385	3.30291e-82	1.01399e-79	8.20512e-80	2197/65003/6182/28998/64928/29088/54948/29074/9801/51069/55052/219927/29093/79590/51264/10573/11222/64983/9553/64981/51318/64979/51073/65005/55173/64963/6183/63931/64960/51021/55168/51023/54460/64969/51081/6134/4736/6135/6136/6137/23521/9045/6138/6139/6141/6142/6143/6144/6146/9349/6147/6152/6154/51121/6155/6157/6158/6159/6122/6156/6160/6161/6164/11224/6165/25873/6173/6166/6167/6168/6169/6170/6124…	117	down	78.994
hsa05012	Parkinson disease	104/803	266/8385	1.25789e-39	1.93087e-37	1.56244e-37	11047/581/801/805/1327/1329/1337/1340/1345/1347/9167/1349/170712/1350/1351/1537/54205/2770/4128/4129/4694/126328/55967/51079/4695/4696/4697/4698/4700/4701/4702/4706/4707/4716/54539/4708/4709/4710/4711/4712/4713/4714/4715/4717/4718/4720/4722/4724/4725/4726/374291/4728/4723/4729/4731/11315/5682/5683/5684/5685/5686/5688/5689/5690/5691/5692/5693/5694/5695/5700/5701/5702/5704/5705/5706/5718/10213/5708…	104	down	36.7142
hsa05171	Coronavirus disease - COVID-19	93/803	232/8385	1.79584e-36	1.83774e-34	1.48708e-34	717/718/727/733/629/2147/2197/2243/2244/2266/10747/6134/4736/6135/6136/6137/23521/9045/6138/6139/6141/6142/6143/6144/6146/9349/6147/6152/6154/51121/6155/6157/6158/6159/6122/6156/6160/6161/6164/11224/6165/25873/6173/6166/6167/6168/6169/6170/6124/6171/6125/6128/6129/6130/6132/6133/6175/6176/6181/6204/6205/6206/6207/6208/6209/6210/6217/6218/6222/6223/6187/6224/6227/6228/6229/6230/6231/6232/6233/5106…	93	down	33.7357
hsa05016	Huntington disease	107/803	306/8385	1.45307e-35	1.11524e-33	9.02436e-34	55860/11047/1175/60673/581/1327/1329/1337/1340/1345/1347/9167/1349/170712/1350/1351/1537/54205/11258/2876/2878/4694/126328/55967/51079/4695/4696/4697/4698/4700/4701/4702/4706/4707/4716/54539/4708/4709/4710/4711/4712/4713/4714/4715/4717/4718/4720/4722/4724/4725/4726/374291/4728/4723/4729/4731/5434/5435/5436/5438/5439/5440/5441/5682/5683/5684/5685/5686/5688/5689/5690/5691/5692/5693/5694/5695/5700/5…	107	down	32.9526
hsa05020	Prion disease	100/803	273/8385	3.27203e-35	2.00903e-33	1.62568e-33	11047/572/581/727/733/858/1327/1329/1337/1340/1345/1347/9167/1349/170712/1350/1351/1460/1537/54205/3303/4694/126328/55967/51079/4695/4696/4697/4698/4700/4701/4702/4706/4707/4716/54539/4708/4709/4710/4711/4712/4713/4714/4715/4717/4718/4720/4722/4724/4725/4726/374291/4728/4723/4729/4731/5682/5683/5684/5685/5686/5688/5689/5690/5691/5692/5693/5694/5695/5700/5701/5702/5704/5705/5706/5718/10213/5708/57…	100	down	32.697
hsa00190	Oxidative phosphorylation	67/803	134/8385	1.37499e-33	7.03536e-32	5.69294e-32	533/8992/155066/51382/9550/1353/10063/1327/1329/1337/1340/1345/1347/9167/1349/170712/1350/1351/1537/54205/4694/126328/55967/51079/4695/4696/4697/4698/4700/4701/4702/4706/4707/4716/54539/4708/4709/4710/4711/4712/4713/4714/4715/4717/4718/4720/4722/4724/4725/4726/374291/4728/4723/4729/4731/27068/6390/6391/6392/29796/10975/7381/7384/7385/7386/7388/27089	67	down	31.1527
hsa05208	Chemical carcinogenesis - reactive oxygen species	81/803	223/8385	2.85772e-28	1.25332e-26	1.01417e-26	52/10327/1645/1646/8644/1109/572/847/873/1327/1329/1337/1340/1345/1347/9167/1349/170712/1350/1351/1537/2052/2938/2941/2948/9446/3091/4257/4258/4259/4694/126328/55967/51079/4695/4696/4697/4698/4700/4701/4702/4706/4707/4716/54539/4708/4709/4710/4711/4712/4713/4714/4715/4717/4718/4720/4722/4724/4725/4726/374291/4728/4723/4729/4731/6390/6391/6392/291/292/293/6647/6648/29796/10975/7381/7384/7385/7386/…	81	down	25.9019
hsa05014	Amyotrophic lateral sclerosis	105/803	364/8385	7.94578e-27	3.04919e-25	2.46737e-25	71/55860/11047/283/310/60673/572/581/847/9973/400916/1327/1329/1337/1340/1345/1347/9167/1349/170712/1350/1351/1537/54205/11258/2876/2878/3178/3181/4694/126328/55967/51079/4695/4696/4697/4698/4700/4701/4702/4706/4707/4716/54539/4708/4709/4710/4711/4712/4713/4714/4715/4717/4718/4720/4722/4724/4725/4726/374291/4728/4723/4729/4731/5682/5683/5684/5685/5686/5688/5689/5690/5691/5692/5693/5694/5695/5700/…	105	down	24.5158
hsa04932	Non-alcoholic fatty liver disease	62/803	155/8385	1.91724e-24	6.53992e-23	5.29203e-23	581/998/1327/1329/1337/1340/1345/1347/9167/1349/170712/1350/1351/1537/54205/51085/4694/126328/55967/51079/4695/4696/4697/4698/4700/4701/4702/4706/4707/4716/54539/4708/4709/4710/4711/4712/4713/4714/4715/4717/4718/4720/4722/4724/4725/4726/374291/4728/4723/4729/4731/6390/6391/6392/29796/10975/7381/7384/7385/7386/7388/27089	62	down	22.1844
hsa05415	Diabetic cardiomyopathy	70/803	203/8385	5.49069e-23	1.68564e-21	1.364e-21	183/1327/1329/1337/1340/1345/1347/9167/1349/170712/1350/1351/1509/1537/2539/2597/51660/25874/4694/126328/55967/51079/4695/4696/4697/4698/4700/4701/4702/4706/4707/4716/54539/4708/4709/4710/4711/4712/4713/4714/4715/4717/4718/4720/4722/4724/4725/4726/374291/4728/4723/4729/4731/142/5166/5499/6390/6391/6392/291/292/293/29796/10975/7381/7384/7385/7386/7388/27089	70	down	20.7732
hsa05010	Alzheimer disease	101/803	384/8385	2.09106e-22	5.83597e-21	4.7224e-21	11047/348/60673/572/801/805/1327/1329/1337/1340/1345/1347/9167/1349/170712/1350/1351/1460/1537/54205/2597/3028/4694/126328/55967/51079/4695/4696/4697/4698/4700/4701/4702/4706/4707/4716/54539/4708/4709/4710/4711/4712/4713/4714/4715/4717/4718/4720/4722/4724/4725/4726/374291/4728/4723/4729/4731/55851/5682/5683/5684/5685/5686/5688/5689/5690/5691/5692/5693/5694/5695/5700/5701/5702/5704/5705/5706/5718/…	101	down	20.2339
hsa04714	Thermogenesis	72/803	232/8385	1.43642e-20	3.67483e-19	2.97363e-19	2182/71/28958/388753/1353/84987/51241/10063/116228/1327/1329/1337/1340/1345/1347/9167/1349/170712/1350/1351/1537/152831/4694/126328/55967/51079/4695/4696/4697/4698/4700/4701/4702/4706/25915/4707/4716/54539/4708/4709/4710/4711/4712/4713/4714/4715/4717/4718/4720/4722/4724/4725/4726/374291/4728/4723/4729/4731/6009/6194/6199/6390/6391/6392/29796/10975/7381/7384/7385/7386/7388/27089	72	down	18.4348
hsa03050	Proteasome	30/803	46/8385	3.67436e-20	8.67714e-19	7.02145e-19	11047/51371/5682/5683/5684/5685/5686/5688/5689/5690/5691/5692/5693/5694/5695/5698/5700/5701/5702/5704/5705/5706/5718/10213/5708/5710/5714/5720/5721/9491	30	down	18.0616
hsa05022	Pathways of neurodegeneration - multiple diseases	110/803	476/8385	1.46694e-19	3.21679e-18	2.60299e-18	55860/11047/60673/572/581/801/805/847/9973/1327/1329/1337/1340/1345/1347/9167/1349/170712/1350/1351/1460/1537/54205/11258/2876/2878/3028/4694/126328/55967/51079/4695/4696/4697/4698/4700/4701/4702/4706/4707/4716/54539/4708/4709/4710/4711/4712/4713/4714/4715/4717/4718/4720/4722/4724/4725/4726/374291/4728/4723/4729/4731/11315/5682/5683/5684/5685/5686/5688/5689/5690/5691/5692/5693/5694/5695/5700/5701…	110	down	17.4926
hsa01200	Carbon metabolism	39/803	115/8385	4.87632e-13	9.9802e-12	8.07587e-12	35/38/39/128/189/4329/226/229/230/847/1738/1892/2023/2098/2271/2539/2597/2653/2746/132158/2805/54363/26275/3417/3420/4190/4191/5096/26227/9104/6390/6391/6392/113675/6470/8802/6888/26007/7167	39	down	11.0009
hsa04610	Complement and coagulation cascades	32/803	86/8385	3.57727e-12	6.86389e-11	5.55418e-11	717/718/722/725/727/733/966/629/3075/3078/3080/3426/1191/1361/2159/2161/2147/2243/2244/2266/3827/10747/5340/5624/5265/5104/462/3053/5345/710/7035/7448	32	down	10.1634
hsa00280	Valine, leucine and isoleucine degradation	23/803	48/8385	8.27527e-12	1.49442e-10	1.20927e-10	10449/34/35/36/38/39/217/224/4329/501/223/1738/1892/3033/3030/3032/11112/26275/3155/3157/3158/3028/5096	23	down	9.82553
hsa00071	Fatty acid degradation	21/803	43/8385	4.28196e-11	7.30313e-10	5.90961e-10	10449/34/35/36/38/39/2182/124/125/126/128/130/217/224/501/223/1892/10455/3033/3030/3032	21	down	9.13649
hsa00620	Pyruvate metabolism	21/803	47/8385	3.51847e-10	5.68511e-09	4.60033e-09	38/39/124/125/126/128/130/10327/217/224/501/223/1738/2271/2739/9380/3029/3939/4190/4191/5106	21	down	8.24526
hsa04146	Peroxisome	26/803	82/8385	1.95992e-08	3.00847e-07	2.43443e-07	5825/8309/2182/189/570/847/10901/1891/10455/373156/54363/3155/3295/3417/4358/55825/5264/51268/10654/5052/25824/5827/6342/11001/6647/6648	26	down	6.52165
hsa04723	Retrograde endocannabinoid signaling	37/803	148/8385	2.99307e-08	4.37558e-07	3.54067e-07	2770/2787/4694/126328/55967/51079/4695/4696/4697/4698/4700/4701/4702/4706/4707/4716/54539/4708/4709/4710/4711/4712/4713/4714/4715/4717/4718/4720/4722/4724/4725/4726/374291/4728/4723/4729/4731	37	down	6.35896
hsa00630	Glyoxylate and dicarboxylate metabolism	14/803	30/8385	1.647e-07	2.29831e-06	1.85977e-06	38/39/125061/189/847/1738/2653/132158/9380/54363/4190/4191/5096/6470	14	down	5.63859
hsa01240	Biosynthesis of cofactors	36/803	153/8385	2.38887e-07	3.18862e-06	2.58019e-06	125061/203/204/102157402/10327/210/211/217/224/80347/84274/1738/2730/2677/8836/29926/2990/8630/326625/4338/4522/93100/4830/79717/23475/51109/9104/6470/6999/7358/7360/7366/7363/7364/7389/79001	36	down	5.4964
hsa03060	Protein export	12/803	23/8385	2.74356e-07	3.50947e-06	2.83982e-06	5018/90701/10952/23480/7095/28972/9789/6727/6729/6731/6726/58477	12	down	5.45476
hsa00260	Glycine, serine and threonine metabolism	16/803	40/8385	2.98978e-07	3.67145e-06	2.9709e-06	189/211/501/1738/2593/2628/23464/2653/132158/9380/4128/4129/26227/51268/113675/6470	16	down	5.43516
hsa00982	Drug metabolism - cytochrome P450	22/803	72/8385	5.00055e-07	5.90449e-06	4.77785e-06	124/125/126/128/130/1549/1565/2328/2330/2938/2941/373156/2948/9446/4128/4129/4257/4258/4259/7366/7363/7364	22	down	5.22882
hsa00980	Metabolism of xenobiotics by cytochrome P450	23/803	78/8385	5.61311e-07	6.20026e-06	5.01719e-06	124/125/126/128/130/1645/8574/873/1549/1565/2052/2938/2941/373156/2948/9446/4257/4258/4259/6822/7366/7363/7364	23	down	5.20759
hsa00010	Glycolysis / Gluconeogenesis	21/803	67/8385	5.65496e-07	6.20026e-06	5.01719e-06	124/125/126/128/130/10327/217/224/501/223/226/229/230/1738/2023/130589/2597/3939/5106/5236/7167	21	down	5.20759
hsa04141	Protein processing in endoplasmic reticulum	37/803	171/8385	1.48578e-06	1.57287e-05	1.27275e-05	581/10134/811/1603/1650/51009/3301/51726/5611/10961/26232/9709/3320/7184/3303/3998/10960/4121/55968/5034/2923/9601/10130/5887/9978/6048/51128/10952/23480/7095/6500/6745/6746/6747/6748/258010/7323	37	down	4.80331
hsa00380	Tryptophan metabolism	15/803	42/8385	3.81659e-06	3.90565e-05	3.16041e-05	38/39/125061/217/224/501/223/847/1738/1892/3033/3030/4128/4129/6999	15	down	4.40831
hsa03040	Spliceosome	33/803	156/8385	9.09937e-06	9.01131e-05	7.29186e-05	10286/8896/3178/3183/3190/4670/3303/57819/27258/25804/23658/51691/4116/22827/9939/27316/10946/10992/10262/83443/51639/11017/6628/6629/6631/6632/6633/6634/6635/6636/6637/4809/153527	33	down	4.04521
hsa05017	Spinocerebellar ataxia	31/803	143/8385	1.00618e-05	9.65306e-05	7.81115e-05	11047/10939/60673/54205/5682/5683/5684/5685/5686/5688/5689/5690/5691/5692/5693/5694/5695/5700/5701/5702/5704/5705/5706/5718/10213/5708/5710/5714/291/292/293	31	down	4.01534
hsa00480	Glutathione metabolism	17/803	57/8385	1.42061e-05	0.000128273	0.000103797	2539/2730/79017/2876/2878/2879/2938/2941/373156/2948/9446/3417/51056/4257/4258/4259/9588	17	down	3.89186
hsa01212	Fatty acid metabolism	17/803	57/8385	1.42061e-05	0.000128273	0.000103797	10449/34/35/36/38/39/2182/1892/51495/3033/3030/3032/51144/3295/7923/6342/9524	17	down	3.89186
hsa00650	Butanoate metabolism	11/803	27/8385	1.796e-05	0.000157535	0.000127475	35/38/39/123876/348158/1892/3033/3030/3155/3157/3158	11	down	3.80262
hsa00330	Arginine and proline metabolism	15/803	50/8385	4.19015e-05	0.000357326	0.000289145	79814/217/224/8659/501/223/383/2593/2628/2805/51056/4128/4129/58510/112483	15	down	3.44693
hsa04260	Cardiac muscle contraction	21/803	87/8385	5.17543e-05	0.000429421	0.000347483	1327/1329/1337/1340/1345/1347/9167/1349/170712/1350/1351/1537/7170/29796/10975/7381/7384/7385/7386/7388/27089	21	down	3.36712
hsa00040	Pentose and glucuronate interconversions	12/803	35/8385	5.72094e-05	0.000441318	0.000357109	10327/57016/51084/51181/55277/2990/6652/7358/7360/7366/7363/7364	12	down	3.35525
hsa00020	Citrate cycle (TCA cycle)	11/803	30/8385	5.75007e-05	0.000441318	0.000357109	1738/2271/3417/3420/4190/4191/5106/6390/6391/6392/8802	11	down	3.35525
hsa00053	Ascorbate and aldarate metabolism	11/803	30/8385	5.75007e-05	0.000441318	0.000357109	10327/217/224/501/223/2990/9104/7358/7366/7363/7364	11	down	3.35525
hsa03420	Nucleotide excision repair	17/803	63/8385	5.94017e-05	0.000444789	0.000359918	1069/404672/5111/5425/56655/5434/5435/5436/5438/5439/5440/5441/5887/9978/5981/6118/6119	17	down	3.35185
hsa00900	Terpenoid backbone biosynthesis	9/803	23/8385	0.00015369	0.0011234	0.000909041	38/39/2224/3157/3158/3422/51449/10654/10269	9	down	2.94947
hsa05204	Chemical carcinogenesis - DNA adducts	17/803	69/8385	0.000201883	0.00144135	0.00116633	1646/873/1549/2052/2938/2941/373156/2948/9446/4257/4258/4259/6817/6822/7366/7363/7364	17	down	2.84123
hsa04979	Cholesterol metabolism	14/803	51/8385	0.000216115	0.00150789	0.00122017	27329/55908/335/336/338/341/344/345/348/350/1593/4043/10577/9218	14	down	2.82163
hsa00100	Steroid biosynthesis	8/803	20/8385	0.000301893	0.00205958	0.00166659	1718/1717/10682/6307/50814/6309/6713/7108	8	down	2.68622
hsa00350	Tyrosine metabolism	11/803	36/8385	0.000369956	0.00246906	0.00199793	124/125/126/128/130/2184/2805/3081/4128/4129/4282	11	down	2.60747
hsa00410	beta-Alanine metabolism	10/803	31/8385	0.000419226	0.00273835	0.00221584	35/217/224/4329/501/223/1892/3030/26275/51733	10	down	2.56251
hsa00640	Propanoate metabolism	10/803	32/8385	0.000558169	0.00356996	0.00288877	35/4329/1738/55862/1892/3030/26275/3939/5096/8802	10	down	2.44734
hsa00340	Histidine metabolism	8/803	22/8385	0.000644207	0.00403616	0.00326601	217/224/501/223/10841/3176/4128/4129	8	down	2.39403
hsa00051	Fructose and mannose metabolism	10/803	33/8385	0.000733129	0.00450141	0.00364249	57016/226/229/230/55556/29926/3795/6652/26007/7167	10	down	2.34665
hsa00270	Cysteine and methionine metabolism	13/803	52/8385	0.000957812	0.00576565	0.0046655	55256/191/51074/1036/2730/2805/3939/4190/4191/4357/26227/113675/7263	13	down	2.23915
hsa01230	Biosynthesis of amino acids	16/803	75/8385	0.00165821	0.00978983	0.00792182	226/229/230/383/435/2023/2597/2805/3417/3420/5053/26227/113675/6470/6888/7167	16	down	2.00922
hsa00860	Porphyrin metabolism	11/803	43/8385	0.00190146	0.0110141	0.00891248	210/211/644/645/1356/2990/326625/7366/7363/7364/7389	11	down	1.95805
hsa00790	Folate biosynthesis	8/803	26/8385	0.00222729	0.0126626	0.0102464	57016/8644/873/8836/4338/5053/5092/5860	8	down	1.89748
hsa00062	Fatty acid elongation	8/803	27/8385	0.00290389	0.016209	0.0131161	10449/1892/51495/3033/3030/3032/51144/9524	8	down	1.79024
hsa00983	Drug metabolism - other enzymes	16/803	80/8385	0.00332473	0.0182266	0.0147488	1066/8824/1549/2938/2941/2948/9446/2990/4257/4258/4259/4830/7366/7363/7364/51733	16	down	1.73929
hsa00120	Primary bile acid biosynthesis	6/803	17/8385	0.00371635	0.0200161	0.0161968	8309/1109/570/1593/3295/6342	6	down	1.69862
hsa03320	PPAR signaling pathway	15/803	75/8385	0.00440193	0.0231628	0.0187431	34/8309/2182/335/336/116519/345/1593/1622/3157/3158/5106/123/6342/11001	15	down	1.63521
hsa00830	Retinol metabolism	14/803	68/8385	0.00445149	0.0231628	0.0187431	124/125/126/128/130/216/1549/10901/317749/8630/51109/7366/7363/7364	14	down	1.63521
hsa03030	DNA replication	9/803	36/8385	0.0056881	0.0291041	0.0235507	5111/5425/56655/5981/10535/84153/6118/6119/6742	9	down	1.53605
hsa00030	Pentose phosphate pathway	8/803	30/8385	0.00591705	0.0297793	0.0240971	226/229/230/2539/132158/5236/9104/6888	8	down	1.52609

## Sheet: Kupffer Cell
ID	Description	GeneRatio	BgRatio	pvalue	p.adjust	qvalue	geneID	Count	change	log
hsa03010	Ribosome	45/324	167/8385	2.55163e-26	7.24662e-24	5.533e-24	2197/6134/4736/6135/9045/6139/6141/6143/6146/6152/6158/6159/6156/6160/6161/6165/6166/6167/6124/6125/6128/6130/6132/6175/6181/6204/6206/6207/6208/6209/6210/6217/6187/6227/6228/6230/6231/6233/6234/6188/6191/6193/6201/6202/3921	45	up	23.1399
hsa05171	Coronavirus disease - COVID-19	49/324	232/8385	1.90192e-23	2.70073e-21	2.06209e-21	2197/3716/4790/4792/6134/4736/6135/9045/6139/6141/6143/6146/6152/6158/6159/6156/6160/6161/6165/6166/6167/6124/6125/6128/6130/6132/6175/6181/6204/6206/6207/6208/6209/6210/6217/6187/6227/6228/6230/6231/6233/6234/6188/6191/6193/6201/6202/3921/6774	49	up	20.5685
hsa04145	Phagosome	24/324	152/8385	3.22142e-09	3.04961e-07	2.32846e-07	60/533/527/9114/9296/11151/2213/3105/3106/3107/3133/3134/3678/3689/8685/4688/4973/5878/7879/5879/10952/10312/7277/10383	24	up	6.51576
hsa05415	Diabetic cardiomyopathy	24/324	203/8385	9.12502e-07	6.47877e-05	4.94672e-05	1327/9377/1337/1347/1350/1351/2597/4688/4694/4700/54539/4715/4725/4790/10105/5499/5879/5880/292/293/7040/10975/7384/7417	24	up	4.18851
hsa05208	Chemical carcinogenesis - reactive oxygen species	25/324	223/8385	1.46022e-06	8.29406e-05	6.33275e-05	1327/9377/1337/1347/1350/1351/2885/9446/3091/4688/4694/4700/54539/4715/4725/4790/4792/10105/5770/5879/292/293/10975/7384/7417	25	up	4.08123
hsa05132	Salmonella infection	26/324	249/8385	3.44063e-06	0.000144677	0.000110465	60/79026/375/10095/10109/55845/1499/2316/2597/103910/4790/4792/5216/5878/7879/5879/5898/387/391/399/6188/6281/6500/7277/10383/7295	26	up	3.8396
hsa00190	Oxidative phosphorylation	18/324	134/8385	3.56597e-06	0.000144677	0.000110465	533/527/9114/9296/1327/9377/1337/1347/1350/1351/4694/4700/54539/4715/4725/10312/10975/7384	18	up	3.8396
hsa05012	Parkinson disease	26/324	266/8385	1.14946e-05	0.000408057	0.000311563	801/1327/9377/1337/1347/1350/1351/4694/4700/54539/4715/4725/11315/10105/5687/5688/6233/292/293/7277/10383/7295/9246/10975/7384/7417	26	up	3.38928
hsa05020	Prion disease	26/324	273/8385	1.82373e-05	0.000545532	0.000416529	1327/9377/1337/1347/1350/1351/1460/3312/4688/4694/4700/54539/4715/4725/10105/5687/5688/5879/5880/292/293/7277/10383/10975/7384/7417	26	up	3.26318
hsa05152	Tuberculosis	20/324	180/8385	1.92089e-05	0.000545532	0.000416529	533/527/9114/801/1051/11151/2213/3460/3687/3689/3716/4046/4790/1263/5878/7879/387/8877/10312/7040	20	up	3.26318
hsa05166	Human T-cell leukemia virus 1 infection	22/324	222/8385	4.46265e-05	0.00105879	0.000808419	119504/916/1026/2114/3105/3106/3107/3133/3134/3689/3716/4790/4792/5901/5971/292/293/6688/7040/7094/706/7417	22	up	2.97519
hsa00010	Glycolysis / Gluconeogenesis	11/324	67/8385	4.47378e-05	0.00105879	0.000808419	217/226/2023/2203/2597/2821/3939/3945/5223/5315/7167	11	up	2.97519
hsa05163	Human cytomegalovirus infection	22/324	225/8385	5.47416e-05	0.00115503	0.000881896	11214/801/1026/1499/7852/2783/2790/2787/2885/3105/3106/3107/3133/3134/3716/4790/4792/2923/5879/5880/387/6774	22	up	2.93741
hsa05167	Kaposi sarcoma-associated herpesvirus infection	20/324	194/8385	5.69379e-05	0.00115503	0.000881896	801/1026/1499/2783/2790/2787/3091/3105/3106/3107/3133/3134/3665/3716/81631/4790/4792/5879/6233/6774	20	up	2.93741
hsa05131	Shigellosis	23/324	247/8385	7.93705e-05	0.00150275	0.00114739	60/375/10095/10109/960/3059/3678/81631/103910/4790/4792/5216/5879/387/6233/6500/8878/7094/10318/7322/7323/7335/10163	23	up	2.82311
hsa05416	Viral myocarditis	10/324	60/8385	8.71211e-05	0.0015464	0.00118072	60/1604/3105/3106/3107/3133/3134/3689/5879/5880	10	up	2.81068
hsa05110	Vibrio cholerae infection	9/324	50/8385	0.000106107	0.00177261	0.00135344	60/375/533/527/9114/9296/10945/10952/10312	9	up	2.75139
hsa04216	Ferroptosis	8/324	41/8385	0.00014263	0.00225039	0.00171823	2180/2495/2879/81631/5094/6303/6520/7417	8	up	2.64774
hsa05100	Bacterial invasion of epithelial cells	11/324	77/8385	0.000164783	0.00246308	0.00188063	60/10095/10109/1499/2335/3059/3678/5879/387/391/10163	11	up	2.60852
hsa05170	Human immunodeficiency virus 1 infection	20/324	212/8385	0.000194715	0.00276495	0.00211112	801/916/1072/7852/2783/2790/2787/3105/3106/3107/3133/3134/4790/4792/2923/5879/5880/9616/6500/7133	20	up	2.55831
hsa04932	Non-alcoholic fatty liver disease	16/324	155/8385	0.000308977	0.00417855	0.00319044	1327/9377/1337/1347/1350/1351/4694/4700/54539/4715/4725/4790/5879/7040/10975/7384	16	up	2.37897
hsa05203	Viral carcinogenesis	19/324	204/8385	0.000330676	0.00423284	0.00323189	9114/1026/2885/2959/3105/3106/3107/3133/3134/3665/3716/4790/4792/5315/5879/5966/387/6774/7534	19	up	2.37337
hsa05205	Proteoglycans in cancer	19/324	205/8385	0.00035187	0.00423284	0.00323189	60/960/1026/1499/1655/1975/7430/2316/2335/2885/3059/3091/3678/5329/5499/5879/387/6774/7040	19	up	2.37337
hsa05022	Pathways of neurodegeneration - multiple diseases	34/324	476/8385	0.000357705	0.00423284	0.00323189	801/1327/9377/1337/1347/1350/1351/1460/1499/2521/81631/4694/4700/54539/4715/4725/4790/11315/10105/5687/5688/5879/6233/292/293/8878/7133/7277/10383/9246/10975/7384/7415/7417	34	up	2.37337
hsa04137	Mitophagy - animal	10/324	72/8385	0.000410942	0.0046683	0.00356438	10370/1460/11337/23710/3091/81631/7879/6233/8878/54543	10	up	2.33084
hsa04670	Leukocyte transendothelial migration	13/324	114/8385	0.000431441	0.00471267	0.00359826	60/4267/1499/7852/7430/3689/103910/4688/5879/5880/5908/387/399	13	up	2.32673
hsa04810	Regulation of actin cytoskeleton	20/324	229/8385	0.000537472	0.00565341	0.00431654	60/10095/10109/55845/1072/7852/7430/2335/3678/3687/3689/4627/103910/5216/5499/5879/5880/28984/387/10163	20	up	2.24769
hsa05130	Pathogenic Escherichia coli infection	18/324	197/8385	0.00059464	0.00603135	0.00460511	60/375/10095/10109/55845/7430/2597/3059/4627/4691/4790/4792/5879/387/6188/7277/10383/10163	18	up	2.21959
hsa05169	Epstein-Barr virus infection	18/324	202/8385	0.000799715	0.00783169	0.00597972	916/960/1026/3105/3106/3107/3133/3134/3665/3716/4790/4792/2923/5879/5971/6774/7128/7431	18	up	2.10614
hsa00030	Pentose phosphate pathway	6/324	30/8385	0.000859557	0.00813714	0.00621294	226/2203/2821/5226/6888/7086	6	up	2.08953
hsa04218	Cellular senescence	15/324	156/8385	0.000998379	0.00914644	0.00698357	801/1026/3105/3106/3107/3133/3134/4790/5499/292/293/8878/7040/7417/678	15	up	2.03875
hsa04380	Osteoclast differentiation	13/324	128/8385	0.00129832	0.0115226	0.00879782	2213/2885/3460/3716/3937/4688/4790/4792/5879/5971/6688/8878/7040	13	up	1.93845
hsa05134	Legionellosis	8/324	57/8385	0.00144165	0.012407	0.00947306	375/1915/1937/3312/3689/4790/4792/7415	8	up	1.90633
hsa01200	Carbon metabolism	12/324	115/8385	0.00156408	0.0130646	0.00997522	226/2023/2203/2597/2821/4191/5223/5226/5315/6888/7086/7167	12	up	1.8839
hsa05016	Huntington disease	23/324	306/8385	0.00168443	0.0136679	0.0104359	1327/9377/1337/1347/1350/1351/4694/4700/54539/4715/4725/5434/10105/5687/5688/292/293/7052/7277/10383/10975/7384/7417	23	up	1.8643
hsa05014	Amyotrophic lateral sclerosis	26/324	364/8385	0.00177976	0.0140403	0.0107202	60/1327/9377/1337/1347/1350/1351/2521/3178/81631/4694/4700/54539/4715/4725/5216/5687/5688/5879/8878/7133/7277/10383/10975/7384/7415	26	up	1.85262
hsa04260	Cardiac muscle contraction	10/324	87/8385	0.00183909	0.0141163	0.0107782	476/483/1327/9377/1337/1347/1350/1351/10975/7384	10	up	1.85028
hsa05135	Yersinia infection	13/324	137/8385	0.0024023	0.0179541	0.0137084	60/10095/10109/2335/3678/3937/4790/4792/5879/5880/387/391/10163	13	up	1.74584
hsa05140	Leishmaniasis	9/324	77/8385	0.00273915	0.0199466	0.0152298	1915/3460/3689/3716/65108/4688/4790/4792/7040	9	up	1.70013
hsa04612	Antigen processing and presentation	9/324	78/8385	0.00299393	0.0209847	0.0160225	3105/3106/3107/3133/3134/3312/10437/2923/5720	9	up	1.6781
hsa04520	Adherens junction	10/324	93/8385	0.00302949	0.0209847	0.0160225	60/1460/1499/103910/5770/5879/5880/5908/387/10163	10	up	1.6781
hsa04066	HIF-1 signaling pathway	11/324	109/8385	0.00315895	0.0213605	0.0163094	226/1026/2023/2597/3091/3460/3939/3945/4790/6774/7076	11	up	1.67039
hsa05010	Alzheimer disease	26/324	384/8385	0.00370731	0.0244855	0.0186954	801/1327/9377/1337/1347/1350/1351/1460/1499/2597/4694/4700/54539/4715/4725/4790/10105/5687/5688/292/293/7277/10383/10975/7384/7417	26	up	1.61109
hsa04144	Endocytosis	19/324	251/8385	0.00385924	0.0249097	0.0190192	375/381/10095/10109/409/128866/7852/3105/3106/3107/3133/3134/3312/9230/11031/5878/7879/387/79720	19	up	1.60363
hsa04142	Lysosome	12/324	132/8385	0.00493914	0.0311715	0.0238003	533/527/9114/968/1512/84572/3423/7805/9516/4125/6556/10312	12	up	1.50624
hsa05120	Epithelial cell signaling in Helicobacter pylori infection	8/324	70/8385	0.00534014	0.0329696	0.0251732	533/527/9114/9296/4790/4792/5879/10312	8	up	1.48189
hsa05210	Colorectal cancer	9/324	86/8385	0.00577038	0.0348678	0.0266226	374/1026/1499/2885/5879/5880/5898/387/7040	9	up	1.45757
hsa05235	PD-L1 expression and PD-1 checkpoint pathway in cancer	9/324	89/8385	0.00721315	0.0426778	0.0325857	916/1460/27436/3091/3460/3716/4790/4792/6774	9	up	1.3698
hsa04062	Chemokine signaling pathway	15/324	192/8385	0.00737065	0.0427197	0.0326177	409/58191/7852/2268/2783/2790/2787/2885/4790/4792/5879/5880/5908/387/6774	15	up	1.36937
hsa03050	Proteasome	6/324	46/8385	0.00807994	0.0450221	0.0343756	5687/5688/5699/5696/5698/5720	6	up	1.34657
hsa01230	Biosynthesis of amino acids	8/324	75/8385	0.00808495	0.0450221	0.0343756	226/2023/2597/5223/5315/6888/7086/7167	8	up	1.34657
hsa04714	Thermogenesis	17/324	232/8385	0.00839219	0.045507	0.0347459	2180/60/1327/9377/1337/1347/1350/1351/2885/4694/4700/54539/4715/4725/57104/10975/7384	17	up	1.34192
hsa04217	Necroptosis	13/324	159/8385	0.00849251	0.045507	0.0347459	8837/128866/2495/3146/3460/3716/5478/292/293/8878/6774/7128/7417	13	up	1.34192
hsa05212	Pancreatic cancer	8/324	76/8385	0.00874178	0.0459753	0.0351035	1026/3716/4790/5879/5880/5898/6774/7040	8	up	1.33748
hsa05171	Coronavirus disease - COVID-19	17/83	232/8385	7.31583e-11	1.39732e-08	9.47208e-09	712/713/714/3576/1536/2353/3553/23521/6144/9349/6157/11224/6171/6205/6222/6232/6235	17	down	7.8547
hsa04612	Antigen processing and presentation	11/83	78/8385	2.05912e-10	1.96646e-08	1.33301e-08	920/3117/3119/3122/3123/3127/3320/3303/3304/3310/5641	11	down	7.70631
hsa05417	Lipid and atherosclerosis	15/83	215/8385	2.17835e-09	1.38688e-07	9.40129e-08	335/805/6348/414062/3576/1536/2353/3320/3303/3304/3310/3553/23643/4318/6648	15	down	6.85796
hsa05323	Rheumatoid arthritis	10/83	93/8385	2.15388e-08	1.02848e-06	6.97177e-07	6348/414062/3576/2353/3117/3119/3122/3123/3127/3553	10	down	5.98781
hsa05133	Pertussis	9/83	76/8385	4.87669e-08	1.49475e-06	1.01325e-06	712/713/714/805/3576/2353/2771/3553/23643	9	down	5.82543
hsa05142	Chagas disease	10/83	102/8385	5.28491e-08	1.49475e-06	1.01325e-06	712/713/714/6348/414062/3576/2353/2771/2778/3553	10	down	5.82543
hsa05140	Leishmaniasis	9/83	77/8385	5.47816e-08	1.49475e-06	1.01325e-06	1536/2353/3117/3119/3122/3123/3127/3553/5743	9	down	5.82543
hsa05145	Toxoplasmosis	10/83	112/8385	1.29638e-07	3.09511e-06	2.09809e-06	2771/3117/3119/3122/3123/3127/3303/3304/3310/23643	10	down	5.50932
hsa04659	Th17 cell differentiation	9/83	108/8385	1.03656e-06	2.19982e-05	1.4912e-05	920/2353/3117/3119/3122/3123/3127/3320/3553	9	down	4.65761
hsa05332	Graft-versus-host disease	6/83	42/8385	3.09214e-06	5.02616e-05	3.4071e-05	3117/3119/3122/3123/3127/3553	6	down	4.29876
hsa04658	Th1 and Th2 cell differentiation	8/83	92/8385	3.10645e-06	5.02616e-05	3.4071e-05	920/2353/3117/3119/3122/3123/3127/4094	8	down	4.29876
hsa05321	Inflammatory bowel disease	7/83	65/8385	3.1578e-06	5.02616e-05	3.4071e-05	3117/3119/3122/3123/3127/3553/4094	7	down	4.29876
hsa04940	Type I diabetes mellitus	6/83	43/8385	3.56533e-06	5.2383e-05	3.5509e-05	3117/3119/3122/3123/3127/3553	6	down	4.28081
hsa05150	Staphylococcus aureus infection	8/83	96/8385	4.28618e-06	5.84758e-05	3.96392e-05	712/713/714/3117/3119/3122/3123/3127	8	down	4.23302
hsa03010	Ribosome	10/83	167/8385	5.21351e-06	6.63854e-05	4.50008e-05	23521/6144/9349/6157/11224/6171/6205/6222/6232/6235	10	down	4.17793
hsa04915	Estrogen signaling pathway	9/83	138/8385	7.98859e-06	9.53638e-05	6.46445e-05	805/2353/2771/2778/3320/3303/3304/3310/4318	9	down	4.02062
hsa04979	Cholesterol metabolism	6/83	51/8385	9.88835e-06	0.000111099	7.53106e-05	335/336/341/348/3988/5360	6	down	3.95429
hsa05310	Asthma	5/83	31/8385	1.16823e-05	0.000123963	8.40309e-05	3117/3119/3122/3123/3127	5	down	3.90671
hsa05330	Allograft rejection	5/83	38/8385	3.26872e-05	0.000328592	0.000222744	3117/3119/3122/3123/3127	5	down	3.48334
hsa04657	IL-17 signaling pathway	7/83	94/8385	3.68661e-05	0.000352072	0.00023866	3576/2353/3320/3553/3727/4318/5743	7	down	3.45337
hsa04640	Hematopoietic cell lineage	7/83	99/8385	5.15294e-05	0.000468672	0.0003177	920/3117/3119/3122/3123/3127/3553	7	down	3.32913
hsa05322	Systemic lupus erythematosus	8/83	136/8385	5.52643e-05	0.000479795	0.00032524	712/713/714/3117/3119/3122/3123/3127	8	down	3.31894
hsa04620	Toll-like receptor signaling pathway	7/83	104/8385	7.06671e-05	0.000586844	0.000397806	6348/414062/6351/3576/2353/3553/23643	7	down	3.23148
hsa04672	Intestinal immune network for IgA production	5/83	49/8385	0.000114034	0.000907518	0.000615182	3117/3119/3122/3123/3127	5	down	3.04214
hsa05320	Autoimmune thyroid disease	5/83	53/8385	0.000166379	0.00127113	0.000861666	3117/3119/3122/3123/3127	5	down	2.89581
hsa04610	Complement and coagulation cascades	6/83	86/8385	0.000195972	0.00143964	0.000975892	2/712/713/714/5265/7448	6	down	2.84175
hsa05134	Legionellosis	5/83	57/8385	0.000235363	0.00166498	0.00112864	3576/3303/3304/3310/3553	5	down	2.77859
hsa05164	Influenza A	8/83	171/8385	0.0002727	0.00186021	0.00126098	3576/3337/3117/3119/3122/3123/3127/3553	8	down	2.73044
hsa05416	Viral myocarditis	5/83	60/8385	0.000299961	0.0019756	0.00133921	3117/3119/3122/3123/3127	5	down	2.7043
hsa05020	Prion disease	10/83	273/8385	0.00033869	0.00215633	0.00146172	712/713/714/1536/1958/3303/3304/3310/3553/4714	10	down	2.66629
hsa05163	Human cytomegalovirus infection	9/83	225/8385	0.000359817	0.00221694	0.0015028	805/6348/414062/6351/3576/2771/2778/3553/5743	9	down	2.65425
hsa04936	Alcoholic liver disease	7/83	142/8385	0.000489071	0.00291914	0.00197881	712/713/714/3576/2168/3553/23643	7	down	2.53474
hsa04145	Phagosome	7/83	152/8385	0.000734832	0.00425312	0.00288307	1536/3117/3119/3122/3123/3127/4481	7	down	2.37129
hsa03320	PPAR signaling pathway	5/83	75/8385	0.000844264	0.00474278	0.003215	335/336/2168/2171/5360	5	down	2.32397
hsa05166	Human T-cell leukemia virus 1 infection	8/83	222/8385	0.00152297	0.00831107	0.00563385	920/1958/2353/3117/3119/3122/3123/3127	8	down	2.08034
hsa05152	Tuberculosis	7/83	180/8385	0.00196562	0.0104287	0.00706933	805/3117/3119/3122/3123/3127/3553	7	down	1.98177
hsa04978	Mineral absorption	4/83	60/8385	0.00285715	0.0147491	0.009998	475/481/2512/30061	4	down	1.83123
hsa04933	AGE-RAGE signaling pathway in diabetic complications	5/83	100/8385	0.00303815	0.0152707	0.0103516	3576/1536/1958/3553/7423	5	down	1.81614
hsa04213	Longevity regulating pathway - multiple species	4/83	62/8385	0.00322007	0.0157701	0.0106901	3303/3304/3310/6648	4	down	1.80217
hsa05146	Amoebiasis	5/83	102/8385	0.00330992	0.0158049	0.0107137	3576/2778/3315/3553/5052	5	down	1.80121
hsa04064	NF-kappa B signaling pathway	5/83	104/8385	0.0035988	0.0167652	0.0113646	6351/3576/3553/23643/5743	5	down	1.77559
hsa04928	Parathyroid hormone synthesis, secretion and action	5/83	106/8385	0.00390541	0.0177603	0.0120392	1958/2353/2771/2778/3727	5	down	1.75055
hsa04514	Cell adhesion molecules	6/83	157/8385	0.00451306	0.0200464	0.0135889	920/3117/3119/3122/3123/3127	6	down	1.69796
hsa04918	Thyroid hormone synthesis	4/83	75/8385	0.00636808	0.0276433	0.0187386	213/481/2778/2876	4	down	1.55841
hsa04971	Gastric acid secretion	4/83	76/8385	0.00667204	0.0282742	0.0191663	481/805/2771/2778	4	down	1.54861
hsa04141	Protein processing in endoplasmic reticulum	6/83	171/8385	0.00680949	0.0282742	0.0191663	3337/3320/3303/3304/3310/10808	6	down	1.54861
hsa04216	Ferroptosis	3/83	41/8385	0.00760496	0.0309053	0.0209498	1536/2512/30061	3	down	1.50997
hsa04926	Relaxin signaling pathway	5/83	129/8385	0.008894	0.0353907	0.0239904	2353/2771/2778/4318/7423	5	down	1.45111
hsa04010	MAPK signaling pathway	8/83	302/8385	0.0097811	0.0381263	0.0258448	2353/3303/3304/3310/3315/3553/3727/7423	8	down	1.41877
hsa04621	NOD-like receptor signaling pathway	6/83	186/8385	0.0101076	0.0386109	0.0261733	3576/1536/3320/3428/3553/10628	6	down	1.41329
hsa05132	Salmonella infection	7/83	249/8385	0.0114262	0.0427923	0.0290077	3576/8655/2353/3320/3553/23643/388	7	down	1.36863
hsa05162	Measles	5/83	139/8385	0.0120378	0.0433814	0.029407	2353/3303/3304/3310/3553	5	down	1.3627
hsa05418	Fluid shear stress and atherosclerosis	5/83	139/8385	0.0120378	0.0433814	0.029407	805/2353/3320/3553/4318	5	down	1.3627
hsa05144	Malaria	3/83	50/8385	0.0131219	0.0464126	0.0314618	975/3576/3553	3	down	1.33336
hsa04970	Salivary secretion	4/83	93/8385	0.0133843	0.04648	0.0315075	481/805/1471/2778	4	down	1.33273

## Sheet: Liver Bud Hepatic Cell
ID	Description	GeneRatio	BgRatio	pvalue	p.adjust	qvalue	geneID	Count	change	log
hsa05416	Viral myocarditis	7/56	60/8385	1.183e-07	1.8928e-05	1.45695e-05	60/3113/3115/3123/3133/3689/5880	7	up	4.7229
hsa04640	Hematopoietic cell lineage	8/56	99/8385	2.52761e-07	2.02209e-05	1.55647e-05	914/951/915/916/960/3113/3115/3123	8	up	4.6942
hsa04145	Phagosome	9/56	152/8385	6.1077e-07	2.8582e-05	2.20006e-05	60/11151/1535/3113/3115/3123/3133/3689/7277	9	up	4.54391
hsa05169	Epstein-Barr virus infection	10/56	202/8385	7.1455e-07	2.8582e-05	2.20006e-05	915/916/960/4616/3113/3115/3123/3133/7128/7431	10	up	4.54391
hsa05140	Leishmaniasis	6/56	77/8385	1.11016e-05	0.000355252	0.00027345	1535/3113/3115/3123/3689/7040	6	up	3.44946
hsa05166	Human T-cell leukemia virus 1 infection	9/56	222/8385	1.39506e-05	0.000372016	0.000286354	915/916/3113/3115/3123/3133/3689/7040/7538	9	up	3.42944
hsa04672	Intestinal immune network for IgA production	5/56	49/8385	1.68845e-05	0.000385931	0.000297066	7852/3113/3115/3123/7040	5	up	3.41349
hsa05323	Rheumatoid arthritis	6/56	93/8385	3.28815e-05	0.00065763	0.000506202	6352/3113/3115/3123/3689/7040	6	up	3.18202
hsa04514	Cell adhesion molecules	7/56	157/8385	7.57827e-05	0.00122304	0.000941423	914/3113/3115/3123/3133/3689/5788	7	up	2.91256
hsa04659	Th17 cell differentiation	6/56	108/8385	7.64403e-05	0.00122304	0.000941423	915/916/3113/3115/3123/7040	6	up	2.91256
hsa05330	Allograft rejection	4/56	38/8385	0.000111256	0.00161827	0.00124564	3113/3115/3123/3133	4	up	2.79095
hsa05332	Graft-versus-host disease	4/56	42/8385	0.000165393	0.00207377	0.00159626	3113/3115/3123/3133	4	up	2.68324
hsa05152	Tuberculosis	7/56	180/8385	0.00017841	0.00207377	0.00159626	11151/3113/3115/3123/3689/4046/7040	7	up	2.68324
hsa04940	Type I diabetes mellitus	4/56	43/8385	0.000181455	0.00207377	0.00159626	3113/3115/3123/3133	4	up	2.68324
hsa04658	Th1 and Th2 cell differentiation	5/56	92/8385	0.000350177	0.00373523	0.00287514	915/916/3113/3115/3123	5	up	2.42768
hsa05320	Autoimmune thyroid disease	4/56	53/8385	0.000409756	0.00409756	0.00315404	3113/3115/3123/3133	4	up	2.38747
hsa04810	Regulation of actin cytoskeleton	7/56	229/8385	0.000767288	0.00722153	0.00555868	60/7852/8826/3689/5880/28984/7114	7	up	2.14137
hsa05321	Inflammatory bowel disease	4/56	65/8385	0.000892822	0.00787595	0.00606241	3113/3115/3123/7040	4	up	2.1037
hsa04670	Leukocyte transendothelial migration	5/56	114/8385	0.00093527	0.00787595	0.00606241	60/7852/1535/3689/5880	5	up	2.1037
hsa05310	Asthma	3/56	31/8385	0.00111095	0.00888756	0.00684109	3113/3115/3123	3	up	2.05122
hsa04612	Antigen processing and presentation	4/56	78/8385	0.00176413	0.0130864	0.0100731	3113/3115/3123/3133	4	up	1.88318
hsa04650	Natural killer cell mediated cytotoxicity	5/56	132/8385	0.00179938	0.0130864	0.0100731	962/10870/3133/3689/5880	5	up	1.88318
hsa05340	Primary immunodeficiency	3/56	38/8385	0.00201721	0.0140328	0.0108015	915/916/5788	3	up	1.85286
hsa05210	Colorectal cancer	4/56	86/8385	0.00252475	0.0168317	0.012956	374/4616/5880/7040	4	up	1.77387
hsa05150	Staphylococcus aureus infection	4/56	96/8385	0.00375983	0.0240629	0.0185221	3113/3115/3123/3689	4	up	1.61865
hsa05144	Malaria	3/56	50/8385	0.00442925	0.0272569	0.0209807	2995/3689/7040	3	up	1.56452
hsa05142	Chagas disease	4/56	102/8385	0.00466987	0.0276733	0.0213012	6352/915/916/7040	4	up	1.55794
hsa05164	Influenza A	5/56	171/8385	0.0054894	0.031368	0.0241451	60/6352/3113/3115/3123	5	up	1.50351
hsa05145	Toxoplasmosis	4/56	112/8385	0.00649793	0.0358507	0.0275956	3113/3115/3123/7040	4	up	1.4455
hsa04621	NOD-like receptor signaling pathway	5/56	186/8385	0.00778806	0.0415363	0.031972	6352/1535/23710/63940/7128	5	up	1.38157
hsa03010	Ribosome	119/1039	167/8385	1.92702e-71	6.18572e-69	4.90882e-69	2197/65003/6182/28998/64928/29088/54948/29074/9801/51069/55052/219927/29093/6150/79590/51264/10573/11222/64983/9553/64981/64979/51073/65005/55173/64963/6183/63931/64960/51021/51373/55168/51023/54460/64969/64968/51081/6134/4736/6135/6136/6137/23521/9045/6138/6139/6141/6142/6143/6144/6146/9349/6147/6152/6154/51121/6155/6157/6158/6159/6122/6156/6160/6161/6164/11224/6165/25873/6173/6166/6167/6168/616…	119	down	68.2086
hsa05012	Parkinson disease	121/1039	266/8385	2.32096e-42	3.72514e-40	2.95617e-40	11047/581/801/805/808/1327/9377/1329/1337/1340/1345/1347/9167/1349/1350/1351/1537/54205/1649/1843/3309/3799/4128/4129/4694/4705/126328/55967/51079/4695/4696/4697/4698/4700/4701/4702/4706/4707/4716/54539/4708/4709/4710/4711/4712/4713/4714/4715/4717/4718/4719/4720/4722/4724/4725/4726/374291/4728/4723/4729/4731/11315/65018/5682/5683/5684/5685/5686/5688/5689/5690/5691/5692/5693/5694/5695/5700/5701/57…	121	down	39.4289
hsa05020	Prion disease	119/1039	273/8385	2.4615e-39	2.63381e-37	2.09012e-37	11047/572/581/712/727/731/732/733/858/1327/9377/1329/1337/1340/1345/1347/9167/1349/1350/1351/1460/1537/54205/1649/1958/3303/3304/3309/3799/4694/4705/126328/55967/51079/4695/4696/4697/4698/4700/4701/4702/4706/4707/4716/54539/4708/4709/4710/4711/4712/4713/4714/4715/4717/4718/4719/4720/4722/4724/4725/4726/374291/4728/4723/4729/4731/5682/5683/5684/5685/5686/5688/5689/5690/5691/5692/5693/5694/5695/570…	119	down	36.5794
hsa05171	Coronavirus disease - COVID-19	101/1039	232/8385	2.43069e-33	1.95063e-31	1.54797e-31	712/716/717/718/727/731/732/733/629/2147/2197/2243/2244/2266/9636/3725/10747/4792/6134/4736/6135/6136/6137/23521/9045/6138/6139/6141/6142/6143/6144/6146/9349/6147/6152/6154/51121/6155/6157/6158/6159/6122/6156/6160/6161/6164/11224/6165/25873/6173/6166/6167/6168/6169/6170/6124/6171/6125/6128/6129/6130/6132/6133/6175/6176/6181/6204/6205/6206/6207/6208/6209/6210/6217/6218/6222/6223/6187/6224/6227/622…	101	down	30.7098
hsa05016	Huntington disease	118/1039	306/8385	9.1168e-33	5.85298e-31	4.64477e-31	11047/1173/1175/60673/581/1211/1213/1327/9377/1329/1337/1340/1345/1347/9167/1349/1350/1351/1537/54205/2876/2878/3799/4694/4705/126328/55967/51079/4695/4696/4697/4698/4700/4701/4702/4706/4707/4716/54539/4708/4709/4710/4711/4712/4713/4714/4715/4717/4718/4719/4720/4722/4724/4725/4726/374291/4728/4723/4729/4731/5434/5435/5438/5439/5440/5441/5682/5683/5684/5685/5686/5688/5689/5690/5691/5692/5693/5694/…	118	down	30.2326
hsa00190	Oxidative phosphorylation	72/1039	134/8385	2.9277e-31	1.56632e-29	1.24299e-29	533/8992/51382/529/9296/9550/1353/10063/1327/9377/1329/1337/1340/1345/1347/9167/1349/1350/1351/1537/54205/4694/4705/126328/55967/51079/4695/4696/4697/4698/4700/4701/4702/4706/4707/4716/54539/4708/4709/4710/4711/4712/4713/4714/4715/4717/4718/4719/4720/4722/4724/4725/4726/374291/4728/4723/4729/4731/5464/27068/6389/6390/6391/6392/29796/10975/7381/7384/7385/7386/7388/27089	72	down	28.8051
hsa05014	Amyotrophic lateral sclerosis	124/1039	364/8385	2.32515e-28	1.06625e-26	8.46144e-27	71/11047/283/310/60673/572/581/637/847/9973/400916/25978/1327/9377/1329/1337/1340/1345/1347/9167/1349/1350/1351/1537/54205/1649/2876/2878/3178/3181/3309/3799/4694/4705/126328/55967/51079/4695/4696/4697/4698/4700/4701/4702/4706/4707/4716/54539/4708/4709/4710/4711/4712/4713/4714/4715/4717/4718/4719/4720/4722/4724/4725/4726/374291/4728/4723/4729/4731/65018/5682/5683/5684/5685/5686/5688/5689/5690/569…	124	down	25.9721
hsa04932	Non-alcoholic fatty liver disease	74/1039	155/8385	9.42446e-28	3.78156e-26	3.00095e-26	51094/581/637/998/1327/9377/1329/1337/1340/1345/1347/9167/1349/1350/1351/1537/54205/1649/3725/3953/6945/51085/4694/4705/126328/55967/51079/4695/4696/4697/4698/4700/4701/4702/4706/4707/4716/54539/4708/4709/4710/4711/4712/4713/4714/4715/4717/4718/4719/4720/4722/4724/4725/4726/374291/4728/4723/4729/4731/5565/5879/6389/6390/6391/6392/29796/10975/7381/7384/7385/7386/7388/27089/7494	74	down	25.4223
hsa05208	Chemical carcinogenesis - reactive oxygen species	90/1039	223/8385	8.54636e-27	3.0482e-25	2.41897e-25	52/10327/1645/1646/8644/1109/572/847/873/1327/9377/1329/1337/1340/1345/1347/9167/1349/1350/1351/1537/2052/2938/2939/2947/2948/9446/3725/4257/4258/4259/4694/4705/126328/55967/51079/4695/4696/4697/4698/4700/4701/4702/4706/4707/4716/54539/4708/4709/4710/4711/4712/4713/4714/4715/4717/4718/4719/4720/4722/4724/4725/4726/374291/4728/4723/4729/4731/4792/5879/6389/6390/6391/6392/291/292/293/6647/6648/2979…	90	down	24.516
hsa05010	Alzheimer disease	121/1039	384/8385	3.19632e-24	1.02602e-22	8.1422e-23	11047/51107/348/351/60673/572/637/801/805/808/1327/9377/1329/1337/1340/1345/1347/9167/1349/1350/1351/1452/1460/1537/54205/1649/2597/3028/3799/4694/4705/126328/55967/51079/4695/4696/4697/4698/4700/4701/4702/4706/4707/4716/54539/4708/4709/4710/4711/4712/4713/4714/4715/4717/4718/4719/4720/4722/4724/4725/4726/374291/4728/4723/4729/4731/55851/5682/5683/5684/5685/5686/5688/5689/5690/5691/5692/5693/5694…	121	down	21.9888
hsa05415	Diabetic cardiomyopathy	79/1039	203/8385	2.0439e-22	5.96447e-21	4.73324e-21	183/1327/9377/1329/1337/1340/1345/1347/9167/1349/1350/1351/1509/1537/2597/51660/25874/4694/4705/126328/55967/51079/4695/4696/4697/4698/4700/4701/4702/4706/4707/4716/54539/4708/4709/4710/4711/4712/4713/4714/4715/4717/4718/4719/4720/4722/4724/4725/4726/374291/4728/4723/4729/4731/142/5160/5162/5166/5499/5501/5879/6389/6390/6391/6392/291/292/293/29796/10975/7381/7384/7385/7386/7388/27089/7416/7417/74…	79	down	20.2244
hsa03050	Proteasome	34/1039	46/8385	7.94316e-22	2.1248e-20	1.68618e-20	11047/51371/5682/5683/5684/5685/5686/5688/5689/5690/5691/5692/5693/5694/5695/5700/5701/5702/5704/5705/5706/5707/5717/5718/10213/5708/5709/5710/5713/5714/5715/5720/5721/9491	34	down	19.6727
hsa05022	Pathways of neurodegeneration - multiple diseases	133/1039	476/8385	3.4242e-21	8.45513e-20	6.70976e-20	11047/351/60673/572/581/637/801/805/808/847/9973/25978/1327/9377/1329/1337/1340/1345/1347/9167/1349/1350/1351/1452/1460/1537/54205/1649/2876/2878/3028/3309/3799/4694/4705/126328/55967/51079/4695/4696/4697/4698/4700/4701/4702/4706/4707/4716/54539/4708/4709/4710/4711/4712/4713/4714/4715/4717/4718/4719/4720/4722/4724/4725/4726/374291/4728/4723/4729/4731/11315/65018/5682/5683/5684/5685/5686/5688/5689…	133	down	19.0729
hsa04714	Thermogenesis	81/1039	232/8385	1.75339e-19	4.02028e-18	3.19038e-18	2180/2182/71/28958/51287/493753/388753/1353/84987/10063/116228/1327/9377/1329/1337/1340/1345/1347/9167/1349/1350/1351/1537/11343/4694/4705/126328/55967/51079/4695/4696/4697/4698/4700/4701/4702/4706/91942/25915/29078/4707/4716/54539/4708/4709/4710/4711/4712/4713/4714/4715/4717/4718/4719/4720/4722/4724/4725/4726/374291/4728/4723/4729/4731/5565/6009/6194/6197/6389/6390/6391/6392/6605/29796/10975/738…	81	down	17.3957
hsa01200	Carbon metabolism	50/1039	115/8385	5.85089e-17	1.25209e-15	9.93624e-16	35/38/39/51/128/189/4329/226/229/230/847/1373/1738/1892/2023/2098/2203/2271/2597/2653/2746/132158/2805/54363/26275/3417/3418/3420/4190/4191/5096/5160/5162/5211/5223/26227/5315/29968/9104/6389/6390/6391/6392/6470/6472/8802/8801/6888/7086/7167	50	down	14.9024
hsa04610	Complement and coagulation cascades	40/1039	86/8385	4.82971e-15	9.6896e-14	7.6894e-14	2/712/716/717/718/722/725/727/731/732/733/4179/966/629/3075/3078/3080/3426/1191/1361/2159/2161/2147/2153/2243/2244/2266/3827/10747/5340/5624/5627/5265/5104/462/3053/5345/710/7035/7448	40	down	13.0137
hsa04141	Protein processing in endoplasmic reticulum	57/1039	171/8385	4.65005e-13	8.78038e-12	6.96787e-12	581/10134/811/821/1603/1649/1650/51009/51726/64215/5611/27248/10961/3320/3326/7184/3303/3304/3309/3998/10960/4121/55968/10956/5034/2923/9601/10130/10113/5589/5887/9978/6048/6184/6185/6238/56681/51128/6396/10484/10952/23480/7095/11231/64374/6500/6745/6746/6747/6748/10273/23471/7322/7323/23190/7415/7494	57	down	11.0565
hsa00280	Valine, leucine and isoleucine degradation	25/1039	48/8385	2.95416e-11	5.26826e-10	4.18075e-10	30/10449/34/35/36/38/39/217/224/4329/501/223/1738/1892/3033/3030/3032/11112/26275/3155/3157/3158/3028/3712/5096	25	down	9.27833
hsa00071	Fatty acid degradation	23/1039	43/8385	9.05412e-11	1.52967e-09	1.2139e-09	30/10449/34/35/36/37/38/39/51/2180/2182/125/128/217/224/501/223/1892/1632/10455/3033/3030/3032	23	down	8.8154
hsa03060	Protein export	15/1039	23/8385	4.22569e-09	6.78223e-08	5.3822e-08	3309/23478/90701/10952/23480/7095/11231/28972/9789/6727/6728/6729/6731/6726/58477	15	down	7.16863
hsa00620	Pyruvate metabolism	22/1039	47/8385	6.2309e-09	9.52438e-08	7.55829e-08	38/39/125/128/10327/217/224/501/223/1738/2271/2739/9380/3029/3939/4190/4191/5105/5106/5160/5162/5315	22	down	7.02116
hsa00020	Citrate cycle (TCA cycle)	17/1039	30/8385	8.32808e-09	1.16231e-07	9.22378e-08	1738/2271/3417/3418/3420/4190/4191/5105/5106/5160/5162/6389/6390/6391/6392/8802/8801	17	down	6.93468
hsa00630	Glyoxylate and dicarboxylate metabolism	17/1039	30/8385	8.32808e-09	1.16231e-07	9.22378e-08	38/39/125061/189/847/1738/2653/2752/132158/9380/54363/81888/4190/4191/5096/6470/6472	17	down	6.93468
hsa04146	Peroxisome	30/1039	82/8385	1.49877e-08	2.00461e-07	1.5908e-07	30/51/8309/2180/2182/189/570/847/1891/10455/8443/373156/26061/54363/3155/3295/3417/3418/55825/5824/5264/51268/10654/5052/25824/5827/6342/11001/6647/6648	30	down	6.69797
hsa01212	Fatty acid metabolism	24/1039	57/8385	1.72554e-08	2.21559e-07	1.75823e-07	30/10449/34/35/36/37/38/39/51/2180/2182/1892/60481/9415/2194/51495/3033/3030/3032/51144/3295/6319/6342/9524	24	down	6.65451
hsa01230	Biosynthesis of amino acids	28/1039	75/8385	2.71584e-08	3.35302e-07	2.66087e-07	95/226/229/230/383/435/445/1373/2023/2597/2752/2805/3417/3418/3420/4143/5009/5053/5211/5223/26227/5315/29968/6470/6472/6888/7086/7167	28	down	6.47456
hsa00010	Glycolysis / Gluconeogenesis	25/1039	67/8385	1.52778e-07	1.81636e-06	1.44142e-06	125/128/10327/217/224/501/223/226/229/230/1738/2023/2203/130589/2597/3939/5105/5106/5160/5162/5211/5223/5236/5315/7167	25	down	5.7408
hsa00480	Glutathione metabolism	22/1039	57/8385	4.28558e-07	4.91311e-06	3.89891e-06	290/2730/79017/2876/2878/2879/2938/2939/373156/2947/2948/9446/3417/3418/51056/4257/4258/4259/9027/9588/6611/51060	22	down	5.30864
hsa00100	Steroid biosynthesis	12/1039	20/8385	5.98299e-07	6.62255e-06	5.25547e-06	1595/1718/1717/10682/2222/51478/3930/3988/6307/6309/6713/7108	12	down	5.17897
hsa01240	Biosynthesis of cofactors	41/1039	153/8385	8.90176e-07	9.52488e-06	7.55869e-06	125061/204/50808/205/102157402/10327/217/224/51727/80347/84274/9249/1738/2730/2677/8836/29926/2990/8630/4143/326625/4338/93100/4830/4833/79717/29968/23475/51109/9104/6470/6472/6697/6999/7358/7360/7366/7363/7364/7389/79001	41	down	5.02114
hsa04723	Retrograde endocannabinoid signaling	40/1039	148/8385	9.5183e-07	9.85605e-06	7.82149e-06	2783/2787/11343/4694/4705/126328/55967/51079/4695/4696/4697/4698/4700/4701/4702/4706/4707/4716/54539/4708/4709/4710/4711/4712/4713/4714/4715/4717/4718/4719/4720/4722/4724/4725/4726/374291/4728/4723/4729/4731	40	down	5.0063
hsa05017	Spinocerebellar ataxia	39/1039	143/8385	1.0134e-06	1.01657e-05	8.06724e-06	11047/60673/54205/5682/5683/5684/5685/5686/5688/5689/5690/5691/5692/5693/5694/5695/5700/5701/5702/5704/5705/5706/5707/5717/5718/10213/5708/5709/5710/5713/5714/5715/291/292/293/7416/7417/7419/7494	39	down	4.99286
hsa04979	Cholesterol metabolism	20/1039	51/8385	1.06492e-06	1.03588e-05	8.22046e-06	27329/55908/335/336/338/341/344/345/348/350/27141/1593/3988/4043/10577/949/9218/7416/7417/7419	20	down	4.98469
hsa00260	Glycine, serine and threonine metabolism	17/1039	40/8385	1.82561e-06	1.72359e-05	1.3678e-05	189/501/1738/2593/2628/23464/2653/132158/9380/4128/4129/5223/26227/51268/29968/6470/6472	17	down	4.76357
hsa03320	PPAR signaling pathway	23/1039	75/8385	2.18886e-05	0.00020075	0.000159309	30/34/51/8309/2180/2182/335/336/116519/345/1593/1622/2168/9415/3157/3158/5105/5106/123/6319/6342/11001/10998	23	down	3.69735
hsa03040	Spliceosome	38/1039	156/8385	2.47927e-05	0.000221068	0.000175434	8896/51503/3178/3183/3190/4670/3192/3303/3304/27258/25804/23658/4116/5093/26121/55660/22827/9939/83443/51639/11017/6627/6628/6629/6631/6632/6633/6634/6635/6636/6637/4809/10772/8683/25949/10907/23350/153527	38	down	3.65547
hsa04260	Cardiac muscle contraction	25/1039	87/8385	3.36495e-05	0.000289316	0.000229594	444/476/481/1327/9377/1329/1337/1340/1345/1347/9167/1349/1350/1351/1537/7168/7170/29796/10975/7381/7384/7385/7386/7388/27089	25	down	3.53863
hsa00650	Butanoate metabolism	12/1039	27/8385	3.58564e-05	0.000289316	0.000229594	35/38/39/123876/348158/622/1892/3033/3030/3155/3157/3158	12	down	3.53863
hsa01040	Biosynthesis of unsaturated fatty acids	12/1039	27/8385	3.58564e-05	0.000289316	0.000229594	30/10965/51/570/60481/9415/51495/51144/3295/6319/6342/9524	12	down	3.53863
hsa00410	beta-Alanine metabolism	13/1039	31/8385	3.60519e-05	0.000289316	0.000229594	35/51/217/224/4329/501/223/55748/1807/1892/3030/26275/51733	13	down	3.53863
hsa00330	Arginine and proline metabolism	17/1039	50/8385	6.02786e-05	0.000471937	0.000374516	79814/217/224/8659/501/223/383/55748/2593/2628/2805/51056/4128/4129/58510/112483/6611	17	down	3.32612
hsa04216	Ferroptosis	15/1039	41/8385	6.21089e-05	0.000474689	0.0003767	2180/2182/1356/2495/2512/2730/2879/8031/5093/5094/112483/30061/7018/7417/7419	15	down	3.32359
hsa00380	Tryptophan metabolism	15/1039	42/8385	8.56764e-05	0.000639585	0.000507557	38/39/125061/217/224/501/223/847/1738/1892/3033/3030/4128/4129/6999	15	down	3.1941
hsa00340	Histidine metabolism	10/1039	22/8385	0.000129305	0.000943337	0.000748606	217/224/501/223/55748/10841/3034/3176/4128/4129	10	down	3.02533
hsa00640	Propanoate metabolism	12/1039	32/8385	0.000257503	0.00183685	0.00145768	35/51/4329/1738/55862/1892/3030/26275/3939/5096/8802/8801	12	down	2.73593
hsa00270	Cysteine and methionine metabolism	16/1039	52/8385	0.000367383	0.0025637	0.00203448	55256/191/23743/1036/2730/2805/3939/4143/4190/4191/4357/26227/29968/6611/6898/7263	16	down	2.59113
hsa00980	Metabolism of xenobiotics by cytochrome P450	21/1039	78/8385	0.000379456	0.0025916	0.00205662	125/128/1645/8574/873/1565/1577/2052/2938/2939/373156/2947/2948/9446/4257/4258/4259/6822/7366/7363/7364	21	down	2.58643
hsa00983	Drug metabolism - other enzymes	21/1039	80/8385	0.00054968	0.00367599	0.00291716	1066/8824/51727/1807/1854/2938/2939/2947/2948/9446/2990/4257/4258/4259/4830/4833/1890/7366/7363/7364/51733	21	down	2.43463
hsa00053	Ascorbate and aldarate metabolism	11/1039	30/8385	0.000581468	0.00380921	0.00302288	10327/217/224/501/223/2990/9104/7358/7366/7363/7364	11	down	2.41917
hsa00040	Pentose and glucuronate interconversions	12/1039	35/8385	0.000667839	0.00428753	0.00340247	10327/57016/51084/51181/55277/2990/6652/7358/7360/7366/7363/7364	12	down	2.36779
hsa05418	Fluid shear stress and atherosclerosis	31/1039	139/8385	0.000710318	0.00447082	0.00354792	71/445/801/805/808/858/1514/1843/2938/2939/2947/2948/9446/3320/3326/7184/3725/4257/4258/4259/5879/387/6382/6383/6385/8878/7341/6613/6612/7295/25828	31	down	2.34961
hsa00220	Arginine biosynthesis	9/1039	22/8385	0.000732044	0.00451896	0.00358613	95/383/435/445/1373/2746/2752/2805/5009	9	down	2.34496
hsa00982	Drug metabolism - cytochrome P450	19/1039	72/8385	0.000926419	0.00559907	0.00444327	125/128/1565/1577/2330/2938/2939/373156/2947/2948/9446/4128/4129/4257/4258/4259/7366/7363/7364	19	down	2.25188
hsa00062	Fatty acid elongation	10/1039	27/8385	0.0009419	0.00559907	0.00444327	10449/10965/1892/60481/51495/3033/3030/3032/51144/9524	10	down	2.25188
hsa00900	Terpenoid backbone biosynthesis	9/1039	23/8385	0.0010718	0.0062554	0.00496411	38/39/2224/9453/3157/3158/3422/51449/10654	9	down	2.20375
hsa00030	Pentose phosphate pathway	10/1039	30/8385	0.0023692	0.0135806	0.0107772	226/229/230/2203/132158/5211/5236/9104/6888/7086	10	down	1.86708
hsa00120	Primary bile acid biosynthesis	7/1039	17/8385	0.00276822	0.0153238	0.0121606	8309/1109/570/1593/3295/6342/10998	7	down	1.81463
hsa04142	Lysosome	28/1039	132/8385	0.00276879	0.0153238	0.0121606	1174/1176/533/8763/967/1201/1211/1213/5476/1508/1509/8722/1512/1514/2517/2519/2990/3073/3074/3916/3920/9741/55353/3988/4758/10577/5660/950	28	down	1.81463
hsa00790	Folate biosynthesis	9/1039	26/8385	0.00290399	0.0157997	0.0125382	57016/8644/873/8836/4338/5053/5092/5860/6697	9	down	1.80135
hsa05134	Legionellosis	15/1039	57/8385	0.0031928	0.0170815	0.0135554	375/664/718/2920/54205/1915/3303/3304/3329/4792/5861/56681/51128/9554/7415	15	down	1.76748
hsa05204	Chemical carcinogenesis - DNA adducts	17/1039	69/8385	0.0037195	0.0195731	0.0155327	1646/873/1577/2052/2938/2939/373156/2947/2948/9446/4257/4258/4259/6822/7366/7363/7364	17	down	1.70834
hsa00051	Fructose and mannose metabolism	10/1039	33/8385	0.00516299	0.026731	0.021213	57016/226/229/230/2203/29926/3795/5211/6652/7167	10	down	1.57299
hsa05110	Vibrio cholerae infection	13/1039	50/8385	0.0065468	0.0333575	0.0264716	71/375/533/8992/51382/529/9296/9550/10945/11014/9601/10952/23480	13	down	1.47681

[truncated: 7 more sheets: Liver_Progenitor Cell, Mesenchymal Cell, Monocyte, Myofibroblast, Regulatory_T Cell, Sheet12, T Cell]
