# Supplementary material for: A Comprehensive Comparison between Primary Liver Cancer and Liver Metastases through scRNA-Seq Data Analysis
Source: Metabolites. 2024 Jan 26;14(2):90. doi: 10.3390/metabo14020090 (PMC10890202; doi:10.3390/metabo14020090)
Supplement: Supplementary file 1 [file metabolites-14-00090-s001.zip › Table S2.xlsx]

## Sheet: B Cell
ID	Description	GeneRatio	BgRatio	pvalue	p.adjust	qvalue	geneID	Count	change	log
GO:0002181	cytoplasmic translation	56/166	161/18903	1.08319e-76	2.61373e-73	2.08656e-73	EIF3F/EIF3L/EIF4B/FAU/PABPC1/RPL10A/RPL11/RPL12/RPL13/RPL14/RPL17/RPL18/RPL18A/RPL19/RPL22/RPL24/RPL26/RPL28/RPL29/RPL30/RPL32/RPL34/RPL35A/RPL36/RPL37/RPL39/RPL4/RPL5/RPL6/RPL7A/RPL8/RPL9/RPLP0/RPLP1/RPLP2/RPS10/RPS12/RPS15/RPS16/RPS2/RPS21/RPS23/RPS24/RPS25/RPS27/RPS27A/RPS3/RPS3A/RPS4X/RPS5/RPS6/RPS7/RPS8/RPS9/RPSA/UBA52	56	up	72.5827
GO:1903039	positive regulation of leukocyte cell-cell adhesion	21/166	275/18903	4.06173e-14	4.90048e-11	3.91209e-11	ACTB/CCR7/CD44/CD55/CD83/CORO1A/HLA-DMA/HLA-DPA1/HLA-DPB1/HLA-DQA1/HLA-DQB1/HLA-DRA/HLA-DRB1/HLA-DRB5/HLA-E/LYN/MAP3K8/PTPRC/RHOA/RPS3/TNFRSF13C	21	up	10.3098
GO:0050870	positive regulation of T cell activation	20/166	251/18903	7.64888e-14	6.15225e-11	4.91139e-11	ACTB/CCR7/CD55/CD83/CORO1A/HLA-DMA/HLA-DPA1/HLA-DPB1/HLA-DQA1/HLA-DQB1/HLA-DRA/HLA-DRB1/HLA-DRB5/HLA-E/LYN/MAP3K8/PTPRC/RHOA/RPS3/TNFRSF13C	20	up	10.211
GO:0007159	leukocyte cell-cell adhesion	24/166	414/18903	2.38149e-13	1.23606e-10	9.86757e-11	ACTB/CCR7/CD44/CD55/CD83/CORO1A/EZR/HLA-DMA/HLA-DPA1/HLA-DPB1/HLA-DQA1/HLA-DQB1/HLA-DRA/HLA-DRB1/HLA-DRB5/HLA-E/LAPTM5/LYN/MAP3K8/PTPRC/RAC2/RHOA/RPS3/TNFRSF13C	24	up	9.90796
GO:0050863	regulation of T cell activation	23/166	376/18903	2.56125e-13	1.23606e-10	9.86757e-11	ACTB/CCR7/CD55/CD83/CORO1A/HLA-DMA/HLA-DPA1/HLA-DPB1/HLA-DQA1/HLA-DQB1/HLA-DRA/HLA-DRB1/HLA-DRB5/HLA-E/JUNB/LAPTM5/LYN/MAP3K8/PTPRC/RAC2/RHOA/RPS3/TNFRSF13C	23	up	9.90796
GO:0002399	MHC class II protein complex assembly	8/166	16/18903	3.6186e-13	1.24738e-10	9.95796e-11	HLA-DMA/HLA-DPA1/HLA-DPB1/HLA-DQA1/HLA-DQB1/HLA-DRA/HLA-DRB1/HLA-DRB5	8	up	9.904
GO:0002503	peptide antigen assembly with MHC class II protein complex	8/166	16/18903	3.6186e-13	1.24738e-10	9.95796e-11	HLA-DMA/HLA-DPA1/HLA-DPB1/HLA-DQA1/HLA-DQB1/HLA-DRA/HLA-DRB1/HLA-DRB5	8	up	9.904
GO:0042254	ribosome biogenesis	21/166	310/18903	4.24375e-13	1.28002e-10	1.02185e-10	RPL10A/RPL11/RPL14/RPL24/RPL26/RPL35A/RPL5/RPL6/RPL7A/RPLP0/RPS15/RPS16/RPS21/RPS24/RPS25/RPS27/RPS5/RPS6/RPS7/RPS8/RPSA	21	up	9.89278
GO:0022409	positive regulation of cell-cell adhesion	21/166	322/18903	8.84837e-13	2.37235e-10	1.89386e-10	ACTB/CCR7/CD44/CD55/CD83/CORO1A/HLA-DMA/HLA-DPA1/HLA-DPB1/HLA-DQA1/HLA-DQB1/HLA-DRA/HLA-DRB1/HLA-DRB5/HLA-E/LYN/MAP3K8/PTPRC/RHOA/RPS3/TNFRSF13C	21	up	9.62482
GO:0022613	ribonucleoprotein complex biogenesis	25/166	489/18903	1.18845e-12	2.86773e-10	2.28933e-10	EIF3F/EIF3L/EIF4B/RPL10A/RPL11/RPL14/RPL24/RPL26/RPL35A/RPL5/RPL6/RPL7A/RPLP0/RPS15/RPS16/RPS21/RPS24/RPS25/RPS27/RPS5/RPS6/RPS7/RPS8/RPSA/SF1	25	up	9.54246
GO:1903037	regulation of leukocyte cell-cell adhesion	22/166	377/18903	2.25487e-12	4.94636e-10	3.94872e-10	ACTB/CCR7/CD44/CD55/CD83/CORO1A/HLA-DMA/HLA-DPA1/HLA-DPB1/HLA-DQA1/HLA-DQB1/HLA-DRA/HLA-DRB1/HLA-DRB5/HLA-E/LAPTM5/LYN/MAP3K8/PTPRC/RHOA/RPS3/TNFRSF13C	22	up	9.30571
GO:0002396	MHC protein complex assembly	8/166	20/18903	3.43775e-12	6.381e-10	5.094e-10	HLA-DMA/HLA-DPA1/HLA-DPB1/HLA-DQA1/HLA-DQB1/HLA-DRA/HLA-DRB1/HLA-DRB5	8	up	9.19511
GO:0002501	peptide antigen assembly with MHC protein complex	8/166	20/18903	3.43775e-12	6.381e-10	5.094e-10	HLA-DMA/HLA-DPA1/HLA-DPB1/HLA-DQA1/HLA-DQB1/HLA-DRA/HLA-DRB1/HLA-DRB5	8	up	9.19511
GO:0051251	positive regulation of lymphocyte activation	22/166	400/18903	7.25666e-12	1.25074e-09	9.98472e-10	ACTB/CCR7/CD55/CD83/CORO1A/GPR183/HLA-DMA/HLA-DPA1/HLA-DPB1/HLA-DQA1/HLA-DQB1/HLA-DRA/HLA-DRB1/HLA-DRB5/HLA-E/LYN/MAP3K8/MIF/PTPRC/RHOA/RPS3/TNFRSF13C	22	up	8.90283
GO:0022407	regulation of cell-cell adhesion	24/166	490/18903	8.64933e-12	1.39139e-09	1.11076e-09	ACTB/BLK/CCR7/CD44/CD55/CD83/CORO1A/FXYD5/HLA-DMA/HLA-DPA1/HLA-DPB1/HLA-DQA1/HLA-DQB1/HLA-DRA/HLA-DRB1/HLA-DRB5/HLA-E/LAPTM5/LYN/MAP3K8/PTPRC/RHOA/RPS3/TNFRSF13C	24	up	8.85655
GO:0002478	antigen processing and presentation of exogenous peptide antigen	9/166	40/18903	5.40792e-11	8.15582e-09	6.51085e-09	HLA-DMA/HLA-DPA1/HLA-DPB1/HLA-DQA1/HLA-DQB1/HLA-DRA/HLA-DRB1/HLA-DRB5/HLA-E	9	up	8.08853
GO:0002696	positive regulation of leukocyte activation	22/166	450/18903	7.13988e-11	1.01344e-08	8.09039e-09	ACTB/CCR7/CD55/CD83/CORO1A/GPR183/HLA-DMA/HLA-DPA1/HLA-DPB1/HLA-DQA1/HLA-DQB1/HLA-DRA/HLA-DRB1/HLA-DRB5/HLA-E/LYN/MAP3K8/MIF/PTPRC/RHOA/RPS3/TNFRSF13C	22	up	7.9942
GO:0042274	ribosomal small subunit biogenesis	11/166	78/18903	8.03284e-11	1.07685e-08	8.59654e-09	RPS15/RPS16/RPS21/RPS24/RPS25/RPS27/RPS5/RPS6/RPS7/RPS8/RPSA	11	up	7.96785
GO:0050867	positive regulation of cell activation	22/166	467/18903	1.45038e-10	1.78868e-08	1.42791e-08	ACTB/CCR7/CD55/CD83/CORO1A/GPR183/HLA-DMA/HLA-DPA1/HLA-DPB1/HLA-DQA1/HLA-DQB1/HLA-DRA/HLA-DRB1/HLA-DRB5/HLA-E/LYN/MAP3K8/MIF/PTPRC/RHOA/RPS3/TNFRSF13C	22	up	7.74747
GO:0019886	antigen processing and presentation of exogenous peptide antigen via MHC class II	8/166	30/18903	1.48253e-10	1.78868e-08	1.42791e-08	HLA-DMA/HLA-DPA1/HLA-DPB1/HLA-DQA1/HLA-DQB1/HLA-DRA/HLA-DRB1/HLA-DRB5	8	up	7.74747
GO:0006364	rRNA processing	16/166	229/18903	1.92291e-10	2.20952e-08	1.76387e-08	RPL10A/RPL11/RPL14/RPL26/RPL35A/RPL5/RPL7A/RPS15/RPS16/RPS21/RPS24/RPS25/RPS27/RPS6/RPS7/RPS8	16	up	7.6557
GO:0016072	rRNA metabolic process	17/166	268/18903	2.29103e-10	2.51284e-08	2.00602e-08	NCL/RPL10A/RPL11/RPL14/RPL26/RPL35A/RPL5/RPL7A/RPS15/RPS16/RPS21/RPS24/RPS25/RPS27/RPS6/RPS7/RPS8	17	up	7.59984
GO:0070661	leukocyte proliferation	19/166	348/18903	2.44732e-10	2.56756e-08	2.0497e-08	BLK/CCND3/CD55/CNN2/CORO1A/GPR183/HLA-DPA1/HLA-DPB1/HLA-DRB1/HLA-E/JUNB/LYN/MIF/MS4A1/PTPRC/RAC2/RPS3/RPS6/TNFRSF13C	19	up	7.59048
GO:0019884	antigen processing and presentation of exogenous antigen	9/166	49/18903	3.79801e-10	3.81859e-08	3.04841e-08	HLA-DMA/HLA-DPA1/HLA-DPB1/HLA-DQA1/HLA-DQB1/HLA-DRA/HLA-DRB1/HLA-DRB5/HLA-E	9	up	7.4181
GO:0002495	antigen processing and presentation of peptide antigen via MHC class II	8/166	34/18903	4.46386e-10	4.30852e-08	3.43952e-08	HLA-DMA/HLA-DPA1/HLA-DPB1/HLA-DQA1/HLA-DQB1/HLA-DRA/HLA-DRB1/HLA-DRB5	8	up	7.36567
GO:0002504	antigen processing and presentation of peptide or polysaccharide antigen via MHC class II	8/166	36/18903	7.32972e-10	6.80254e-08	5.43052e-08	HLA-DMA/HLA-DPA1/HLA-DPB1/HLA-DQA1/HLA-DQB1/HLA-DRA/HLA-DRB1/HLA-DRB5	8	up	7.16733
GO:0042273	ribosomal large subunit biogenesis	10/166	76/18903	1.2042e-09	1.07619e-07	8.59134e-08	RPL10A/RPL11/RPL14/RPL24/RPL26/RPL35A/RPL5/RPL6/RPL7A/RPLP0	10	up	6.96811
GO:0046651	lymphocyte proliferation	17/166	305/18903	1.66604e-09	1.43577e-07	1.14619e-07	BLK/CCND3/CD55/CORO1A/GPR183/HLA-DPA1/HLA-DPB1/HLA-DRB1/HLA-E/LYN/MIF/MS4A1/PTPRC/RAC2/RPS3/RPS6/TNFRSF13C	17	up	6.84291
GO:0045785	positive regulation of cell adhesion	21/166	484/18903	1.72861e-09	1.43832e-07	1.14822e-07	ACTB/CCR7/CD44/CD55/CD83/CORO1A/HLA-DMA/HLA-DPA1/HLA-DPB1/HLA-DQA1/HLA-DQB1/HLA-DRA/HLA-DRB1/HLA-DRB5/HLA-E/LYN/MAP3K8/PTPRC/RHOA/RPS3/TNFRSF13C	21	up	6.84214
GO:0032943	mononuclear cell proliferation	17/166	312/18903	2.3487e-09	1.88914e-07	1.50811e-07	BLK/CCND3/CD55/CORO1A/GPR183/HLA-DPA1/HLA-DPB1/HLA-DRB1/HLA-E/LYN/MIF/MS4A1/PTPRC/RAC2/RPS3/RPS6/TNFRSF13C	17	up	6.72374
GO:0042255	ribosome assembly	9/166	61/18903	2.93012e-09	2.28077e-07	1.82076e-07	RPL11/RPL24/RPL5/RPL6/RPLP0/RPS15/RPS27/RPS5/RPSA	9	up	6.64192
GO:0048002	antigen processing and presentation of peptide antigen	9/166	64/18903	4.5499e-09	3.43091e-07	2.73892e-07	HLA-DMA/HLA-DPA1/HLA-DPB1/HLA-DQA1/HLA-DQB1/HLA-DRA/HLA-DRB1/HLA-DRB5/HLA-E	9	up	6.46459
GO:0070663	regulation of leukocyte proliferation	15/166	269/18903	1.57903e-08	1.15461e-06	9.21731e-07	BLK/CD55/CNN2/CORO1A/GPR183/HLA-DPA1/HLA-DPB1/HLA-DRB1/HLA-E/LYN/MIF/PTPRC/RAC2/RPS3/TNFRSF13C	15	up	5.93757
GO:0002381	immunoglobulin production involved in immunoglobulin-mediated immune response	9/166	74/18903	1.69412e-08	1.20233e-06	9.59828e-07	HLA-DMA/HLA-DPA1/HLA-DPB1/HLA-DQA1/HLA-DQB1/HLA-DRA/HLA-DRB1/HLA-DRB5/PTPRC	9	up	5.91998
GO:0050670	regulation of lymphocyte proliferation	14/166	239/18903	2.61939e-08	1.80588e-06	1.44165e-06	BLK/CD55/CORO1A/GPR183/HLA-DPA1/HLA-DPB1/HLA-DRB1/HLA-E/LYN/MIF/PTPRC/RAC2/RPS3/TNFRSF13C	14	up	5.74331
GO:0070665	positive regulation of leukocyte proliferation	12/166	167/18903	2.85542e-08	1.91393e-06	1.5279e-06	CD55/CORO1A/GPR183/HLA-DPA1/HLA-DPB1/HLA-E/LYN/MIF/PTPRC/RAC2/RPS3/TNFRSF13C	12	up	5.71808
GO:0032944	regulation of mononuclear cell proliferation	14/166	243/18903	3.22712e-08	2.1046e-06	1.68012e-06	BLK/CD55/CORO1A/GPR183/HLA-DPA1/HLA-DPB1/HLA-DRB1/HLA-E/LYN/MIF/PTPRC/RAC2/RPS3/TNFRSF13C	14	up	5.67683
GO:1904667	negative regulation of ubiquitin protein ligase activity	5/166	12/18903	3.70502e-08	2.35269e-06	1.87817e-06	RPL11/RPL37/RPL5/RPS15/RPS7	5	up	5.62844
GO:0019882	antigen processing and presentation	10/166	108/18903	3.83987e-08	2.37579e-06	1.89661e-06	CCR7/HLA-DMA/HLA-DPA1/HLA-DPB1/HLA-DQA1/HLA-DQB1/HLA-DRA/HLA-DRB1/HLA-DRB5/HLA-E	10	up	5.62419
GO:0022618	ribonucleoprotein complex assembly	13/166	234/18903	1.55541e-07	9.38303e-06	7.49054e-06	EIF3F/EIF3L/EIF4B/RPL11/RPL24/RPL5/RPL6/RPLP0/RPS15/RPS27/RPS5/RPSA/SF1	13	up	5.02766
GO:1903131	mononuclear cell differentiation	18/166	473/18903	1.9503e-07	1.14782e-05	9.16316e-06	ACTB/BLK/CCR7/CD83/GPR183/HLA-DRA/HLA-DRB1/IRF8/JUNB/LY9/LYN/MS4A1/PTPRC/RHOA/RPL22/RPS6/ZFP36L1/ZFP36L2	18	up	4.94012
GO:1901798	positive regulation of signal transduction by p53 class mediator	6/166	30/18903	2.08892e-07	1.20013e-05	9.58074e-06	DDX5/RPL11/RPL26/RPL37/RPS15/RPS7	6	up	4.92077
GO:0071826	ribonucleoprotein complex subunit organization	13/166	242/18903	2.29265e-07	1.28655e-05	1.02706e-05	EIF3F/EIF3L/EIF4B/RPL11/RPL24/RPL5/RPL6/RPLP0/RPS15/RPS27/RPS5/RPSA/SF1	13	up	4.89057
GO:0140694	non-membrane-bounded organelle assembly	16/166	386/18903	3.11492e-07	1.70825e-05	1.36371e-05	ACTG1/CIRBP/DAZAP2/EZR/RHOA/RPL11/RPL24/RPL5/RPL6/RPLP0/RPS15/RPS23/RPS27/RPS3/RPS5/RPSA	16	up	4.76745
GO:0034470	ncRNA processing	17/166	439/18903	3.4092e-07	1.82809e-05	1.45937e-05	DDX5/RPL10A/RPL11/RPL14/RPL26/RPL35A/RPL5/RPL7A/RPS15/RPS16/RPS21/RPS24/RPS25/RPS27/RPS6/RPS7/RPS8	17	up	4.738
GO:0050851	antigen receptor-mediated signaling pathway	13/166	252/18903	3.64642e-07	1.84437e-05	1.47237e-05	BANK1/BLK/CCR7/EZR/HLA-DPB1/HLA-DQB1/HLA-DRB1/LAPTM5/LYN/MS4A1/PDE4B/PTPRC/RPS3	13	up	4.73415
GO:1901796	regulation of signal transduction by p53 class mediator	9/166	105/18903	3.65206e-07	1.84437e-05	1.47237e-05	CD44/DDX5/MIF/RPL11/RPL26/RPL37/RPL5/RPS15/RPS7	9	up	4.73415
GO:0030217	T cell differentiation	14/166	296/18903	3.66886e-07	1.84437e-05	1.47237e-05	ACTB/CCR7/CD83/GPR183/HLA-DRA/HLA-DRB1/JUNB/LY9/PTPRC/RHOA/RPL22/RPS6/ZFP36L1/ZFP36L2	14	up	4.73415
GO:0042098	T cell proliferation	12/166	212/18903	3.88603e-07	1.91367e-05	1.5277e-05	CCND3/CD55/CORO1A/HLA-DPA1/HLA-DPB1/HLA-DRB1/HLA-E/PTPRC/RAC2/RPS3/RPS6/TNFRSF13C	12	up	4.71813
GO:0046631	alpha-beta T cell activation	11/166	174/18903	4.02044e-07	1.94026e-05	1.54893e-05	CD55/CD83/GPR183/HLA-DRA/HLA-DRB1/HLA-E/JUNB/LY9/PTPRC/RHOA/RPL22	11	up	4.71214
GO:0006414	translational elongation	7/166	55/18903	5.05137e-07	2.38999e-05	1.90795e-05	EEF1A1/EEF1B2/EEF1D/EEF1G/EEF2/RPLP1/RPLP2	7	up	4.6216
GO:0050671	positive regulation of lymphocyte proliferation	10/166	146/18903	6.59463e-07	3.06016e-05	2.44295e-05	CD55/CORO1A/GPR183/HLA-DPA1/HLA-DPB1/HLA-E/MIF/PTPRC/RPS3/TNFRSF13C	10	up	4.51426
GO:0032946	positive regulation of mononuclear cell proliferation	10/166	149/18903	7.95338e-07	3.62104e-05	2.8907e-05	CD55/CORO1A/GPR183/HLA-DPA1/HLA-DPB1/HLA-E/MIF/PTPRC/RPS3/TNFRSF13C	10	up	4.44117
GO:0030098	lymphocyte differentiation	16/166	419/18903	9.24869e-07	4.13279e-05	3.29924e-05	ACTB/CCR7/CD83/GPR183/HLA-DRA/HLA-DRB1/IRF8/JUNB/LY9/MS4A1/PTPRC/RHOA/RPL22/RPS6/ZFP36L1/ZFP36L2	16	up	4.38376
GO:0051444	negative regulation of ubiquitin-protein transferase activity	5/166	22/18903	1.14735e-06	5.03374e-05	4.01848e-05	RPL11/RPL37/RPL5/RPS15/RPS7	5	up	4.29811
GO:0032623	interleukin-2 production	7/166	63/18903	1.29846e-06	5.49683e-05	4.38816e-05	CD83/EZR/LAPTM5/PDE4B/PTPRC/RPS3/ZFP36	7	up	4.25989
GO:0032663	regulation of interleukin-2 production	7/166	63/18903	1.29846e-06	5.49683e-05	4.38816e-05	CD83/EZR/LAPTM5/PDE4B/PTPRC/RPS3/ZFP36	7	up	4.25989
GO:0050854	regulation of antigen receptor-mediated signaling pathway	7/166	66/18903	1.78783e-06	7.43799e-05	5.9378e-05	BLK/CCR7/EZR/LAPTM5/LYN/PTPRC/RPS3	7	up	4.12854
GO:1904666	regulation of ubiquitin protein ligase activity	5/166	24/18903	1.82574e-06	7.46696e-05	5.96093e-05	RPL11/RPL37/RPL5/RPS15/RPS7	5	up	4.12686
GO:0048872	homeostasis of number of cells	13/166	296/18903	2.22143e-06	8.93384e-05	7.13195e-05	CCR7/CORO1A/GPR183/HCLS1/KLF2/LYN/MIF/PDE4B/RPS24/RPS6/TSC22D3/ZFP36/ZFP36L1	13	up	4.04896
GO:0000027	ribosomal large subunit assembly	5/166	26/18903	2.7857e-06	0.000110195	8.79693e-05	RPL11/RPL24/RPL5/RPL6/RPLP0	5	up	3.95784
GO:0072331	signal transduction by p53 class mediator	10/166	173/18903	3.08896e-06	0.00012022	9.59729e-05	CD44/DDX5/MIF/RPL11/RPL26/RPL37/RPL5/RPS15/RPS7/SP100	10	up	3.92002
GO:0016064	immunoglobulin mediated immune response	11/166	215/18903	3.22151e-06	0.000123389	9.85024e-05	CD55/HLA-DMA/HLA-DPA1/HLA-DPB1/HLA-DQA1/HLA-DQB1/HLA-DRA/HLA-DRB1/HLA-DRB5/HLA-E/PTPRC	11	up	3.90872
GO:0046635	positive regulation of alpha-beta T cell activation	7/166	73/18903	3.55272e-06	0.000133949	0.000106932	CD55/CD83/HLA-DRA/HLA-DRB1/HLA-E/PTPRC/RHOA	7	up	3.87306
GO:0019724	B cell mediated immunity	11/166	218/18903	3.6815e-06	0.000136669	0.000109104	CD55/HLA-DMA/HLA-DPA1/HLA-DPB1/HLA-DQA1/HLA-DQB1/HLA-DRA/HLA-DRB1/HLA-DRB5/HLA-E/PTPRC	11	up	3.86433
GO:0050852	T cell receptor signaling pathway	9/166	139/18903	3.86184e-06	0.000140416	0.000112095	CCR7/EZR/HLA-DPB1/HLA-DQB1/HLA-DRB1/LAPTM5/PDE4B/PTPRC/RPS3	9	up	3.85258
GO:0002429	immune response-activating cell surface receptor signaling pathway	13/166	312/18903	3.95701e-06	0.000140416	0.000112095	BANK1/BLK/CCR7/EZR/HLA-DPB1/HLA-DQB1/HLA-DRB1/LAPTM5/LYN/MS4A1/PDE4B/PTPRC/RPS3	13	up	3.85258
GO:0002757	immune response-activating signal transduction	13/166	312/18903	3.95701e-06	0.000140416	0.000112095	BANK1/BLK/CCR7/EZR/HLA-DPB1/HLA-DQB1/HLA-DRB1/LAPTM5/LYN/MS4A1/PDE4B/PTPRC/RPS3	13	up	3.85258
GO:0042102	positive regulation of T cell proliferation	8/166	106/18903	4.34038e-06	0.000151788	0.000121173	CD55/CORO1A/HLA-DPA1/HLA-DPB1/HLA-E/PTPRC/RPS3/TNFRSF13C	8	up	3.81876
GO:0042129	regulation of T cell proliferation	10/166	182/18903	4.85865e-06	0.000167485	0.000133704	CD55/CORO1A/HLA-DPA1/HLA-DPB1/HLA-DRB1/HLA-E/PTPRC/RAC2/RPS3/TNFRSF13C	10	up	3.77602
GO:0006417	regulation of translation	16/166	486/18903	6.22814e-06	0.000211669	0.000168977	BANK1/CIRBP/EEF2/EIF4B/NCL/PABPC1/RHOA/RPL22/RPL26/RPL5/RPS3/RPS4X/RPS9/ZFP36/ZFP36L1/ZFP36L2	16	up	3.67434
GO:1900153	positive regulation of nuclear-transcribed mRNA catabolic process, deadenylation-dependent decay	4/166	15/18903	7.26003e-06	0.000243312	0.000194238	PABPC1/ZFP36/ZFP36L1/ZFP36L2	4	up	3.61384
GO:0046634	regulation of alpha-beta T cell activation	8/166	115/18903	7.96284e-06	0.000260954	0.000208322	CD55/CD83/HLA-DRA/HLA-DRB1/HLA-E/JUNB/PTPRC/RHOA	8	up	3.58344
GO:0002440	production of molecular mediator of immune response	13/166	333/18903	8.00273e-06	0.000260954	0.000208322	CD55/HLA-DMA/HLA-DPA1/HLA-DPB1/HLA-DQA1/HLA-DQB1/HLA-DRA/HLA-DRB1/HLA-DRB5/HLA-E/LAPTM5/MIF/PTPRC	13	up	3.58344
GO:0046632	alpha-beta T cell differentiation	8/166	117/18903	9.04521e-06	0.000288278	0.000230134	CD83/GPR183/HLA-DRA/HLA-DRB1/JUNB/LY9/RHOA/RPL22	8	up	3.54019
GO:0031397	negative regulation of protein ubiquitination	7/166	84/18903	9.10909e-06	0.000288278	0.000230134	PPIA/RPL11/RPL37/RPL5/RPS15/RPS3/RPS7	7	up	3.54019
GO:0030595	leukocyte chemotaxis	11/166	240/18903	9.19908e-06	0.000288278	0.000230134	CCR7/CORO1A/CXCR5/DUSP1/GPR183/GPSM3/LYN/MIF/PDE4B/PPIA/RAC2	11	up	3.54019
GO:0051438	regulation of ubiquitin-protein transferase activity	6/166	56/18903	9.45903e-06	0.000292118	0.0002332	RPL11/RPL37/RPL5/RPS15/RPS2/RPS7	6	up	3.53444
GO:1902253	regulation of intrinsic apoptotic signaling pathway by p53 class mediator	5/166	33/18903	9.56376e-06	0.000292118	0.0002332	CD44/MIF/RPL11/RPL26/RPS7	5	up	3.53444
GO:0002768	immune response-regulating cell surface receptor signaling pathway	13/166	341/18903	1.03149e-05	0.000311122	0.000248371	BANK1/BLK/CCR7/EZR/HLA-DPB1/HLA-DQB1/HLA-DRB1/LAPTM5/LYN/MS4A1/PDE4B/PTPRC/RPS3	13	up	3.50707
GO:0002366	leukocyte activation involved in immune response	12/166	293/18903	1.11927e-05	0.000332225	0.000265217	BLK/CORO1A/GPR183/HLA-DRA/HLA-DRB1/IRF8/JUNB/LY9/LYN/PTPRC/RAC2/RPS6	12	up	3.47857
GO:0002253	activation of immune response	14/166	397/18903	1.12899e-05	0.000332225	0.000265217	BANK1/BLK/CCR7/CD55/EZR/HLA-DPB1/HLA-DQB1/HLA-DRB1/LAPTM5/LYN/MS4A1/PDE4B/PTPRC/RPS3	14	up	3.47857
GO:0002263	cell activation involved in immune response	12/166	297/18903	1.28188e-05	0.000372672	0.000297507	BLK/CORO1A/GPR183/HLA-DRA/HLA-DRB1/IRF8/JUNB/LY9/LYN/PTPRC/RAC2/RPS6	12	up	3.42867
GO:0050864	regulation of B cell activation	10/166	204/18903	1.32551e-05	0.00038077	0.000303971	BANK1/BLK/GPR183/LAPTM5/LYN/MIF/PTPRC/TNFRSF13C/ZFP36L1/ZFP36L2	10	up	3.41934
GO:0042113	B cell activation	13/166	350/18903	1.36027e-05	0.000386155	0.000308271	BANK1/BLK/CXCR5/GPR183/IRF8/LAPTM5/LYN/MIF/MS4A1/PTPRC/TNFRSF13C/ZFP36L1/ZFP36L2	13	up	3.41324
GO:0002443	leukocyte mediated immunity	15/166	463/18903	1.48548e-05	0.000416798	0.000332733	BLK/CD55/CORO1A/HLA-DMA/HLA-DPA1/HLA-DPB1/HLA-DQA1/HLA-DQB1/HLA-DRA/HLA-DRB1/HLA-DRB5/HLA-E/LYN/PTPRC/RAC2	15	up	3.38007
GO:0031396	regulation of protein ubiquitination	10/166	210/18903	1.70433e-05	0.000472708	0.000377366	GABARAP/LAPTM5/PPIA/RPL11/RPL37/RPL5/RPS15/RPS2/RPS3/RPS7	10	up	3.32541
GO:1903311	regulation of mRNA metabolic process	12/166	309/18903	1.90021e-05	0.000521046	0.000415955	CIRBP/DDX5/FUS/HNRNPA0/HNRNPA1/NCL/PABPC1/SF1/SRSF7/ZFP36/ZFP36L1/ZFP36L2	12	up	3.28312
GO:0000028	ribosomal small subunit assembly	4/166	19/18903	2.00573e-05	0.000543801	0.000434121	RPS15/RPS27/RPS5/RPSA	4	up	3.26456
GO:0016032	viral process	14/166	421/18903	2.17043e-05	0.000581915	0.000464547	CD55/CFL1/EEF1A1/EIF3F/EIF3L/HLA-DRB1/IFITM2/PABPC1/PCBP1/PCBP2/PPIA/RNASEK/RPSA/ZFP36	14	up	3.23514
GO:1903321	negative regulation of protein modification by small protein conjugation or removal	7/166	96/18903	2.19493e-05	0.000582019	0.00046463	PPIA/RPL11/RPL37/RPL5/RPS15/RPS3/RPS7	7	up	3.23506
GO:0002377	immunoglobulin production	10/166	219/18903	2.44588e-05	0.000641511	0.000512123	HLA-DMA/HLA-DPA1/HLA-DPB1/HLA-DQA1/HLA-DQB1/HLA-DRA/HLA-DRB1/HLA-DRB5/HLA-E/PTPRC	10	up	3.1928
GO:0001819	positive regulation of cytokine production	15/166	486/18903	2.6114e-05	0.000677561	0.000540902	CCR7/CD55/CD83/GPSM3/HLA-DPA1/HLA-DPB1/HLA-E/IRF8/LAPTM5/LTB/LY9/MIF/PDE4B/PTPRC/RPS3	15	up	3.16905
GO:0006959	humoral immune response	12/166	320/18903	2.68123e-05	0.000681947	0.000544404	CCR7/CD55/CD83/FAU/GPR183/HLA-DQB1/HLA-DRB1/HLA-E/MS4A1/PTPRC/RPL30/RPL39	12	up	3.16625
GO:0030888	regulation of B cell proliferation	6/166	67/18903	2.68483e-05	0.000681947	0.000544404	BLK/GPR183/LYN/MIF/PTPRC/TNFRSF13C	6	up	3.16625
GO:0002460	adaptive immune response based on somatic recombination of immune receptors built from immunoglobulin superfamily domains	13/166	375/18903	2.80362e-05	0.000704702	0.000562569	CD55/HLA-DMA/HLA-DPA1/HLA-DPB1/HLA-DQA1/HLA-DQB1/HLA-DRA/HLA-DRB1/HLA-DRB5/HLA-E/JUNB/LY9/PTPRC	13	up	3.15199
GO:0001776	leukocyte homeostasis	7/166	100/18903	2.86255e-05	0.000712097	0.000568473	CORO1A/GPR183/LYN/MIF/PDE4B/RPS6/TSC22D3	7	up	3.14746
GO:0030833	regulation of actin filament polymerization	8/166	140/18903	3.33962e-05	0.000822295	0.000656444	CCR7/CORO1A/COTL1/HCLS1/PFN1/RHOA/SNX9/TMSB10	8	up	3.08497
GO:0071364	cellular response to epidermal growth factor stimulus	5/166	43/18903	3.61354e-05	0.000880755	0.000703113	EEF1A1/NCL/ZFP36/ZFP36L1/ZFP36L2	5	up	3.05514
GO:0042100	B cell proliferation	7/166	104/18903	3.68902e-05	0.000890159	0.000710621	BLK/GPR183/LYN/MIF/MS4A1/PTPRC/TNFRSF13C	7	up	3.05053
GO:0045727	positive regulation of translation	8/166	143/18903	3.88688e-05	0.000928618	0.000741323	CIRBP/EEF2/PABPC1/RHOA/RPL26/RPL5/RPS4X/RPS9	8	up	3.03216
GO:0050900	leukocyte migration	13/166	398/18903	5.1722e-05	0.00122358	0.000976792	CCR7/CNN2/CORO1A/CXCR5/DUSP1/GPR183/GPSM3/LYN/MIF/PDE4B/PPIA/RAC2/RHOA	13	up	2.91237
GO:0070849	response to epidermal growth factor	5/166	47/18903	5.59758e-05	0.00131136	0.00104686	EEF1A1/NCL/ZFP36/ZFP36L1/ZFP36L2	5	up	2.88228
GO:0032970	regulation of actin filament-based process	13/166	406/18903	6.33148e-05	0.00146903	0.00117273	ACTG1/ARHGDIB/CCR7/CNN2/CORO1A/COTL1/HCLS1/PDE4B/PFN1/RAC2/RHOA/SNX9/TMSB10	13	up	2.83297
GO:0035710	CD4-positive, alpha-beta T cell activation	7/166	115/18903	7.01915e-05	0.00159968	0.00127703	CD55/CD83/GPR183/HLA-DRA/HLA-DRB1/JUNB/LY9	7	up	2.79597
GO:0008154	actin polymerization or depolymerization	9/166	200/18903	7.02718e-05	0.00159968	0.00127703	CCR7/CFL1/CORO1A/COTL1/HCLS1/PFN1/RHOA/SNX9/TMSB10	9	up	2.79597
GO:0032271	regulation of protein polymerization	9/166	201/18903	7.30196e-05	0.0016467	0.00131457	CCR7/CORO1A/COTL1/HCLS1/PFN1/RHOA/RPS3/SNX9/TMSB10	9	up	2.78339
GO:1900151	regulation of nuclear-transcribed mRNA catabolic process, deadenylation-dependent decay	4/166	26/18903	7.37403e-05	0.00164755	0.00131525	PABPC1/ZFP36/ZFP36L1/ZFP36L2	4	up	2.78316
GO:0071887	leukocyte apoptotic process	7/166	117/18903	7.82973e-05	0.00173099	0.00138186	BLK/CCR7/HCLS1/LYN/MIF/RPS6/TSC22D3	7	up	2.76171
GO:0072332	intrinsic apoptotic signaling pathway by p53 class mediator	6/166	81/18903	7.89096e-05	0.00173099	0.00138186	CD44/DDX5/MIF/RPL11/RPL26/RPS7	6	up	2.76171
GO:1903320	regulation of protein modification by small protein conjugation or removal	10/166	252/18903	7.99136e-05	0.00173722	0.00138684	GABARAP/LAPTM5/PPIA/RPL11/RPL37/RPL5/RPS15/RPS2/RPS3/RPS7	10	up	2.76014
GO:0008064	regulation of actin polymerization or depolymerization	8/166	159/18903	8.2322e-05	0.0017736	0.00141588	CCR7/CORO1A/COTL1/HCLS1/PFN1/RHOA/SNX9/TMSB10	8	up	2.75114
GO:0032609	interferon-gamma production	7/166	119/18903	8.71512e-05	0.0018447	0.00147264	CCR7/HLA-DPA1/HLA-DPB1/HLA-DRB1/IRF8/LAPTM5/PDE4B	7	up	2.73407
GO:0032649	regulation of interferon-gamma production	7/166	119/18903	8.71512e-05	0.0018447	0.00147264	CCR7/HLA-DPA1/HLA-DPB1/HLA-DRB1/IRF8/LAPTM5/PDE4B	7	up	2.73407
GO:0002285	lymphocyte activation involved in immune response	9/166	207/18903	9.14777e-05	0.00191944	0.0015323	CORO1A/GPR183/HLA-DRA/HLA-DRB1/IRF8/JUNB/LY9/PTPRC/RPS6	9	up	2.71683
GO:0030832	regulation of actin filament length	8/166	162/18903	9.38177e-05	0.00195157	0.00155795	CCR7/CORO1A/COTL1/HCLS1/PFN1/RHOA/SNX9/TMSB10	8	up	2.70962
GO:0032703	negative regulation of interleukin-2 production	4/166	28/18903	9.96195e-05	0.00204668	0.00163388	EZR/LAPTM5/PTPRC/ZFP36	4	up	2.68895
GO:0002449	lymphocyte mediated immunity	12/166	367/18903	0.000100086	0.00204668	0.00163388	CD55/CORO1A/HLA-DMA/HLA-DPA1/HLA-DPB1/HLA-DQA1/HLA-DQB1/HLA-DRA/HLA-DRB1/HLA-DRB5/HLA-E/PTPRC	12	up	2.68895
GO:0045619	regulation of lymphocyte differentiation	9/166	210/18903	0.000102085	0.00207	0.0016525	ACTB/CD83/HLA-DRA/HLA-DRB1/JUNB/PTPRC/RHOA/ZFP36L1/ZFP36L2	9	up	2.68403
GO:0002699	positive regulation of immune effector process	10/166	261/18903	0.000106782	0.00214003	0.0017084	BLK/CD55/HLA-DRA/HLA-DRB1/HLA-E/LAPTM5/LYN/MIF/PTPRC/RAC2	10	up	2.66958
GO:0006413	translational initiation	7/166	123/18903	0.000107312	0.00214003	0.0017084	BANK1/EIF3F/EIF3L/EIF4B/RPS3/RPS3A/RPS5	7	up	2.66958
GO:1902105	regulation of leukocyte differentiation	11/166	317/18903	0.000116509	0.00230439	0.00183961	ACTB/CD83/HCLS1/HLA-DRA/HLA-DRB1/JUNB/LYN/PTPRC/RHOA/ZFP36L1/ZFP36L2	11	up	2.63744
GO:0060326	cell chemotaxis	11/166	319/18903	0.000123129	0.00241553	0.00192834	CCR7/CORO1A/CXCR5/DUSP1/GPR183/GPSM3/LYN/MIF/PDE4B/PPIA/RAC2	11	up	2.61699
GO:0043367	CD4-positive, alpha-beta T cell differentiation	6/166	88/18903	0.000125275	0.00243016	0.00194002	CD83/GPR183/HLA-DRA/HLA-DRB1/JUNB/LY9	6	up	2.61436
GO:0002262	myeloid cell homeostasis	8/166	169/18903	0.000125889	0.00243016	0.00194002	HCLS1/KLF2/LYN/PDE4B/RPS24/RPS6/ZFP36/ZFP36L1	8	up	2.61436
GO:0030041	actin filament polymerization	8/166	170/18903	0.000131133	0.00249153	0.001989	CCR7/CORO1A/COTL1/HCLS1/PFN1/RHOA/SNX9/TMSB10	8	up	2.60353
GO:0034250	positive regulation of cellular amide metabolic process	8/166	170/18903	0.000131133	0.00249153	0.001989	CIRBP/EEF2/PABPC1/RHOA/RPL26/RPL5/RPS4X/RPS9	8	up	2.60353
GO:0001916	positive regulation of T cell mediated cytotoxicity	4/166	31/18903	0.000149982	0.0028274	0.00225713	HLA-DRA/HLA-DRB1/HLA-E/PTPRC	4	up	2.54861
GO:0051348	negative regulation of transferase activity	10/166	276/18903	0.000168499	0.00315185	0.00251614	DUSP1/LYN/PPIA/PTPRC/RPL11/RPL37/RPL5/RPS15/RPS7/ZFP36	10	up	2.50143
GO:2000106	regulation of leukocyte apoptotic process	6/166	93/18903	0.000169962	0.00315476	0.00251847	BLK/CCR7/HCLS1/LYN/MIF/TSC22D3	6	up	2.50103
GO:0002683	negative regulation of immune system process	13/166	449/18903	0.00017259	0.00317909	0.00253789	BANK1/BLK/CD55/CNN2/DUSP1/EZR/HLA-DRB1/HLA-E/LAPTM5/LYN/MIF/PTPRC/TSC22D3	13	up	2.4977
GO:0097048	dendritic cell apoptotic process	3/166	13/18903	0.000178298	0.00323483	0.00258239	BLK/CCR7/LYN	3	up	2.49015
GO:2000668	regulation of dendritic cell apoptotic process	3/166	13/18903	0.000178298	0.00323483	0.00258239	BLK/CCR7/LYN	3	up	2.49015
GO:1903312	negative regulation of mRNA metabolic process	6/166	94/18903	0.000180246	0.00324578	0.00259113	CIRBP/FUS/HNRNPA0/PABPC1/SRSF7/ZFP36	6	up	2.48868
GO:0002711	positive regulation of T cell mediated immunity	5/166	60/18903	0.000181804	0.00324958	0.00259416	CD55/HLA-DRA/HLA-DRB1/HLA-E/PTPRC	5	up	2.48817
GO:0007015	actin filament organization	13/166	454/18903	0.000192307	0.00341204	0.00272386	ACTG1/CCR7/CFL1/CORO1A/COTL1/EZR/HCLS1/MARCKSL1/PFN1/RAC2/RHOA/SNX9/TMSB10	13	up	2.46699
GO:0048255	mRNA stabilization	5/166	61/18903	0.000196643	0.00346351	0.00276494	CIRBP/FUS/HNRNPA0/PABPC1/ZFP36	5	up	2.46048
GO:0002685	regulation of leukocyte migration	9/166	231/18903	0.000209198	0.00364133	0.0029069	CCR7/CNN2/CORO1A/DUSP1/GPSM3/LYN/MIF/RAC2/RHOA	9	up	2.43874
GO:0034101	erythrocyte homeostasis	7/166	137/18903	0.000209758	0.00364133	0.0029069	HCLS1/KLF2/LYN/RPS24/RPS6/ZFP36/ZFP36L1	7	up	2.43874
GO:0070371	ERK1 and ERK2 cascade	11/166	340/18903	0.000214364	0.00369472	0.00294952	CCR7/CD44/EZR/GPR183/HLA-DRB1/LYN/MIF/PTPRC/YWHAZ/ZFP36L1/ZFP36L2	11	up	2.43242
GO:0032743	positive regulation of interleukin-2 production	4/166	34/18903	0.000216572	0.0037063	0.00295877	CD83/PDE4B/PTPRC/RPS3	4	up	2.43106
GO:1902107	positive regulation of leukocyte differentiation	8/166	184/18903	0.000225605	0.00380688	0.00303906	ACTB/CD83/HCLS1/HLA-DRA/HLA-DRB1/PTPRC/RHOA/ZFP36L1	8	up	2.41943
GO:1903708	positive regulation of hemopoiesis	8/166	184/18903	0.000225605	0.00380688	0.00303906	ACTB/CD83/HCLS1/HLA-DRA/HLA-DRB1/PTPRC/RHOA/ZFP36L1	8	up	2.41943
GO:0050684	regulation of mRNA processing	7/166	139/18903	0.000229307	0.00384248	0.00306748	CIRBP/DDX5/HNRNPA1/NCL/SF1/SRSF7/ZFP36L1	7	up	2.41539
GO:0050869	negative regulation of B cell activation	4/166	36/18903	0.00027135	0.00451564	0.00360487	BANK1/BLK/LAPTM5/LYN	4	up	2.34528
GO:0002468	dendritic cell antigen processing and presentation	3/166	15/18903	0.000280013	0.00462789	0.00369448	CCR7/HLA-DRA/HLA-DRB1	3	up	2.33462
GO:1903706	regulation of hemopoiesis	12/166	413/18903	0.000297973	0.00489121	0.00390469	ACTB/CD83/HCLS1/HLA-DRA/HLA-DRB1/JUNB/LYN/PTPRC/RHOA/ZFP36/ZFP36L1/ZFP36L2	12	up	2.31058
GO:0042093	T-helper cell differentiation	5/166	68/18903	0.00032796	0.00534708	0.00426862	GPR183/HLA-DRA/HLA-DRB1/JUNB/LY9	5	up	2.27188
GO:0043516	regulation of DNA damage response, signal transduction by p53 class mediator	4/166	38/18903	0.000335425	0.00539586	0.00430756	CD44/DDX5/MIF/RPL26	4	up	2.26794
GO:1902229	regulation of intrinsic apoptotic signaling pathway in response to DNA damage	4/166	38/18903	0.000335425	0.00539586	0.00430756	CD44/MIF/RPL26/RPS3	4	up	2.26794
GO:0002260	lymphocyte homeostasis	5/166	69/18903	0.000351099	0.00561061	0.00447899	CORO1A/LYN/MIF/RPS6/TSC22D3	5	up	2.25099
GO:0002294	CD4-positive, alpha-beta T cell differentiation involved in immune response	5/166	70/18903	0.000375451	0.00588288	0.00469635	GPR183/HLA-DRA/HLA-DRB1/JUNB/LY9	5	up	2.23041
GO:0043489	RNA stabilization	5/166	70/18903	0.000375451	0.00588288	0.00469635	CIRBP/FUS/HNRNPA0/PABPC1/ZFP36	5	up	2.23041
GO:1902373	negative regulation of mRNA catabolic process	5/166	70/18903	0.000375451	0.00588288	0.00469635	CIRBP/FUS/HNRNPA0/PABPC1/ZFP36	5	up	2.23041
GO:0032956	regulation of actin cytoskeleton organization	11/166	365/18903	0.00039221	0.00610583	0.00487433	ACTG1/ARHGDIB/CCR7/CORO1A/COTL1/HCLS1/PFN1/RAC2/RHOA/SNX9/TMSB10	11	up	2.21426
GO:0002287	alpha-beta T cell activation involved in immune response	5/166	71/18903	0.000401059	0.0061066	0.00487494	GPR183/HLA-DRA/HLA-DRB1/JUNB/LY9	5	up	2.2142
GO:0002293	alpha-beta T cell differentiation involved in immune response	5/166	71/18903	0.000401059	0.0061066	0.00487494	GPR183/HLA-DRA/HLA-DRB1/JUNB/LY9	5	up	2.2142
GO:0070527	platelet aggregation	5/166	71/18903	0.000401059	0.0061066	0.00487494	ACTB/ACTG1/BLK/LYN/PPIA	5	up	2.2142
GO:0048024	regulation of mRNA splicing, via spliceosome	6/166	109/18903	0.000402383	0.0061066	0.00487494	CIRBP/DDX5/HNRNPA1/NCL/SF1/SRSF7	6	up	2.2142
GO:0061158	3'-UTR-mediated mRNA destabilization	3/166	17/18903	0.000413112	0.00619154	0.00494276	ZFP36/ZFP36L1/ZFP36L2	3	up	2.2082
GO:1902165	regulation of intrinsic apoptotic signaling pathway in response to DNA damage by p53 class mediator	3/166	17/18903	0.000413112	0.00619154	0.00494276	CD44/MIF/RPL26	3	up	2.2082
GO:0033674	positive regulation of kinase activity	13/166	496/18903	0.000449086	0.00667444	0.00532826	CALM1/CCND3/CCR7/DAZAP2/HLA-DRB1/LYN/MIF/PPIA/PTPRC/RHOA/RPLP1/RPS3/SNX9	13	up	2.17559
GO:0001914	regulation of T cell mediated cytotoxicity	4/166	41/18903	0.000450864	0.00667444	0.00532826	HLA-DRA/HLA-DRB1/HLA-E/PTPRC	4	up	2.17559
GO:0046637	regulation of alpha-beta T cell differentiation	5/166	73/18903	0.000456207	0.00671236	0.00535852	CD83/HLA-DRA/HLA-DRB1/JUNB/RHOA	5	up	2.17312
GO:2001233	regulation of apoptotic signaling pathway	11/166	374/18903	0.000481025	0.00703463	0.0056158	CD44/MIF/NR4A2/PPIA/PTPRC/RPL11/RPL26/RPS3/RPS7/SLC25A6/SP100	11	up	2.15276
GO:0030330	DNA damage response, signal transduction by p53 class mediator	5/166	74/18903	0.000485832	0.00706212	0.00563774	CD44/DDX5/MIF/RPL26/SP100	5	up	2.15106
GO:0019081	viral translation	3/166	18/18903	0.000492545	0.00710884	0.00567504	EIF3F/EIF3L/PCBP2	3	up	2.1482
GO:0032735	positive regulation of interleukin-12 production	4/166	42/18903	0.000494938	0.00710884	0.00567504	CCR7/IRF8/LAPTM5/LTB	4	up	2.1482
GO:0019058	viral life cycle	10/166	319/18903	0.000531591	0.00759011	0.00605924	CD55/EEF1A1/HLA-DRB1/IFITM2/PABPC1/PCBP1/PCBP2/PPIA/RNASEK/RPSA	10	up	2.11975
GO:0002697	regulation of immune effector process	11/166	379/18903	0.000537259	0.00762592	0.00608783	BLK/CD55/HLA-DRA/HLA-DRB1/HLA-E/JUNB/LAPTM5/LYN/MIF/PTPRC/RAC2	11	up	2.11771
GO:0002483	antigen processing and presentation of endogenous peptide antigen	3/166	19/18903	0.000581137	0.00820049	0.00654651	HLA-DRA/HLA-DRB1/HLA-E	3	up	2.08616
GO:0045582	positive regulation of T cell differentiation	6/166	117/18903	0.000586727	0.00823123	0.00657105	ACTB/CD83/HLA-DRA/HLA-DRB1/PTPRC/RHOA	6	up	2.08454
GO:0050856	regulation of T cell receptor signaling pathway	4/166	44/18903	0.000592146	0.00825923	0.00659341	CCR7/EZR/LAPTM5/RPS3	4	up	2.08306
GO:1902903	regulation of supramolecular fiber organization	11/166	384/18903	0.000598892	0.00830532	0.0066302	ACTG1/CCR7/CORO1A/COTL1/HCLS1/PFDN5/PFN1/RHOA/RPS3/SNX9/TMSB10	11	up	2.08064
GO:0002286	T cell activation involved in immune response	6/166	118/18903	0.000613732	0.00846249	0.00675567	GPR183/HLA-DRA/HLA-DRB1/JUNB/LY9/RPS6	6	up	2.0725
GO:0030890	positive regulation of B cell proliferation	4/166	45/18903	0.000645504	0.00875057	0.00698565	GPR183/MIF/PTPRC/TNFRSF13C	4	up	2.05796
GO:0031295	T cell costimulation	4/166	45/18903	0.000645504	0.00875057	0.00698565	CCR7/LYN/MAP3K8/TNFRSF13C	4	up	2.05796
GO:2000516	positive regulation of CD4-positive, alpha-beta T cell activation	4/166	45/18903	0.000645504	0.00875057	0.00698565	CD55/CD83/HLA-DRA/HLA-DRB1	4	up	2.05796
GO:0002292	T cell differentiation involved in immune response	5/166	79/18903	0.000656216	0.00879694	0.00702267	GPR183/HLA-DRA/HLA-DRB1/JUNB/LY9	5	up	2.05567
GO:2000514	regulation of CD4-positive, alpha-beta T cell activation	5/166	79/18903	0.000656216	0.00879694	0.00702267	CD55/CD83/HLA-DRA/HLA-DRB1/JUNB	5	up	2.05567
GO:0070227	lymphocyte apoptotic process	5/166	80/18903	0.000695058	0.00926616	0.00739724	BLK/LYN/MIF/RPS6/TSC22D3	5	up	2.0331
GO:0071900	regulation of protein serine/threonine kinase activity	11/166	395/18903	0.000755481	0.00994281	0.00793742	ACTB/CALM1/CCND3/CCNI/DAZAP2/DUSP1/LYN/MIF/PTPRC/RHOA/RPS3	11	up	2.00249
GO:0002861	regulation of inflammatory response to antigenic stimulus	4/166	47/18903	0.000762296	0.00994281	0.00793742	CCR7/HLA-DRB1/HLA-E/LYN	4	up	2.00249
GO:0031294	lymphocyte costimulation	4/166	47/18903	0.000762296	0.00994281	0.00793742	CCR7/LYN/MAP3K8/TNFRSF13C	4	up	2.00249
GO:0097028	dendritic cell differentiation	4/166	47/18903	0.000762296	0.00994281	0.00793742	BLK/CCR7/IRF8/LYN	4	up	2.00249
GO:1902369	negative regulation of RNA catabolic process	5/166	82/18903	0.000777871	0.0100914	0.00805605	CIRBP/FUS/HNRNPA0/PABPC1/ZFP36	5	up	1.99605
GO:0110053	regulation of actin filament organization	9/166	278/18903	0.000802635	0.010357	0.00826807	ACTG1/CCR7/CORO1A/COTL1/HCLS1/PFN1/RHOA/SNX9/TMSB10	9	up	1.98477
GO:2001242	regulation of intrinsic apoptotic signaling pathway	7/166	172/18903	0.000824879	0.0105874	0.008452	CD44/MIF/PPIA/RPL11/RPL26/RPS3/RPS7	7	up	1.97521
GO:0051258	protein polymerization	9/166	281/18903	0.000865805	0.0110539	0.00882441	CCR7/CORO1A/COTL1/HCLS1/PFN1/RHOA/RPS3/SNX9/TMSB10	9	up	1.95648
GO:0051651	maintenance of location in cell	8/166	226/18903	0.000882674	0.01121	0.00894899	CALM1/CCR7/CORO1A/FTH1/LYN/PTPRC/SP100/TMSB10	8	up	1.9504
GO:0002688	regulation of leukocyte chemotaxis	6/166	127/18903	0.000902553	0.011385	0.00908875	CCR7/DUSP1/GPSM3/LYN/MIF/RAC2	6	up	1.94367
GO:0002902	regulation of B cell apoptotic process	3/166	22/18903	0.000905895	0.011385	0.00908875	BLK/LYN/MIF	3	up	1.94367
GO:0043488	regulation of mRNA stability	7/166	175/18903	0.000912852	0.011413	0.00911109	CIRBP/FUS/HNRNPA0/PABPC1/ZFP36/ZFP36L1/ZFP36L2	7	up	1.9426
GO:0030218	erythrocyte differentiation	6/166	128/18903	0.000940169	0.011694	0.00933538	HCLS1/KLF2/LYN/RPS6/ZFP36/ZFP36L1	6	up	1.93204
GO:0030099	myeloid cell differentiation	11/166	407/18903	0.00096373	0.0118844	0.00948742	CCR7/GPR183/HCLS1/HLA-DRB1/IRF8/JUNB/KLF2/LYN/RPS6/ZFP36/ZFP36L1	11	up	1.92502
GO:0033077	T cell differentiation in thymus	5/166	86/18903	0.000965332	0.0118844	0.00948742	CCR7/PTPRC/RPS6/ZFP36L1/ZFP36L2	5	up	1.92502
GO:0019079	viral genome replication	6/166	130/18903	0.00101901	0.0124186	0.00991385	EEF1A1/IFITM2/PABPC1/PCBP1/PCBP2/PPIA	6	up	1.90593
GO:0045621	positive regulation of lymphocyte differentiation	6/166	130/18903	0.00101901	0.0124186	0.00991385	ACTB/CD83/HLA-DRA/HLA-DRB1/PTPRC/RHOA	6	up	1.90593
GO:0001913	T cell mediated cytotoxicity	4/166	51/18903	0.00103935	0.0125029	0.00998119	HLA-DRA/HLA-DRB1/HLA-E/PTPRC	4	up	1.90299
GO:0045058	T cell selection	4/166	51/18903	0.00103935	0.0125029	0.00998119	CCR7/LY9/PTPRC/RHOA	4	up	1.90299
GO:0045580	regulation of T cell differentiation	7/166	179/18903	0.00104148	0.0125029	0.00998119	ACTB/CD83/HLA-DRA/HLA-DRB1/JUNB/PTPRC/RHOA	7	up	1.90299
GO:0043484	regulation of RNA splicing	7/166	180/18903	0.00107576	0.0128506	0.0102587	CIRBP/DDX5/FUS/HNRNPA1/NCL/SF1/SRSF7	7	up	1.89108
GO:0002709	regulation of T cell mediated immunity	5/166	89/18903	0.00112654	0.0133908	0.01069	CD55/HLA-DRA/HLA-DRB1/HLA-E/PTPRC	5	up	1.87319
GO:0030838	positive regulation of actin filament polymerization	4/166	53/18903	0.00120143	0.0141418	0.0112895	CCR7/PFN1/RHOA/SNX9	4	up	1.8495
GO:0046638	positive regulation of alpha-beta T cell differentiation	4/166	53/18903	0.00120143	0.0141418	0.0112895	CD83/HLA-DRA/HLA-DRB1/RHOA	4	up	1.8495
GO:0045860	positive regulation of protein kinase activity	11/166	420/18903	0.00124085	0.0145348	0.0116033	CALM1/CCND3/CCR7/DAZAP2/MIF/PPIA/PTPRC/RHOA/RPLP1/RPS3/SNX9	11	up	1.83759
GO:0097193	intrinsic apoptotic signaling pathway	9/166	298/18903	0.00130471	0.0151611	0.0121032	CD44/CRIP1/DDX5/MIF/PPIA/RPL11/RPL26/RPS3/RPS7	9	up	1.81927
GO:0032273	positive regulation of protein polymerization	5/166	92/18903	0.00130688	0.0151611	0.0121032	CCR7/PFN1/RHOA/RPS3/SNX9	5	up	1.81927
GO:0046641	positive regulation of alpha-beta T cell proliferation	3/166	25/18903	0.00132708	0.0153079	0.0122204	CD55/HLA-E/PTPRC	3	up	1.81509
GO:0002703	regulation of leukocyte mediated immunity	8/166	241/18903	0.00133222	0.0153079	0.0122204	BLK/CD55/HLA-DRA/HLA-DRB1/HLA-E/LYN/PTPRC/RAC2	8	up	1.81509
GO:0043487	regulation of RNA stability	7/166	187/18903	0.0013413	0.0153391	0.0122453	CIRBP/FUS/HNRNPA0/PABPC1/ZFP36/ZFP36L1/ZFP36L2	7	up	1.8142
GO:0097529	myeloid leukocyte migration	8/166	242/18903	0.00136768	0.015567	0.0124273	CCR7/CNN2/DUSP1/LYN/MIF/PDE4B/PPIA/RAC2	8	up	1.80779
GO:2000107	negative regulation of leukocyte apoptotic process	4/166	55/18903	0.00138043	0.0156384	0.0124843	CCR7/HCLS1/MIF/TSC22D3	4	up	1.80581
GO:0001906	cell killing	7/166	189/18903	0.00142586	0.0160776	0.0128349	CD55/CORO1A/HLA-DRA/HLA-DRB1/HLA-E/PTPRC/RPL30	7	up	1.79378
GO:0061013	regulation of mRNA catabolic process	7/166	190/18903	0.00146968	0.0164417	0.0131255	CIRBP/FUS/HNRNPA0/PABPC1/ZFP36/ZFP36L1/ZFP36L2	7	up	1.78405
GO:0043370	regulation of CD4-positive, alpha-beta T cell differentiation	4/166	56/18903	0.00147656	0.0164417	0.0131255	CD83/HLA-DRA/HLA-DRB1/JUNB	4	up	1.78405
GO:0019883	antigen processing and presentation of endogenous antigen	3/166	26/18903	0.00149056	0.0164417	0.0131255	HLA-DRA/HLA-DRB1/HLA-E	3	up	1.78405
GO:0050857	positive regulation of antigen receptor-mediated signaling pathway	3/166	26/18903	0.00149056	0.0164417	0.0131255	CCR7/PTPRC/RPS3	3	up	1.78405
GO:1903313	positive regulation of mRNA metabolic process	6/166	140/18903	0.00149222	0.0164417	0.0131255	CIRBP/NCL/PABPC1/ZFP36/ZFP36L1/ZFP36L2	6	up	1.78405
GO:0034109	homotypic cell-cell adhesion	5/166	95/18903	0.0015077	0.0165368	0.0132014	ACTB/ACTG1/BLK/LYN/PPIA	5	up	1.78155
GO:0031098	stress-activated protein kinase signaling cascade	8/166	246/18903	0.00151709	0.0165644	0.0132235	CCR7/DUSP1/EZR/LYN/PPIA/RHOA/ZFP36/ZFP36L1	8	up	1.78082
GO:0031330	negative regulation of cellular catabolic process	8/166	247/18903	0.00155639	0.016917	0.0135049	CIRBP/FUS/HNRNPA0/PABPC1/RPL11/RPL5/RPS7/ZFP36	8	up	1.77168
GO:0038066	p38MAPK cascade	4/166	57/18903	0.00157725	0.0170669	0.0136246	DUSP1/EZR/ZFP36/ZFP36L1	4	up	1.76785
GO:0006402	mRNA catabolic process	8/166	248/18903	0.0015965	0.017198	0.0137293	CIRBP/DDX5/FUS/HNRNPA0/PABPC1/ZFP36/ZFP36L1/ZFP36L2	8	up	1.76452
GO:0001783	B cell apoptotic process	3/166	27/18903	0.00166614	0.0177898	0.0142017	BLK/LYN/MIF	3	up	1.74983
GO:0001818	negative regulation of cytokine production	10/166	371/18903	0.00166618	0.0177898	0.0142017	BANK1/CCR7/CD83/EZR/HLA-DRB1/KLF2/LAPTM5/PTPRC/REL/ZFP36	10	up	1.74983
GO:1990868	response to chemokine	5/166	98/18903	0.00173037	0.018313	0.0146194	CCR7/CXCR5/DUSP1/LYN/RHOA	5	up	1.73724
GO:1990869	cellular response to chemokine	5/166	98/18903	0.00173037	0.018313	0.0146194	CCR7/CXCR5/DUSP1/LYN/RHOA	5	up	1.73724
GO:0001912	positive regulation of leukocyte mediated cytotoxicity	4/166	59/18903	0.00179279	0.0188909	0.0150807	HLA-DRA/HLA-DRB1/HLA-E/PTPRC	4	up	1.72375
GO:0034063	stress granule assembly	3/166	28/18903	0.00185412	0.0194215	0.0155044	CIRBP/DAZAP2/RPS23	3	up	1.71172
GO:0002819	regulation of adaptive immune response	7/166	198/18903	0.00185925	0.0194215	0.0155044	CD48/CD55/HLA-DRA/HLA-DRB1/HLA-E/JUNB/PTPRC	7	up	1.71172
GO:0002886	regulation of myeloid leukocyte mediated immunity	4/166	60/18903	0.00190786	0.0197596	0.0157743	BLK/HLA-E/LYN/RAC2	4	up	1.70422
GO:0070372	regulation of ERK1 and ERK2 cascade	9/166	315/18903	0.001908	0.0197596	0.0157743	CCR7/CD44/EZR/GPR183/HLA-DRB1/LYN/MIF/PTPRC/YWHAZ	9	up	1.70422
GO:0017148	negative regulation of translation	8/166	258/18903	0.00204437	0.0210815	0.0168295	BANK1/CIRBP/NCL/PABPC1/RPS3/ZFP36/ZFP36L1/ZFP36L2	8	up	1.6761
GO:0008630	intrinsic apoptotic signaling pathway in response to DNA damage	5/166	102/18903	0.00206362	0.0210996	0.016844	CD44/CRIP1/MIF/RPL26/RPS3	5	up	1.67573
GO:0031341	regulation of cell killing	5/166	102/18903	0.00206362	0.0210996	0.016844	CD55/HLA-DRA/HLA-DRB1/HLA-E/PTPRC	5	up	1.67573
GO:0070228	regulation of lymphocyte apoptotic process	4/166	62/18903	0.00215316	0.0219223	0.0175007	BLK/LYN/MIF/TSC22D3	4	up	1.65911
GO:0071216	cellular response to biotic stimulus	8/166	261/18903	0.00219643	0.0222689	0.0177774	CD55/IRF8/LYN/MIF/PDE4B/RHOA/TXNIP/ZFP36	8	up	1.6523
GO:0030183	B cell differentiation	6/166	152/18903	0.00226253	0.02277	0.0181775	GPR183/IRF8/MS4A1/PTPRC/ZFP36L1/ZFP36L2	6	up	1.64264
GO:0032615	interleukin-12 production	4/166	63/18903	0.00228361	0.02277	0.0181775	CCR7/IRF8/LAPTM5/LTB	4	up	1.64264
GO:0032655	regulation of interleukin-12 production	4/166	63/18903	0.00228361	0.02277	0.0181775	CCR7/IRF8/LAPTM5/LTB	4	up	1.64264
GO:2001244	positive regulation of intrinsic apoptotic signaling pathway	4/166	63/18903	0.00228361	0.02277	0.0181775	RPL11/RPL26/RPS3/RPS7	4	up	1.64264
GO:0002507	tolerance induction	3/166	31/18903	0.00249549	0.0247804	0.0197823	BLK/HLA-E/LYN	3	up	1.60589
GO:0031343	positive regulation of cell killing	4/166	66/18903	0.00270745	0.0267749	0.0213746	HLA-DRA/HLA-DRB1/HLA-E/PTPRC	4	up	1.57227
GO:0043304	regulation of mast cell degranulation	3/166	32/18903	0.00273604	0.0269472	0.0215121	BLK/LYN/RAC2	3	up	1.56949
GO:0002431	Fc receptor mediated stimulatory signaling pathway	3/166	33/18903	0.0029904	0.0293327	0.0234165	BLK/LYN/PTPRC	3	up	1.53265
GO:0000288	nuclear-transcribed mRNA catabolic process, deadenylation-dependent decay	4/166	68/18903	0.00301817	0.0294852	0.0235382	PABPC1/ZFP36/ZFP36L1/ZFP36L2	4	up	1.5304
GO:0032496	response to lipopolysaccharide	9/166	339/18903	0.00311948	0.030352	0.0242302	CCR7/CD55/HNRNPA0/IRF8/LYN/MIF/PDE4B/RHOA/ZFP36	9	up	1.51781
GO:0002573	myeloid leukocyte differentiation	7/166	218/18903	0.00318544	0.0308694	0.0246433	CCR7/GPR183/HCLS1/HLA-DRB1/JUNB/LYN/ZFP36L1	7	up	1.51047
GO:0002456	T cell mediated immunity	5/166	113/18903	0.00322006	0.0310439	0.0247826	CD55/HLA-DRA/HLA-DRB1/HLA-E/PTPRC	5	up	1.50802
GO:0033006	regulation of mast cell activation involved in immune response	3/166	34/18903	0.00325884	0.0310439	0.0247826	BLK/LYN/RAC2	3	up	1.50802
GO:0002361	CD4-positive, CD25-positive, alpha-beta regulatory T cell differentiation	2/166	10/18903	0.00329351	0.0310439	0.0247826	HLA-DRA/HLA-DRB1	2	up	1.50802
GO:0045657	positive regulation of monocyte differentiation	2/166	10/18903	0.00329351	0.0310439	0.0247826	HLA-DRB1/ZFP36L1	2	up	1.50802
GO:0060368	regulation of Fc receptor mediated stimulatory signaling pathway	2/166	10/18903	0.00329351	0.0310439	0.0247826	LYN/PTPRC	2	up	1.50802
GO:0098974	postsynaptic actin cytoskeleton organization	2/166	10/18903	0.00329351	0.0310439	0.0247826	ACTB/ACTG1	2	up	1.50802
GO:2000271	positive regulation of fibroblast apoptotic process	2/166	10/18903	0.00329351	0.0310439	0.0247826	BTG1/STK17A	2	up	1.50802
GO:0002824	positive regulation of adaptive immune response based on somatic recombination of immune receptors built from immunoglobulin superfamily domains	5/166	114/18903	0.00334432	0.0314002	0.025067	CD55/HLA-DRA/HLA-DRB1/HLA-E/PTPRC	5	up	1.50307
GO:2001022	positive regulation of response to DNA damage stimulus	6/166	166/18903	0.00350305	0.0326177	0.026039	ACTB/DDX5/EPC1/FUS/RPL26/RPS3	6	up	1.48655
GO:0071222	cellular response to lipopolysaccharide	7/166	222/18903	0.00352068	0.0326177	0.026039	CD55/IRF8/LYN/MIF/PDE4B/RHOA/ZFP36	7	up	1.48655
GO:0032633	interleukin-4 production	3/166	35/18903	0.00354159	0.0326177	0.026039	CD83/HLA-DRB1/HLA-E	3	up	1.48655
GO:0032673	regulation of interleukin-4 production	3/166	35/18903	0.00354159	0.0326177	0.026039	CD83/HLA-DRB1/HLA-E	3	up	1.48655
GO:0043372	positive regulation of CD4-positive, alpha-beta T cell differentiation	3/166	35/18903	0.00354159	0.0326177	0.026039	CD83/HLA-DRA/HLA-DRB1	3	up	1.48655
GO:2000113	negative regulation of cellular macromolecule biosynthetic process	8/166	283/18903	0.00360192	0.0330472	0.0263818	BANK1/CIRBP/NCL/PABPC1/RPS3/ZFP36/ZFP36L1/ZFP36L2	8	up	1.48086
GO:0045911	positive regulation of DNA recombination	4/166	72/18903	0.003711	0.0339191	0.0270778	ACTB/EPC1/FUS/PTPRC	4	up	1.46956
GO:0034249	negative regulation of cellular amide metabolic process	8/166	285/18903	0.00375792	0.0342183	0.0273168	BANK1/CIRBP/NCL/PABPC1/RPS3/ZFP36/ZFP36L1/ZFP36L2	8	up	1.46574
GO:0045060	negative thymic T cell selection	2/166	11/18903	0.00400224	0.0361701	0.0288749	CCR7/PTPRC	2	up	1.44165
GO:0075522	IRES-dependent viral translational initiation	2/166	11/18903	0.00400224	0.0361701	0.0288749	EIF3F/PCBP2	2	up	1.44165
GO:0002708	positive regulation of lymphocyte mediated immunity	5/166	119/18903	0.00401788	0.036176	0.0288795	CD55/HLA-DRA/HLA-DRB1/HLA-E/PTPRC	5	up	1.44158
GO:0002821	positive regulation of adaptive immune response	5/166	120/18903	0.00416342	0.0372791	0.0297602	CD55/HLA-DRA/HLA-DRB1/HLA-E/PTPRC	5	up	1.42853
GO:0071902	positive regulation of protein serine/threonine kinase activity	7/166	229/18903	0.0041713	0.0372791	0.0297602	CALM1/CCND3/DAZAP2/MIF/PTPRC/RHOA/RPS3	7	up	1.42853
GO:0050920	regulation of chemotaxis	7/166	230/18903	0.00427121	0.0380312	0.0303605	CCR7/DUSP1/GPR183/GPSM3/LYN/MIF/RAC2	7	up	1.41986
GO:0002237	response to molecule of bacterial origin	9/166	360/18903	0.00461754	0.0405268	0.0323528	CCR7/CD55/HNRNPA0/IRF8/LYN/MIF/PDE4B/RHOA/ZFP36	9	up	1.39226
GO:0071675	regulation of mononuclear cell migration	5/166	123/18903	0.00462259	0.0405268	0.0323528	CCR7/CORO1A/DUSP1/LYN/RHOA	5	up	1.39226
GO:0071219	cellular response to molecule of bacterial origin	7/166	234/18903	0.00468909	0.0405268	0.0323528	CD55/IRF8/LYN/MIF/PDE4B/RHOA/ZFP36	7	up	1.39226
GO:0071356	cellular response to tumor necrosis factor	7/166	234/18903	0.00468909	0.0405268	0.0323528	KLF2/LAPTM5/RPS3/TNFRSF13C/ZFP36/ZFP36L1/ZFP36L2	7	up	1.39226
GO:0032729	positive regulation of interferon-gamma production	4/166	77/18903	0.00471934	0.0405268	0.0323528	HLA-DPA1/HLA-DPB1/IRF8/PDE4B	4	up	1.39226
GO:0008298	intracellular mRNA localization	2/166	12/18903	0.00477509	0.0405268	0.0323528	ZFP36/ZFP36L1	2	up	1.39226
GO:0043380	regulation of memory T cell differentiation	2/166	12/18903	0.00477509	0.0405268	0.0323528	HLA-DRA/HLA-DRB1	2	up	1.39226
GO:0043383	negative T cell selection	2/166	12/18903	0.00477509	0.0405268	0.0323528	CCR7/PTPRC	2	up	1.39226
GO:0061795	Golgi lumen acidification	2/166	12/18903	0.00477509	0.0405268	0.0323528	ATP6V0C/RNASEK	2	up	1.39226
GO:0099010	modification of postsynaptic structure	2/166	12/18903	0.00477509	0.0405268	0.0323528	PFN1/RHOA	2	up	1.39226
GO:0099188	postsynaptic cytoskeleton organization	2/166	12/18903	0.00477509	0.0405268	0.0323528	ACTB/ACTG1	2	up	1.39226
GO:0051209	release of sequestered calcium ion into cytosol	5/166	124/18903	0.00478335	0.0405268	0.0323528	CALM1/CCR7/CORO1A/LYN/PTPRC	5	up	1.39226
GO:0000462	maturation of SSU-rRNA from tricistronic rRNA transcript (SSU-rRNA, 5.8S rRNA, LSU-rRNA)	3/166	39/18903	0.00482022	0.0405268	0.0323528	RPS16/RPS21/RPS8	3	up	1.39226
GO:0045616	regulation of keratinocyte differentiation	3/166	39/18903	0.00482022	0.0405268	0.0323528	NME2/ZFP36/ZFP36L1	3	up	1.39226
GO:0045730	respiratory burst	3/166	39/18903	0.00482022	0.0405268	0.0323528	CD52/CD55/RAC2	3	up	1.39226
GO:1905168	positive regulation of double-strand break repair via homologous recombination	3/166	39/18903	0.00482022	0.0405268	0.0323528	ACTB/EPC1/FUS	3	up	1.39226
GO:0000956	nuclear-transcribed mRNA catabolic process	5/166	125/18903	0.00494803	0.0413135	0.0329809	DDX5/PABPC1/ZFP36/ZFP36L1/ZFP36L2	5	up	1.38391
GO:0051283	negative regulation of sequestering of calcium ion	5/166	125/18903	0.00494803	0.0413135	0.0329809	CALM1/CCR7/CORO1A/LYN/PTPRC	5	up	1.38391
GO:0006401	RNA catabolic process	8/166	299/18903	0.00500151	0.041616	0.0332224	CIRBP/DDX5/FUS/HNRNPA0/PABPC1/ZFP36/ZFP36L1/ZFP36L2	8	up	1.38074
GO:0002437	inflammatory response to antigenic stimulus	4/166	79/18903	0.0051695	0.0423529	0.0338106	CCR7/HLA-DRB1/HLA-E/LYN	4	up	1.37312
GO:0002720	positive regulation of cytokine production involved in immune response	4/166	79/18903	0.0051695	0.0423529	0.0338106	CD55/HLA-E/LAPTM5/MIF	4	up	1.37312
GO:0043299	leukocyte degranulation	4/166	79/18903	0.0051695	0.0423529	0.0338106	BLK/CORO1A/LYN/RAC2	4	up	1.37312
GO:0002183	cytoplasmic translational initiation	3/166	40/18903	0.00517783	0.0423529	0.0338106	EIF3F/EIF3L/EIF4B	3	up	1.37312
GO:1990000	amyloid fibril formation	3/166	40/18903	0.00517783	0.0423529	0.0338106	FUS/HNRNPA1/PFDN5	3	up	1.37312
GO:0032535	regulation of cellular component size	9/166	367/18903	0.00522522	0.0425961	0.0340048	CCR7/CORO1A/COTL1/EZR/HCLS1/PFN1/RHOA/SNX9/TMSB10	9	up	1.37063
GO:0051282	regulation of sequestering of calcium ion	5/166	127/18903	0.00528942	0.0429743	0.0343067	CALM1/CCR7/CORO1A/LYN/PTPRC	5	up	1.36679
GO:0002822	regulation of adaptive immune response based on somatic recombination of immune receptors built from immunoglobulin superfamily domains	6/166	182/18903	0.00547298	0.0441682	0.0352598	CD55/HLA-DRA/HLA-DRB1/HLA-E/JUNB/PTPRC	6	up	1.35489
GO:0097553	calcium ion transmembrane import into cytosol	6/166	182/18903	0.00547298	0.0441682	0.0352598	CALM1/CCR7/CORO1A/LYN/MS4A1/PTPRC	6	up	1.35489
GO:0002524	hypersensitivity	2/166	13/18903	0.00561086	0.0444496	0.0354844	CCR7/HLA-E	2	up	1.35213
GO:0002863	positive regulation of inflammatory response to antigenic stimulus	2/166	13/18903	0.00561086	0.0444496	0.0354844	CCR7/HLA-E	2	up	1.35213
GO:0043379	memory T cell differentiation	2/166	13/18903	0.00561086	0.0444496	0.0354844	HLA-DRA/HLA-DRB1	2	up	1.35213
GO:0060213	positive regulation of nuclear-transcribed mRNA poly(A) tail shortening	2/166	13/18903	0.00561086	0.0444496	0.0354844	PABPC1/ZFP36	2	up	1.35213
GO:0070486	leukocyte aggregation	2/166	13/18903	0.00561086	0.0444496	0.0354844	CD44/RAC2	2	up	1.35213
GO:0044000	movement in host	6/166	183/18903	0.00561837	0.0444496	0.0354844	CD55/HLA-DRB1/IFITM2/PPIA/RNASEK/RPSA	6	up	1.35213
GO:0050853	B cell receptor signaling pathway	5/166	130/18903	0.00583228	0.0459134	0.036653	BANK1/BLK/LYN/MS4A1/PTPRC	5	up	1.33806
GO:0044403	biological process involved in symbiotic interaction	8/166	307/18903	0.00584145	0.0459134	0.036653	CD55/CFL1/EEF1A1/HLA-DRB1/IFITM2/PPIA/RNASEK/RPSA	8	up	1.33806
GO:0043029	T cell homeostasis	3/166	42/18903	0.00593994	0.046536	0.03715	CORO1A/RPS6/TSC22D3	3	up	1.33221
GO:0051208	sequestering of calcium ion	5/166	131/18903	0.00602165	0.0470234	0.0375391	CALM1/CCR7/CORO1A/LYN/PTPRC	5	up	1.32769
GO:0002347	response to tumor cell	3/166	43/18903	0.00634479	0.0492282	0.0392992	HLA-DRB1/LAPTM5/TXNIP	3	up	1.30779
GO:0045622	regulation of T-helper cell differentiation	3/166	43/18903	0.00634479	0.0492282	0.0392992	HLA-DRA/HLA-DRB1/JUNB	3	up	1.30779
GO:0002702	positive regulation of production of molecular mediator of immune response	5/166	133/18903	0.00641329	0.0493243	0.0393759	CD55/HLA-E/LAPTM5/MIF/PTPRC	5	up	1.30694
GO:0030168	platelet activation	5/166	133/18903	0.00641329	0.0493243	0.0393759	ACTB/ACTG1/BLK/LYN/PPIA	5	up	1.30694
GO:2001020	regulation of response to DNA damage stimulus	8/166	312/18903	0.00641849	0.0493243	0.0393759	ACTB/CD44/DDX5/EPC1/FUS/MIF/RPL26/RPS3	8	up	1.30694
GO:0048388	endosomal lumen acidification	2/166	14/18903	0.00650843	0.0493863	0.0394255	ATP6V0C/RNASEK	2	up	1.30639
GO:0090715	immunological memory formation process	2/166	14/18903	0.00650843	0.0493863	0.0394255	HLA-DRA/HLA-DRB1	2	up	1.30639
GO:1901841	regulation of high voltage-gated calcium channel activity	2/166	14/18903	0.00650843	0.0493863	0.0394255	CALM1/PDE4B	2	up	1.30639
GO:1905522	negative regulation of macrophage migration	2/166	14/18903	0.00650843	0.0493863	0.0394255	CNN2/MIF	2	up	1.30639
GO:0006119	oxidative phosphorylation	22/204	147/18903	4.27964e-19	1.1799e-15	9.5008e-16	COX5B/COX6B1/COX6C/COX7A2/COX7B/NDUFA1/NDUFA11/NDUFA13/NDUFA4/NDUFB1/NDUFB11/NDUFB2/NDUFB3/NDUFB4/NDUFB7/NDUFB8/NDUFC2/NDUFS6/NUPR1/UQCR11/UQCRB/UQCRQ	22	down	14.9282
GO:0009060	aerobic respiration	24/204	194/18903	9.51398e-19	1.3115e-15	1.05605e-15	BLOC1S1/COX5B/COX6B1/COX6C/COX7A2/COX7B/IDH2/NDUFA1/NDUFA11/NDUFA13/NDUFA4/NDUFB1/NDUFB11/NDUFB2/NDUFB3/NDUFB4/NDUFB7/NDUFB8/NDUFC2/NDUFS6/NUPR1/UQCR11/UQCRB/UQCRQ	24	down	14.8822
GO:0019646	aerobic electron transport chain	18/204	93/18903	6.61502e-18	6.0792e-15	4.89512e-15	COX5B/COX6B1/COX6C/COX7A2/COX7B/NDUFA1/NDUFA4/NDUFB1/NDUFB2/NDUFB3/NDUFB4/NDUFB7/NDUFB8/NDUFC2/NDUFS6/UQCR11/UQCRB/UQCRQ	18	down	14.2162
GO:0045333	cellular respiration	25/204	240/18903	1.15395e-17	7.9536e-15	6.40442e-15	BLOC1S1/COX5B/COX6B1/COX6C/COX7A2/COX7B/IDH2/NDUFA1/NDUFA11/NDUFA13/NDUFA4/NDUFB1/NDUFB11/NDUFB2/NDUFB3/NDUFB4/NDUFB7/NDUFB8/NDUFC2/NDUFS6/NUPR1/PRELID1/UQCR11/UQCRB/UQCRQ	25	down	14.0994
GO:0042773	ATP synthesis coupled electron transport	18/204	101/18903	3.14402e-17	1.44468e-14	1.16329e-14	COX5B/COX6B1/COX6C/COX7A2/COX7B/NDUFA1/NDUFA4/NDUFB1/NDUFB2/NDUFB3/NDUFB4/NDUFB7/NDUFB8/NDUFC2/NDUFS6/UQCR11/UQCRB/UQCRQ	18	down	13.8402
GO:0042775	mitochondrial ATP synthesis coupled electron transport	18/204	101/18903	3.14402e-17	1.44468e-14	1.16329e-14	COX5B/COX6B1/COX6C/COX7A2/COX7B/NDUFA1/NDUFA4/NDUFB1/NDUFB2/NDUFB3/NDUFB4/NDUFB7/NDUFB8/NDUFC2/NDUFS6/UQCR11/UQCRB/UQCRQ	18	down	13.8402
GO:0035966	response to topologically incorrect protein	21/204	163/18903	6.69385e-17	2.63642e-14	2.12291e-14	CLU/CREB3L2/DERL1/DERL3/DNAJB1/DNAJB9/ERLEC1/ERN1/HERPUD1/HSP90AA1/HSPA1A/HSPA1B/HSPA5/HSPB1/HSPE1/MANF/SDF2L1/TMBIM6/TMED2/TRAM1/XBP1	21	down	13.579
GO:0006986	response to unfolded protein	19/204	141/18903	9.11461e-16	2.85604e-13	2.29975e-13	CREB3L2/DERL1/DERL3/DNAJB1/DNAJB9/ERLEC1/ERN1/HERPUD1/HSP90AA1/HSPA1A/HSPA1B/HSPA5/HSPB1/HSPE1/MANF/TMBIM6/TMED2/TRAM1/XBP1	19	down	12.5442
GO:0034976	response to endoplasmic reticulum stress	24/204	261/18903	9.37057e-16	2.85604e-13	2.29975e-13	CLU/CREB3L2/DERL1/DERL3/DNAJB9/ERLEC1/ERN1/HERPUD1/HM13/HSP90B1/HSPA1A/HSPA5/JUN/MANF/NUPR1/P4HB/PDIA4/PDIA6/SDF2L1/SEC61B/TMBIM6/TMED2/UBE2J1/XBP1	24	down	12.5442
GO:0022904	respiratory electron transport chain	18/204	122/18903	1.03592e-15	2.85604e-13	2.29975e-13	COX5B/COX6B1/COX6C/COX7A2/COX7B/NDUFA1/NDUFA4/NDUFB1/NDUFB2/NDUFB3/NDUFB4/NDUFB7/NDUFB8/NDUFC2/NDUFS6/UQCR11/UQCRB/UQCRQ	18	down	12.5442
GO:0015980	energy derivation by oxidation of organic compounds	26/204	333/18903	2.91718e-15	7.31152e-13	5.88741e-13	ACADVL/BLOC1S1/COX5B/COX6B1/COX6C/COX7A2/COX7B/IDH2/NDUFA1/NDUFA11/NDUFA13/NDUFA4/NDUFB1/NDUFB11/NDUFB2/NDUFB3/NDUFB4/NDUFB7/NDUFB8/NDUFC2/NDUFS6/NUPR1/PRELID1/UQCR11/UQCRB/UQCRQ	26	down	12.136
GO:0006457	protein folding	21/204	223/18903	4.01011e-14	9.21323e-12	7.41871e-12	B2M/CLU/DNAJB1/DNAJB11/DNAJC1/FKBP11/FKBP2/HSP90AA1/HSP90B1/HSPA1A/HSPA1B/HSPA5/HSPB1/HSPE1/LMAN1/P4HB/PDIA4/PDIA6/PPIB/PRDX4/SDF2L1	21	down	11.0356
GO:0022900	electron transport chain	19/204	176/18903	5.76086e-14	1.22174e-11	9.83777e-12	COX5B/COX6B1/COX6C/COX7A2/COX7B/CYB5A/NDUFA1/NDUFA4/NDUFB1/NDUFB2/NDUFB3/NDUFB4/NDUFB7/NDUFB8/NDUFC2/NDUFS6/UQCR11/UQCRB/UQCRQ	19	down	10.913
GO:0045047	protein targeting to ER	11/204	46/18903	1.69206e-12	3.33215e-10	2.68313e-10	HERPUD1/HSPA5/SEC61B/SEC61G/SEC62/SPCS1/SPCS2/SPCS3/SRP14/SSR3/TRAM1	11	down	9.47727
GO:0070972	protein localization to endoplasmic reticulum	13/204	78/18903	2.18596e-12	4.0178e-10	3.23523e-10	HERPUD1/HSPA5/KDELR1/KDELR2/SEC61B/SEC61G/SEC62/SPCS1/SPCS2/SPCS3/SRP14/SSR3/TRAM1	13	down	9.39601
GO:0072599	establishment of protein localization to endoplasmic reticulum	11/204	50/18903	4.56285e-12	7.86236e-10	6.33095e-10	HERPUD1/HSPA5/SEC61B/SEC61G/SEC62/SPCS1/SPCS2/SPCS3/SRP14/SSR3/TRAM1	11	down	9.10445
GO:0042776	proton motive force-driven mitochondrial ATP synthesis	12/204	67/18903	6.43158e-12	1.04305e-09	8.39888e-10	NDUFA1/NDUFA11/NDUFA13/NDUFB1/NDUFB11/NDUFB2/NDUFB3/NDUFB4/NDUFB7/NDUFB8/NDUFC2/NDUFS6	12	down	8.98169
GO:0061077	chaperone-mediated protein folding	12/204	71/18903	1.32228e-11	2.02529e-09	1.63081e-09	CLU/DNAJB1/FKBP11/FKBP2/HSPA1A/HSPA1B/HSPA5/HSPB1/HSPE1/PDIA4/PPIB/SDF2L1	12	down	8.69351
GO:0015986	proton motive force-driven ATP synthesis	12/204	76/18903	3.05658e-11	4.12414e-09	3.32085e-09	NDUFA1/NDUFA11/NDUFA13/NDUFB1/NDUFB11/NDUFB2/NDUFB3/NDUFB4/NDUFB7/NDUFB8/NDUFC2/NDUFS6	12	down	8.38467
GO:0010257	NADH dehydrogenase complex assembly	11/204	59/18903	3.14135e-11	4.12414e-09	3.32085e-09	NDUFA1/NDUFA11/NDUFA13/NDUFB1/NDUFB11/NDUFB2/NDUFB3/NDUFB4/NDUFB7/NDUFB8/NDUFC2	11	down	8.38467
GO:0032981	mitochondrial respiratory chain complex I assembly	11/204	59/18903	3.14135e-11	4.12414e-09	3.32085e-09	NDUFA1/NDUFA11/NDUFA13/NDUFB1/NDUFB11/NDUFB2/NDUFB3/NDUFB4/NDUFB7/NDUFB8/NDUFC2	11	down	8.38467
GO:0035967	cellular response to topologically incorrect protein	14/204	120/18903	4.55695e-11	5.71069e-09	4.59838e-09	CREB3L2/DERL1/DERL3/DNAJB9/ERLEC1/ERN1/HERPUD1/HSPA1A/HSPA1B/HSPA5/SDF2L1/TMBIM6/TMED2/XBP1	14	down	8.24331
GO:0034620	cellular response to unfolded protein	13/204	100/18903	5.72831e-11	6.8665e-09	5.52907e-09	CREB3L2/DERL1/DERL3/DNAJB9/ERLEC1/ERN1/HERPUD1/HSPA1A/HSPA1B/HSPA5/TMBIM6/TMED2/XBP1	13	down	8.16326
GO:0006120	mitochondrial electron transport, NADH to ubiquinone	10/204	51/18903	1.49371e-10	1.7159e-08	1.38168e-08	NDUFA1/NDUFA4/NDUFB1/NDUFB2/NDUFB3/NDUFB4/NDUFB7/NDUFB8/NDUFC2/NDUFS6	10	down	7.76551
GO:0009206	purine ribonucleoside triphosphate biosynthetic process	13/204	117/18903	4.24816e-10	4.68487e-08	3.77236e-08	NDUFA1/NDUFA11/NDUFA13/NDUFB1/NDUFB11/NDUFB2/NDUFB3/NDUFB4/NDUFB7/NDUFB8/NDUFC2/NDUFS6/NME1	13	down	7.3293
GO:0009145	purine nucleoside triphosphate biosynthetic process	13/204	118/18903	4.72931e-10	5.01489e-08	4.0381e-08	NDUFA1/NDUFA11/NDUFA13/NDUFB1/NDUFB11/NDUFB2/NDUFB3/NDUFB4/NDUFB7/NDUFB8/NDUFC2/NDUFS6/NME1	13	down	7.29974
GO:0030970	retrograde protein transport, ER to cytosol	8/204	29/18903	5.66678e-10	5.57975e-08	4.49295e-08	DERL1/DERL3/ERLEC1/HERPUD1/HM13/HSP90B1/SEC61B/UBE2J1	8	down	7.25338
GO:1903513	endoplasmic reticulum to cytosol transport	8/204	29/18903	5.66678e-10	5.57975e-08	4.49295e-08	DERL1/DERL3/ERLEC1/HERPUD1/HM13/HSP90B1/SEC61B/UBE2J1	8	down	7.25338
GO:0009201	ribonucleoside triphosphate biosynthetic process	13/204	123/18903	7.96463e-10	7.57189e-08	6.09706e-08	NDUFA1/NDUFA11/NDUFA13/NDUFB1/NDUFB11/NDUFB2/NDUFB3/NDUFB4/NDUFB7/NDUFB8/NDUFC2/NDUFS6/NME1	13	down	7.1208
GO:0009205	purine ribonucleoside triphosphate metabolic process	17/204	242/18903	1.18068e-09	1.08504e-07	8.73701e-08	HSPA1A/HSPA1B/LDHA/NDUFA1/NDUFA11/NDUFA13/NDUFB1/NDUFB11/NDUFB2/NDUFB3/NDUFB4/NDUFB7/NDUFB8/NDUFC2/NDUFS6/NME1/NUPR1	17	down	6.96455
GO:0009144	purine nucleoside triphosphate metabolic process	17/204	247/18903	1.61366e-09	1.40838e-07	1.13406e-07	HSPA1A/HSPA1B/LDHA/NDUFA1/NDUFA11/NDUFA13/NDUFB1/NDUFB11/NDUFB2/NDUFB3/NDUFB4/NDUFB7/NDUFB8/NDUFC2/NDUFS6/NME1/NUPR1	17	down	6.85128
GO:0006754	ATP biosynthetic process	12/204	106/18903	1.63468e-09	1.40838e-07	1.13406e-07	NDUFA1/NDUFA11/NDUFA13/NDUFB1/NDUFB11/NDUFB2/NDUFB3/NDUFB4/NDUFB7/NDUFB8/NDUFC2/NDUFS6	12	down	6.85128
GO:0009199	ribonucleoside triphosphate metabolic process	17/204	249/18903	1.8246e-09	1.48899e-07	1.19897e-07	HSPA1A/HSPA1B/LDHA/NDUFA1/NDUFA11/NDUFA13/NDUFB1/NDUFB11/NDUFB2/NDUFB3/NDUFB4/NDUFB7/NDUFB8/NDUFC2/NDUFS6/NME1/NUPR1	17	down	6.82711
GO:0046034	ATP metabolic process	16/204	217/18903	1.83627e-09	1.48899e-07	1.19897e-07	HSPA1A/HSPA1B/LDHA/NDUFA1/NDUFA11/NDUFA13/NDUFB1/NDUFB11/NDUFB2/NDUFB3/NDUFB4/NDUFB7/NDUFB8/NDUFC2/NDUFS6/NUPR1	16	down	6.82711
GO:0032527	protein exit from endoplasmic reticulum	9/204	48/18903	1.93928e-09	1.5276e-07	1.23006e-07	DERL1/DERL3/ERLEC1/HERPUD1/HM13/HSP90B1/SAR1B/SEC61B/UBE2J1	9	down	6.81599
GO:0009142	nucleoside triphosphate biosynthetic process	13/204	134/18903	2.31156e-09	1.77027e-07	1.42546e-07	NDUFA1/NDUFA11/NDUFA13/NDUFB1/NDUFB11/NDUFB2/NDUFB3/NDUFB4/NDUFB7/NDUFB8/NDUFC2/NDUFS6/NME1	13	down	6.75196
GO:0036503	ERAD pathway	12/204	112/18903	3.10053e-09	2.31032e-07	1.86032e-07	DERL1/DERL3/DNAJB9/ERLEC1/HERPUD1/HM13/HSP90B1/HSPA5/SDF2L1/SEC61B/UBE2J1/XBP1	12	down	6.63633
GO:0051346	negative regulation of hydrolase activity	20/204	373/18903	4.31568e-09	3.13114e-07	2.52127e-07	AGT/AHSG/AMBP/APOA1/APOA2/APOC1/APOC3/CST3/CSTB/FABP1/GPX1/KNG1/PEBP1/PRDX5/SERPINA1/SPINK1/TMBIM6/TMED10/TMED2/VTN	20	down	6.5043
GO:0018279	protein N-linked glycosylation via asparagine	7/204	24/18903	4.55608e-09	3.2208e-07	2.59346e-07	ALG5/DAD1/DERL3/OST4/OSTC/RPN2/UBE2J1	7	down	6.49204
GO:0009141	nucleoside triphosphate metabolic process	17/204	267/18903	5.24123e-09	3.61251e-07	2.90888e-07	HSPA1A/HSPA1B/LDHA/NDUFA1/NDUFA11/NDUFA13/NDUFB1/NDUFB11/NDUFB2/NDUFB3/NDUFB4/NDUFB7/NDUFB8/NDUFC2/NDUFS6/NME1/NUPR1	17	down	6.44219
GO:0018196	peptidyl-asparagine modification	7/204	25/18903	6.27027e-09	4.21637e-07	3.39512e-07	ALG5/DAD1/DERL3/OST4/OSTC/RPN2/UBE2J1	7	down	6.37506
GO:0033108	mitochondrial respiratory chain complex assembly	11/204	99/18903	9.71591e-09	6.3778e-07	5.13555e-07	NDUFA1/NDUFA11/NDUFA13/NDUFB1/NDUFB11/NDUFB2/NDUFB3/NDUFB4/NDUFB7/NDUFB8/NDUFC2	11	down	6.19533
GO:0030968	endoplasmic reticulum unfolded protein response	10/204	77/18903	1.00532e-08	6.44577e-07	5.19028e-07	CREB3L2/DERL1/DERL3/DNAJB9/ERLEC1/ERN1/HERPUD1/HSPA5/TMED2/XBP1	10	down	6.19073
GO:1905897	regulation of response to endoplasmic reticulum stress	10/204	82/18903	1.87091e-08	1.17229e-06	9.43959e-07	CLU/DNAJB9/ERN1/HERPUD1/HSPA1A/HSPA5/MANF/NUPR1/TMBIM6/XBP1	10	down	5.93096
GO:0052548	regulation of endopeptidase activity	20/204	428/18903	4.30822e-08	2.6395e-06	2.12539e-06	AGT/AHSG/AMBP/CST3/CSTB/CTSD/FABP1/GPX1/HSPE1/KNG1/NDUFA13/PEBP1/PRDX5/PRELID1/PSME2/RPS27L/SERPINA1/SPINK1/TMED10/VTN	20	down	5.57848
GO:1990748	cellular detoxification	11/204	115/18903	4.7194e-08	2.78807e-06	2.24502e-06	AKR1A1/ALB/APOE/FABP1/GPX1/GSTA1/PRDX1/PRDX4/PRDX5/SOD1/TXN	11	down	5.5547
GO:2001242	regulation of intrinsic apoptotic signaling pathway	13/204	172/18903	4.75297e-08	2.78807e-06	2.24502e-06	CLU/GPX1/HERPUD1/HSPA1A/HSPB1/MCL1/NDUFA13/NUPR1/P4HB/SOD1/TMBIM6/UBB/XBP1	13	down	5.5547
GO:0006164	purine nucleotide biosynthetic process	15/204	242/18903	6.13958e-08	3.52642e-06	2.83956e-06	GUK1/MPC2/NDUFA1/NDUFA11/NDUFA13/NDUFB1/NDUFB11/NDUFB2/NDUFB3/NDUFB4/NDUFB7/NDUFB8/NDUFC2/NDUFS6/NME1	15	down	5.45267
GO:0009150	purine ribonucleotide metabolic process	20/204	447/18903	8.7557e-08	4.92642e-06	3.96687e-06	GUK1/HSPA1A/HSPA1B/LDHA/MPC2/NDUFA1/NDUFA11/NDUFA13/NDUFB1/NDUFB11/NDUFB2/NDUFB3/NDUFB4/NDUFB7/NDUFB8/NDUFC2/NDUFS6/NME1/NUPR1/TPST2	20	down	5.30747
GO:0097237	cellular response to toxic substance	11/204	123/18903	9.48241e-08	5.2286e-06	4.21019e-06	AKR1A1/ALB/APOE/FABP1/GPX1/GSTA1/PRDX1/PRDX4/PRDX5/SOD1/TXN	11	down	5.28161
GO:0072522	purine-containing compound biosynthetic process	15/204	251/18903	9.91167e-08	5.35813e-06	4.31449e-06	GUK1/MPC2/NDUFA1/NDUFA11/NDUFA13/NDUFB1/NDUFB11/NDUFB2/NDUFB3/NDUFB4/NDUFB7/NDUFB8/NDUFC2/NDUFS6/NME1	15	down	5.27099
GO:0098754	detoxification	12/204	154/18903	1.13138e-07	5.9985e-06	4.83013e-06	AKR1A1/ALB/APOE/FABP1/GPX1/GSTA1/MT2A/PRDX1/PRDX4/PRDX5/SOD1/TXN	12	down	5.22196
GO:0009152	purine ribonucleotide biosynthetic process	14/204	220/18903	1.23944e-07	6.44744e-06	5.19163e-06	MPC2/NDUFA1/NDUFA11/NDUFA13/NDUFB1/NDUFB11/NDUFB2/NDUFB3/NDUFB4/NDUFB7/NDUFB8/NDUFC2/NDUFS6/NME1	14	down	5.19061
GO:0098869	cellular oxidant detoxification	10/204	100/18903	1.27933e-07	6.53167e-06	5.25945e-06	ALB/APOE/FABP1/GPX1/GSTA1/PRDX1/PRDX4/PRDX5/SOD1/TXN	10	down	5.18498
GO:0052547	regulation of peptidase activity	20/204	459/18903	1.34356e-07	6.73491e-06	5.4231e-06	AGT/AHSG/AMBP/CST3/CSTB/CTSD/FABP1/GPX1/HSPE1/KNG1/NDUFA13/PEBP1/PRDX5/PRELID1/PSME2/RPS27L/SERPINA1/SPINK1/TMED10/VTN	20	down	5.17167
GO:0033700	phospholipid efflux	5/204	13/18903	1.67208e-07	8.12594e-06	6.54319e-06	APOA1/APOA2/APOC1/APOC3/APOE	5	down	5.09013
GO:0006123	mitochondrial electron transport, cytochrome c to oxygen	6/204	24/18903	1.68001e-07	8.12594e-06	6.54319e-06	COX5B/COX6B1/COX6C/COX7A2/COX7B/NDUFA4	6	down	5.09013
GO:0009259	ribonucleotide metabolic process	20/204	466/18903	1.71337e-07	8.14441e-06	6.55807e-06	GUK1/HSPA1A/HSPA1B/LDHA/MPC2/NDUFA1/NDUFA11/NDUFA13/NDUFB1/NDUFB11/NDUFB2/NDUFB3/NDUFB4/NDUFB7/NDUFB8/NDUFC2/NDUFS6/NME1/NUPR1/TPST2	20	down	5.08914
GO:0006956	complement activation	11/204	132/18903	1.95711e-07	9.14536e-06	7.36405e-06	C1QA/C1QB/CFHR1/CLU/IGHG1/IGHG2/IGHG3/IGHG4/IGKC/IGLC2/IGLC3	11	down	5.0388
GO:0001895	retina homeostasis	9/204	80/18903	1.99091e-07	9.14822e-06	7.36636e-06	ALB/B2M/HSPB1/IGHG3/IGKC/JCHAIN/PRDX1/SOD1/TF	9	down	5.03866
GO:0006958	complement activation, classical pathway	10/204	106/18903	2.22575e-07	1.00597e-05	8.10027e-06	C1QA/C1QB/CLU/IGHG1/IGHG2/IGHG3/IGHG4/IGKC/IGLC2/IGLC3	10	down	4.99742
GO:0006888	endoplasmic reticulum to Golgi vesicle-mediated transport	11/204	134/18903	2.28117e-07	1.01439e-05	8.16807e-06	COPE/CREB3L2/ERGIC3/KDELR1/KDELR2/LMAN1/LMAN2/SAR1B/TMED10/TMED2/TMED9	11	down	4.9938
GO:0019693	ribose phosphate metabolic process	20/204	475/18903	2.32603e-07	1.01791e-05	8.19647e-06	GUK1/HSPA1A/HSPA1B/LDHA/MPC2/NDUFA1/NDUFA11/NDUFA13/NDUFB1/NDUFB11/NDUFB2/NDUFB3/NDUFB4/NDUFB7/NDUFB8/NDUFC2/NDUFS6/NME1/NUPR1/TPST2	20	down	4.99229
GO:0006163	purine nucleotide metabolic process	20/204	476/18903	2.40526e-07	1.03614e-05	8.34326e-06	GUK1/HSPA1A/HSPA1B/LDHA/MPC2/NDUFA1/NDUFA11/NDUFA13/NDUFB1/NDUFB11/NDUFB2/NDUFB3/NDUFB4/NDUFB7/NDUFB8/NDUFC2/NDUFS6/NME1/NUPR1/TPST2	20	down	4.98458
GO:0006465	signal peptide processing	5/204	14/18903	2.57823e-07	1.09357e-05	8.80566e-06	HM13/SEC11C/SPCS1/SPCS2/SPCS3	5	down	4.96115
GO:0009260	ribonucleotide biosynthetic process	14/204	234/18903	2.64338e-07	1.10421e-05	8.89136e-06	MPC2/NDUFA1/NDUFA11/NDUFA13/NDUFB1/NDUFB11/NDUFB2/NDUFB3/NDUFB4/NDUFB7/NDUFB8/NDUFC2/NDUFS6/NME1	14	down	4.95695
GO:0042026	protein refolding	6/204	27/18903	3.59637e-07	1.47988e-05	1.19163e-05	B2M/HSP90AA1/HSPA1A/HSPA1B/HSPA5/HSPB1	6	down	4.82977
GO:0046390	ribose phosphate biosynthetic process	14/204	241/18903	3.78264e-07	1.53364e-05	1.23492e-05	MPC2/NDUFA1/NDUFA11/NDUFA13/NDUFB1/NDUFB11/NDUFB2/NDUFB3/NDUFB4/NDUFB7/NDUFB8/NDUFC2/NDUFS6/NME1	14	down	4.81428
GO:0030433	ubiquitin-dependent ERAD pathway	9/204	87/18903	4.12607e-07	1.64864e-05	1.32752e-05	DERL1/DERL3/DNAJB9/ERLEC1/HERPUD1/HSP90B1/HSPA5/SEC61B/UBE2J1	9	down	4.78288
GO:1903573	negative regulation of response to endoplasmic reticulum stress	7/204	44/18903	4.2018e-07	1.65491e-05	1.33257e-05	CLU/DNAJB9/HERPUD1/HSPA1A/HSPA5/TMBIM6/XBP1	7	down	4.78123
GO:0006605	protein targeting	16/204	325/18903	5.14053e-07	1.99612e-05	1.60732e-05	CLU/HERPUD1/HSP90AA1/HSPA5/LMAN1/NDUFA13/SEC61B/SEC61G/SEC62/SPCS1/SPCS2/SPCS3/SRP14/SSR1/SSR3/TRAM1	16	down	4.69981
GO:0034375	high-density lipoprotein particle remodeling	5/204	16/18903	5.52714e-07	2.11643e-05	1.7042e-05	APOA1/APOA2/APOC1/APOC3/APOE	5	down	4.6744
GO:0009636	response to toxic substance	14/204	250/18903	5.88805e-07	2.22375e-05	1.79061e-05	AKR1A1/ALB/APOE/EPHX1/FABP1/GPX1/GSTA1/MT2A/NUPR1/PRDX1/PRDX4/PRDX5/SOD1/TXN	14	down	4.65291
GO:0010951	negative regulation of endopeptidase activity	14/204	252/18903	6.47928e-07	2.41397e-05	1.94378e-05	AGT/AHSG/AMBP/CST3/CSTB/FABP1/GPX1/KNG1/PEBP1/PRDX5/SERPINA1/SPINK1/TMED10/VTN	14	down	4.61727
GO:0002455	humoral immune response mediated by circulating immunoglobulin	10/204	119/18903	6.58401e-07	2.42028e-05	1.94887e-05	C1QA/C1QB/CLU/IGHG1/IGHG2/IGHG3/IGHG4/IGKC/IGLC2/IGLC3	10	down	4.61613
GO:2001233	regulation of apoptotic signaling pathway	17/204	374/18903	6.83123e-07	2.47812e-05	1.99544e-05	AGT/CLU/GPX1/HERPUD1/HSPA1A/HSPA1B/HSPB1/ITM2C/MCL1/NDUFA13/NUPR1/P4HB/PRELID1/SOD1/TMBIM6/UBB/XBP1	17	down	4.60588
GO:0034368	protein-lipid complex remodeling	6/204	30/18903	7.02205e-07	2.48202e-05	1.99858e-05	AGT/APOA1/APOA2/APOC1/APOC3/APOE	6	down	4.60519
GO:0034369	plasma lipoprotein particle remodeling	6/204	30/18903	7.02205e-07	2.48202e-05	1.99858e-05	AGT/APOA1/APOA2/APOC1/APOC3/APOE	6	down	4.60519
GO:0097193	intrinsic apoptotic signaling pathway	15/204	298/18903	8.93907e-07	3.11962e-05	2.51199e-05	CLU/ERN1/GPX1/HERPUD1/HSPA1A/HSPB1/MCL1/NDUFA13/NUPR1/P4HB/RPS27L/SOD1/TMBIM6/UBB/XBP1	15	down	4.5059
GO:0006487	protein N-linked glycosylation	8/204	71/18903	9.53054e-07	3.28446e-05	2.64472e-05	ALG5/DAD1/DERL3/OST4/OSTC/RPN2/TMEM258/UBE2J1	8	down	4.48354
GO:0006613	cotranslational protein targeting to membrane	6/204	32/18903	1.05258e-06	3.49634e-05	2.81533e-05	SEC61B/SEC62/SRP14/SSR1/SSR3/TRAM1	6	down	4.45639
GO:0034367	protein-containing complex remodeling	6/204	32/18903	1.05258e-06	3.49634e-05	2.81533e-05	AGT/APOA1/APOA2/APOC1/APOC3/APOE	6	down	4.45639
GO:0051085	chaperone cofactor-dependent protein refolding	6/204	32/18903	1.05258e-06	3.49634e-05	2.81533e-05	DNAJB1/HSPA1A/HSPA1B/HSPA5/HSPE1/SDF2L1	6	down	4.45639
GO:0010466	negative regulation of peptidase activity	14/204	263/18903	1.07903e-06	3.54153e-05	2.85172e-05	AGT/AHSG/AMBP/CST3/CSTB/FABP1/GPX1/KNG1/PEBP1/PRDX5/SERPINA1/SPINK1/TMED10/VTN	14	down	4.45081
GO:0009165	nucleotide biosynthetic process	15/204	304/18903	1.14729e-06	3.72127e-05	2.99645e-05	GUK1/MPC2/NDUFA1/NDUFA11/NDUFA13/NDUFB1/NDUFB11/NDUFB2/NDUFB3/NDUFB4/NDUFB7/NDUFB8/NDUFC2/NDUFS6/NME1	15	down	4.42931
GO:0006979	response to oxidative stress	18/204	434/18903	1.19225e-06	3.82213e-05	3.07767e-05	APOE/ATOX1/CD38/ERN1/FABP1/GPX1/HSPA1A/HSPA1B/HSPB1/JUN/MCL1/NDUFB4/P4HB/PRDX1/PRDX4/PRDX5/SOD1/TXN	18	down	4.41769
GO:1901293	nucleoside phosphate biosynthetic process	15/204	306/18903	1.2451e-06	3.94567e-05	3.17715e-05	GUK1/MPC2/NDUFA1/NDUFA11/NDUFA13/NDUFB1/NDUFB11/NDUFB2/NDUFB3/NDUFB4/NDUFB7/NDUFB8/NDUFC2/NDUFS6/NME1	15	down	4.40388
GO:0045861	negative regulation of proteolysis	16/204	352/18903	1.47063e-06	4.56931e-05	3.67931e-05	AGT/AHSG/AMBP/CST3/CSTB/DNAJC1/FABP1/GPX1/KNG1/PEBP1/PRDX5/RPL23/SERPINA1/SPINK1/TMED10/VTN	16	down	4.34015
GO:2001243	negative regulation of intrinsic apoptotic signaling pathway	9/204	101/18903	1.47504e-06	4.56931e-05	3.67931e-05	CLU/GPX1/HERPUD1/HSPA1A/HSPB1/MCL1/NDUFA13/TMBIM6/XBP1	9	down	4.34015
GO:0034381	plasma lipoprotein particle clearance	7/204	53/18903	1.55691e-06	4.76932e-05	3.84037e-05	APOA1/APOA2/APOC1/APOC3/APOE/CNPY2/LRPAP1	7	down	4.32154
GO:0043691	reverse cholesterol transport	5/204	20/18903	1.89405e-06	5.73834e-05	4.62064e-05	APOA1/APOA2/APOC3/APOE/CLU	5	down	4.24121
GO:0043161	proteasome-mediated ubiquitin-dependent protein catabolic process	18/204	450/18903	1.99224e-06	5.97023e-05	4.80737e-05	ANAPC11/CLU/DERL1/DERL3/DNAJB9/ERLEC1/HERPUD1/HSP90B1/HSPA1A/HSPA1B/HSPA5/IFI27/PSMA2/PSMB1/PSMB3/SEC61B/TRIB1/UBE2J1	18	down	4.22401
GO:0051084	'de novo' post-translational protein folding	6/204	37/18903	2.58171e-06	7.65353e-05	6.1628e-05	DNAJB1/HSPA1A/HSPA1B/HSPA5/HSPE1/SDF2L1	6	down	4.11614
GO:1905918	regulation of CoA-transferase activity	4/204	10/18903	2.62888e-06	7.71045e-05	6.20863e-05	AGT/APOA1/APOA2/APOE	4	down	4.11292
GO:0097006	regulation of plasma lipoprotein particle levels	8/204	84/18903	3.46438e-06	0.00010054	8.0957e-05	AGT/APOA1/APOA2/APOC1/APOC3/APOE/CNPY2/LRPAP1	8	down	3.99766
GO:0006458	'de novo' protein folding	6/204	41/18903	4.81718e-06	0.000138343	0.000111397	DNAJB1/HSPA1A/HSPA1B/HSPA5/HSPE1/SDF2L1	6	down	3.85904
GO:1902652	secondary alcohol metabolic process	10/204	149/18903	5.10511e-06	0.000145101	0.000116839	ACADVL/APOA1/APOA2/APOC1/APOE/FDPS/HDLBP/IDH2/NPC2/SOD1	10	down	3.83833
GO:0071806	protein transmembrane transport	7/204	64/18903	5.67596e-06	0.00015968	0.000128578	HSPA5/MCL1/SEC61B/SEC61G/SEC62/TMED10/TRAM1	7	down	3.79675
GO:0034370	triglyceride-rich lipoprotein particle remodeling	4/204	12/18903	6.09238e-06	0.000167967	0.000135251	APOA1/APOA2/APOC3/APOE	4	down	3.77478
GO:0034372	very-low-density lipoprotein particle remodeling	4/204	12/18903	6.09238e-06	0.000167967	0.000135251	APOA1/APOA2/APOC3/APOE	4	down	3.77478
GO:0034377	plasma lipoprotein particle assembly	5/204	26/18903	7.62359e-06	0.000208101	0.000167568	APOA1/APOA2/APOC1/APOC3/APOE	5	down	3.68173
GO:0072594	establishment of protein localization to organelle	17/204	449/18903	8.00373e-06	0.000216336	0.000174199	AGT/CLU/HERPUD1/HSP90AA1/HSPA5/LMAN1/NDUFA13/RPL23/SEC61B/SEC61G/SEC62/SPCS1/SPCS2/SPCS3/SRP14/SSR3/TRAM1	17	down	3.66487
GO:0071827	plasma lipoprotein particle organization	6/204	45/18903	8.41855e-06	0.000225339	0.000181448	AGT/APOA1/APOA2/APOC1/APOC3/APOE	6	down	3.64716
GO:0006959	humoral immune response	14/204	320/18903	1.047e-05	0.000277555	0.000223494	C1QA/C1QB/CFHR1/CLU/IGHG1/IGHG2/IGHG3/IGHG4/IGKC/IGLC2/IGLC3/JCHAIN/RARRES2/TF	14	down	3.55665
GO:2001140	positive regulation of phospholipid transport	4/204	14/18903	1.2113e-05	0.000318052	0.000256103	APOA1/APOE/PRAP1/PRELID1	4	down	3.4975
GO:0071825	protein-lipid complex subunit organization	6/204	48/18903	1.23469e-05	0.000321136	0.000258586	AGT/APOA1/APOA2/APOC1/APOC3/APOE	6	down	3.49331
GO:0065005	protein-lipid complex assembly	5/204	29/18903	1.34057e-05	0.000342217	0.000275561	APOA1/APOA2/APOC1/APOC3/APOE	5	down	3.4657
GO:1902175	regulation of oxidative stress-induced intrinsic apoptotic signaling pathway	5/204	29/18903	1.34057e-05	0.000342217	0.000275561	GPX1/HSPB1/MCL1/P4HB/SOD1	5	down	3.4657
GO:0034599	cellular response to oxidative stress	13/204	288/18903	1.56758e-05	0.000396496	0.000319268	ERN1/FABP1/GPX1/HSPA1A/HSPA1B/HSPB1/JUN/MCL1/P4HB/PRDX1/PRDX5/SOD1/TXN	13	down	3.40176
GO:0034384	high-density lipoprotein particle clearance	4/204	15/18903	1.63783e-05	0.000406801	0.000327566	APOA1/APOA2/APOC3/APOE	4	down	3.39062
GO:2001138	regulation of phospholipid transport	4/204	15/18903	1.63783e-05	0.000406801	0.000327566	APOA1/APOE/PRAP1/PRELID1	4	down	3.39062
GO:0015914	phospholipid transport	8/204	104/18903	1.70282e-05	0.000419167	0.000337523	APOA1/APOA2/APOC1/APOC3/APOE/NPC2/PRAP1/PRELID1	8	down	3.37761
GO:0006869	lipid transport	16/204	433/18903	2.00837e-05	0.000490008	0.000394565	AGT/APOA1/APOA2/APOC1/APOC3/APOE/APOH/CLU/FABP1/HDLBP/NPC2/PRAP1/PRELID1/PSAP/RBP4/SAR1B	16	down	3.3098
GO:0008203	cholesterol metabolic process	9/204	139/18903	2.03458e-05	0.000492047	0.000396208	ACADVL/APOA1/APOA2/APOC1/APOE/FDPS/HDLBP/NPC2/SOD1	9	down	3.30799
GO:0006620	post-translational protein targeting to endoplasmic reticulum membrane	4/204	16/18903	2.16535e-05	0.000519119	0.000418006	HSPA5/SEC61B/SEC61G/SEC62	4	down	3.28473
GO:0006890	retrograde vesicle-mediated transport, Golgi to endoplasmic reticulum	6/204	53/18903	2.20863e-05	0.000524931	0.000422687	COPE/ERGIC3/KDELR1/KDELR2/LMAN2/TMED10	6	down	3.2799
GO:0016064	immunoglobulin mediated immune response	11/204	215/18903	2.27721e-05	0.000536605	0.000432086	B2M/C1QA/C1QB/CLU/IGHG1/IGHG2/IGHG3/IGHG4/IGKC/IGLC2/IGLC3	11	down	3.27035
GO:0019724	B cell mediated immunity	11/204	218/18903	2.58818e-05	0.000604713	0.000486929	B2M/C1QA/C1QB/CLU/IGHG1/IGHG2/IGHG3/IGHG4/IGKC/IGLC2/IGLC3	11	down	3.21845
GO:0090083	regulation of inclusion body assembly	4/204	17/18903	2.80773e-05	0.000650496	0.000523795	CLU/DNAJB1/HSPA1A/HSPA1B	4	down	3.18676
GO:0002253	activation of immune response	15/204	397/18903	2.84041e-05	0.000652583	0.000525475	C1QA/C1QB/CD38/CFHR1/CLU/HSP90AA1/IGHG1/IGHG2/IGHG3/IGHG4/IGKC/IGLC2/IGLC3/PHPT1/ZBP1	15	down	3.18536
GO:0048259	regulation of receptor-mediated endocytosis	8/204	112/18903	2.92063e-05	0.000665469	0.000535851	APOC1/APOC3/B2M/CD63/CLU/LRPAP1/TF/VTN	8	down	3.17687
GO:1903050	regulation of proteolysis involved in protein catabolic process	11/204	227/18903	3.75138e-05	0.00084775	0.000682627	APOE/CLU/GPX1/HERPUD1/HSPA1A/HSPA1B/NUPR1/PSME2/RPL23/TRIB1/UBB	11	down	3.07173
GO:0016125	sterol metabolic process	9/204	154/18903	4.57214e-05	0.00102483	0.000825216	ACADVL/APOA1/APOA2/APOC1/APOE/FDPS/HDLBP/NPC2/SOD1	9	down	2.98935
GO:0002449	lymphocyte mediated immunity	14/204	367/18903	4.75401e-05	0.00104403	0.000840678	B2M/C1QA/C1QB/CLU/HLA-B/IGHG1/IGHG2/IGHG3/IGHG4/IGKC/IGLC2/IGLC3/PRDX1/SLAMF7	14	down	2.98129
GO:2001234	negative regulation of apoptotic signaling pathway	11/204	233/18903	4.75615e-05	0.00104403	0.000840678	CLU/GPX1/HERPUD1/HSPA1A/HSPA1B/HSPB1/MCL1/NDUFA13/PRELID1/TMBIM6/XBP1	11	down	2.98129
GO:0032368	regulation of lipid transport	9/204	155/18903	4.80928e-05	0.00104403	0.000840678	AGT/APOA1/APOA2/APOC1/APOC3/APOE/PRAP1/PRELID1/SAR1B	9	down	2.98129
GO:0050871	positive regulation of B cell activation	9/204	155/18903	4.80928e-05	0.00104403	0.000840678	CD38/IGHG1/IGHG2/IGHG3/IGHG4/IGKC/IGLC2/IGLC3/XBP1	9	down	2.98129
GO:0061136	regulation of proteasomal protein catabolic process	10/204	194/18903	5.05466e-05	0.00108873	0.000876667	APOE/CLU/GPX1/HERPUD1/HSPA1A/HSPA1B/NUPR1/PSME2/TRIB1/UBB	10	down	2.96308
GO:0045862	positive regulation of proteolysis	14/204	372/18903	5.50003e-05	0.00116388	0.00093718	APOE/AURKAIP1/CLU/CTSD/HERPUD1/HSPA1A/HSPA1B/HSPE1/NDUFA13/NUPR1/PRELID1/PSME2/RPS27L/TRIB1	14	down	2.93409
GO:0036498	IRE1-mediated unfolded protein response	4/204	20/18903	5.57242e-05	0.00116388	0.00093718	DNAJB9/ERN1/HSPA5/XBP1	4	down	2.93409
GO:0051004	regulation of lipoprotein lipase activity	4/204	20/18903	5.57242e-05	0.00116388	0.00093718	APOA1/APOC1/APOC3/APOH	4	down	2.93409
GO:1902236	negative regulation of endoplasmic reticulum stress-induced intrinsic apoptotic signaling pathway	4/204	20/18903	5.57242e-05	0.00116388	0.00093718	HERPUD1/HSPA1A/TMBIM6/XBP1	4	down	2.93409
GO:0050994	regulation of lipid catabolic process	6/204	63/18903	5.97707e-05	0.00123901	0.000997676	APOA1/APOA2/APOC1/APOC3/FABP1/RARRES2	6	down	2.90693
GO:0010876	lipid localization	16/204	483/18903	7.41131e-05	0.00152485	0.00122784	AGT/APOA1/APOA2/APOC1/APOC3/APOE/APOH/CLU/FABP1/HDLBP/NPC2/PRAP1/PRELID1/PSAP/RBP4/SAR1B	16	down	2.81677
GO:0045454	cell redox homeostasis	5/204	41/18903	7.61566e-05	0.00155529	0.00125235	GPX1/PRDX1/PRDX4/PRDX5/TXN	5	down	2.80819
GO:0050864	regulation of B cell activation	10/204	204/18903	7.70326e-05	0.00156161	0.00125744	CD38/IGHG1/IGHG2/IGHG3/IGHG4/IGKC/IGLC2/IGLC3/MZB1/XBP1	10	down	2.80643
GO:0050853	B cell receptor signaling pathway	8/204	130/18903	8.45693e-05	0.00170188	0.00137039	CD38/IGHG1/IGHG2/IGHG3/IGHG4/IGKC/IGLC2/IGLC3	8	down	2.76907
GO:0062197	cellular response to chemical stress	13/204	345/18903	0.000100453	0.00200687	0.00161598	ERN1/FABP1/GPX1/HSPA1A/HSPA1B/HSPB1/JUN/MCL1/P4HB/PRDX1/PRDX5/SOD1/TXN	13	down	2.69748
GO:0006612	protein targeting to membrane	8/204	134/18903	0.000104587	0.00207444	0.00167039	HSPA5/SEC61B/SEC61G/SEC62/SRP14/SSR1/SSR3/TRAM1	8	down	2.6831
GO:0044058	regulation of digestive system process	5/204	44/18903	0.000107507	0.00210211	0.00169266	APOA1/APOA2/PRAP1/SPINK1/TYMP	5	down	2.67735
GO:0090317	negative regulation of intracellular protein transport	5/204	44/18903	0.000107507	0.00210211	0.00169266	DERL3/ERLEC1/LMAN1/TXN/UBE2J1	5	down	2.67735
GO:0033344	cholesterol efflux	6/204	71/18903	0.000117294	0.00227732	0.00183375	APOA1/APOA2/APOC1/APOC3/APOE/NPC2	6	down	2.64258
GO:0070841	inclusion body assembly	4/204	24/18903	0.00011815	0.00227789	0.00183421	CLU/DNAJB1/HSPA1A/HSPA1B	4	down	2.64247
GO:0008631	intrinsic apoptotic signaling pathway in response to oxidative stress	5/204	45/18903	0.000119893	0.00229545	0.00184835	GPX1/HSPB1/MCL1/P4HB/SOD1	5	down	2.63913
GO:0006910	phagocytosis, recognition	7/204	103/18903	0.000127011	0.00241496	0.00194458	IGHG1/IGHG2/IGHG3/IGHG4/IGKC/IGLC2/IGLC3	7	down	2.61709
GO:0006641	triglyceride metabolic process	7/204	104/18903	0.000134948	0.00254829	0.00205194	APOA1/APOA2/APOC1/APOC3/APOE/APOH/GPX1	7	down	2.59375
GO:0048194	Golgi vesicle budding	3/204	10/18903	0.000140549	0.00261819	0.00210823	TMED10/TMED2/TMED9	3	down	2.582
GO:0070862	negative regulation of protein exit from endoplasmic reticulum	3/204	10/18903	0.000140549	0.00261819	0.00210823	DERL3/ERLEC1/UBE2J1	3	down	2.582
GO:0046677	response to antibiotic	5/204	47/18903	0.000147921	0.00273703	0.00220392	HSP90AA1/HSPA5/RPL23/SOD1/VKORC1	5	down	2.56272
GO:0022600	digestive system process	7/204	106/18903	0.000152029	0.0027943	0.00225003	APOA1/APOA2/FABP1/PRAP1/RBP4/SPINK1/TYMP	7	down	2.55373
GO:0042176	regulation of protein catabolic process	13/204	361/18903	0.000157429	0.00287437	0.00231451	APOE/CLU/CST3/GPX1/HERPUD1/HSP90AA1/HSPA1A/HSPA1B/NDUFA13/NUPR1/PSME2/TRIB1/UBB	13	down	2.54146
GO:0006909	phagocytosis	12/204	314/18903	0.000163145	0.00295916	0.00238278	AHSG/APOA1/APOA2/IGHG1/IGHG2/IGHG3/IGHG4/IGKC/IGLC2/IGLC3/LMAN2/SOD1	12	down	2.52883
GO:0018208	peptidyl-proline modification	5/204	49/18903	0.000180701	0.00323502	0.00260491	FKBP11/FKBP2/P4HB/PPIB/PRDX4	5	down	2.49012
GO:0042311	vasodilation	5/204	49/18903	0.000180701	0.00323502	0.00260491	AGT/APOE/GPX1/KNG1/SOD1	5	down	2.49012
GO:0006066	alcohol metabolic process	13/204	367/18903	0.000185032	0.00328303	0.00264357	ACADVL/AKR1A1/APOA1/APOA2/APOC1/APOE/FDPS/HDLBP/IDH2/NPC2/RBP4/SOD1/TTR	13	down	2.48373
GO:1905952	regulation of lipid localization	9/204	185/18903	0.000186278	0.00328303	0.00264357	AGT/APOA1/APOA2/APOC1/APOC3/APOE/PRAP1/PRELID1/SAR1B	9	down	2.48373
GO:0006614	SRP-dependent cotranslational protein targeting to membrane	4/204	27/18903	0.000190256	0.00328303	0.00264357	SEC61B/SRP14/SSR3/TRAM1	4	down	2.48373
GO:0070861	regulation of protein exit from endoplasmic reticulum	4/204	27/18903	0.000190256	0.00328303	0.00264357	DERL3/ERLEC1/SAR1B/UBE2J1	4	down	2.48373
GO:0034975	protein folding in endoplasmic reticulum	3/204	11/18903	0.000191718	0.00328303	0.00264357	HSP90B1/HSPA5/P4HB	3	down	2.48373
GO:0090084	negative regulation of inclusion body assembly	3/204	11/18903	0.000191718	0.00328303	0.00264357	DNAJB1/HSPA1A/HSPA1B	3	down	2.48373
GO:1904729	regulation of intestinal lipid absorption	3/204	11/18903	0.000191718	0.00328303	0.00264357	APOA1/APOA2/PRAP1	3	down	2.48373
GO:0120009	intermembrane lipid transfer	5/204	50/18903	0.000199034	0.00338726	0.0027275	APOA1/APOA2/APOE/NPC2/PRELID1	5	down	2.47015
GO:0002700	regulation of production of molecular mediator of immune response	9/204	187/18903	0.000201885	0.00341471	0.0027496	APOA1/APOA2/B2M/DNAJB9/MZB1/RBP4/TMBIM6/UBE2J1/XBP1	9	down	2.46665
GO:0001894	tissue homeostasis	11/204	275/18903	0.000206425	0.00347021	0.00279429	ALB/B2M/CD38/HSPB1/IGHG3/IGKC/JCHAIN/PRDX1/RBP4/SOD1/TF	11	down	2.45964
GO:0015748	organophosphate ester transport	8/204	148/18903	0.000207939	0.00347447	0.00279772	APOA1/APOA2/APOC1/APOC3/APOE/NPC2/PRAP1/PRELID1	8	down	2.45911
GO:1903201	regulation of oxidative stress-induced cell death	6/204	80/18903	0.000227111	0.00377195	0.00303726	GPX1/HSPB1/MCL1/P4HB/SOD1/TXN	6	down	2.42343
GO:0048260	positive regulation of receptor-mediated endocytosis	5/204	53/18903	0.000262611	0.00430963	0.00347022	B2M/CD63/CLU/TF/VTN	5	down	2.36556
GO:0065002	intracellular protein transmembrane transport	5/204	53/18903	0.000262611	0.00430963	0.00347022	HSPA5/SEC61B/SEC61G/SEC62/TRAM1	5	down	2.36556
GO:0042744	hydrogen peroxide catabolic process	4/204	30/18903	0.000289667	0.00469771	0.0037827	GPX1/PRDX1/PRDX4/PRDX5	4	down	2.32811
GO:1900101	regulation of endoplasmic reticulum unfolded protein response	4/204	30/18903	0.000289667	0.00469771	0.0037827	DNAJB9/ERN1/HSPA5/XBP1	4	down	2.32811
GO:0042743	hydrogen peroxide metabolic process	5/204	55/18903	0.000312845	0.00504394	0.0040615	GPX1/PRDX1/PRDX4/PRDX5/SOD1	5	down	2.29723
GO:0035437	maintenance of protein localization in endoplasmic reticulum	3/204	13/18903	0.000327054	0.00518211	0.00417276	HSPA5/KDELR1/KDELR2	3	down	2.28549
GO:1904478	regulation of intestinal absorption	3/204	13/18903	0.000327054	0.00518211	0.00417276	APOA1/APOA2/PRAP1	3	down	2.28549
GO:2001198	regulation of dendritic cell differentiation	3/204	13/18903	0.000327054	0.00518211	0.00417276	HLA-B/TMEM176A/TMEM176B	3	down	2.28549
GO:0030301	cholesterol transport	7/204	121/18903	0.000343876	0.00541752	0.00436232	APOA1/APOA2/APOC1/APOC3/APOE/CLU/NPC2	7	down	2.2662
GO:0002181	cytoplasmic translation	8/204	161/18903	0.000367837	0.00576208	0.00463976	RPL23/RPL27A/RPL41/RPL7/RPS17/RPS20/RPS26/RPS29	8	down	2.23942
GO:1902235	regulation of endoplasmic reticulum stress-induced intrinsic apoptotic signaling pathway	4/204	32/18903	0.000373737	0.00582143	0.00468755	HERPUD1/HSPA1A/TMBIM6/XBP1	4	down	2.23497
GO:0000302	response to reactive oxygen species	9/204	204/18903	0.000383958	0.00594703	0.00478868	APOE/ERN1/FABP1/GPX1/JUN/PRDX1/PRDX5/SOD1/TXN	9	down	2.2257
GO:0048193	Golgi vesicle transport	11/204	298/18903	0.000409467	0.00625546	0.00503704	COPE/CREB3L2/ERGIC3/KDELR1/KDELR2/LMAN1/LMAN2/SAR1B/TMED10/TMED2/TMED9	11	down	2.20374
GO:0006122	mitochondrial electron transport, ubiquinol to cytochrome c	3/204	14/18903	0.000412947	0.00625546	0.00503704	UQCR11/UQCRB/UQCRQ	3	down	2.20374
GO:0018158	protein oxidation	3/204	14/18903	0.000412947	0.00625546	0.00503704	APOA1/APOA2/GPX1	3	down	2.20374
GO:1904152	regulation of retrograde protein transport, ER to cytosol	3/204	14/18903	0.000412947	0.00625546	0.00503704	DERL3/ERLEC1/UBE2J1	3	down	2.20374
GO:0060191	regulation of lipase activity	6/204	90/18903	0.000430445	0.0064849	0.00522179	AGT/APOA1/APOA2/APOC1/APOC3/APOH	6	down	2.1881
GO:0042113	B cell activation	12/204	350/18903	0.00043804	0.00656346	0.00528505	CD38/DNAJB9/IGHG1/IGHG2/IGHG3/IGHG4/IGKC/IGLC2/IGLC3/LGALS1/MZB1/XBP1	12	down	2.18287
GO:0030100	regulation of endocytosis	9/204	209/18903	0.000457935	0.00678778	0.00546568	APOC1/APOC3/APOE/B2M/CD63/CLU/LRPAP1/TF/VTN	9	down	2.16827
GO:0045732	positive regulation of protein catabolic process	9/204	209/18903	0.000457935	0.00678778	0.00546568	APOE/CLU/HERPUD1/HSP90AA1/HSPA1A/HSPA1B/NDUFA13/NUPR1/TRIB1	9	down	2.16827
GO:0006911	phagocytosis, engulfment	7/204	127/18903	0.000460961	0.00679609	0.00547237	IGHG1/IGHG2/IGHG3/IGHG4/IGKC/IGLC2/IGLC3	7	down	2.16774
GO:0010984	regulation of lipoprotein particle clearance	4/204	34/18903	0.00047394	0.00687875	0.00553893	APOC1/APOC3/CNPY2/LRPAP1	4	down	2.16249
GO:0048199	vesicle targeting, to, from or within Golgi	4/204	34/18903	0.00047394	0.00687875	0.00553893	SAR1B/TMED10/TMED2/TMED9	4	down	2.16249
GO:0031396	regulation of protein ubiquitination	9/204	210/18903	0.000474052	0.00687875	0.00553893	DERL1/HERPUD1/HSP90AA1/HSPA1A/HSPA1B/HSPA5/RPL23/RPS20/UBB	9	down	2.16249
GO:0032488	Cdc42 protein signal transduction	3/204	15/18903	0.000512089	0.00735328	0.00592103	APOA1/APOC3/APOE	3	down	2.13352
GO:0034380	high-density lipoprotein particle assembly	3/204	15/18903	0.000512089	0.00735328	0.00592103	APOA1/APOA2/APOE	3	down	2.13352
GO:0002443	leukocyte mediated immunity	14/204	463/18903	0.000525201	0.0074643	0.00601043	B2M/C1QA/C1QB/CLU/HLA-B/IGHG1/IGHG2/IGHG3/IGHG4/IGKC/IGLC2/IGLC3/PRDX1/SLAMF7	14	down	2.12701
GO:0044403	biological process involved in symbiotic interaction	11/204	307/18903	0.000525236	0.0074643	0.00601043	APOE/CFHR1/GPX1/HSPA1A/HSPA1B/IFI27/IFITM3/JUN/LGALS1/P4HB/PPIB	11	down	2.12701
GO:0032387	negative regulation of intracellular transport	5/204	62/18903	0.000547516	0.00774104	0.00623326	DERL3/ERLEC1/LMAN1/TXN/UBE2J1	5	down	2.1112
GO:1900407	regulation of cellular response to oxidative stress	6/204	95/18903	0.000574712	0.00808409	0.00650949	GPX1/HSPB1/MCL1/P4HB/SOD1/TXN	6	down	2.09237
GO:0006639	acylglycerol metabolic process	7/204	132/18903	0.000581105	0.00813252	0.00654849	APOA1/APOA2/APOC1/APOC3/APOE/APOH/GPX1	7	down	2.08978
GO:0051055	negative regulation of lipid biosynthetic process	5/204	63/18903	0.000589563	0.00816797	0.00657704	ACADVL/APOC1/APOC3/APOE/SOD1	5	down	2.08789
GO:0070059	intrinsic apoptotic signaling pathway in response to endoplasmic reticulum stress	5/204	63/18903	0.000589563	0.00816797	0.00657704	ERN1/HERPUD1/HSPA1A/TMBIM6/XBP1	5	down	2.08789
GO:0045807	positive regulation of endocytosis	6/204	96/18903	0.000607598	0.00833786	0.00671384	APOE/B2M/CD63/CLU/TF/VTN	6	down	2.07895
GO:0006638	neutral lipid metabolic process	7/204	133/18903	0.000607875	0.00833786	0.00671384	APOA1/APOA2/APOC1/APOC3/APOE/APOH/GPX1	7	down	2.07895
GO:0034374	low-density lipoprotein particle remodeling	3/204	16/18903	0.000625266	0.00853396	0.00687174	AGT/APOA2/APOE	3	down	2.06885
GO:0015918	sterol transport	7/204	135/18903	0.000664351	0.00902273	0.00726531	APOA1/APOA2/APOC1/APOC3/APOE/CLU/NPC2	7	down	2.04466
GO:0070997	neuron death	12/204	368/18903	0.000682149	0.00921905	0.00742339	APOE/BTG2/C1QA/CLU/GPX1/HSPA5/JUN/MCL1/NUPR1/SOD1/TMBIM6/UBB	12	down	2.03531
GO:0099024	plasma membrane invagination	7/204	136/18903	0.000694107	0.00933489	0.00751667	IGHG1/IGHG2/IGHG3/IGHG4/IGKC/IGLC2/IGLC3	7	down	2.02989
GO:0090150	establishment of protein localization to membrane	10/204	270/18903	0.000727864	0.00974137	0.00784397	HSP90AA1/HSPA5/NDUFA13/SEC61B/SEC61G/SEC62/SRP14/SSR1/SSR3/TRAM1	10	down	2.01138
GO:0060192	negative regulation of lipase activity	3/204	17/18903	0.000753236	0.00994622	0.00800893	APOA2/APOC1/APOC3	3	down	2.00234
GO:0036473	cell death in response to oxidative stress	6/204	100/18903	0.000753994	0.00994622	0.00800893	GPX1/HSPB1/MCL1/P4HB/SOD1/TXN	6	down	2.00234
GO:0042632	cholesterol homeostasis	6/204	100/18903	0.000753994	0.00994622	0.00800893	APOA1/APOA2/APOC3/APOE/NPC2/XBP1	6	down	2.00234
GO:0006486	protein glycosylation	9/204	225/18903	0.000777355	0.0101093	0.00814022	ALG5/DAD1/DERL3/OST4/OSTC/RPN2/TMEM258/TMEM59/UBE2J1	9	down	1.99528
GO:0033157	regulation of intracellular protein transport	9/204	225/18903	0.000777355	0.0101093	0.00814022	DERL3/ERGIC3/ERLEC1/HSP90AA1/IFI27/LMAN1/SAR1B/TXN/UBE2J1	9	down	1.99528
GO:0043413	macromolecule glycosylation	9/204	225/18903	0.000777355	0.0101093	0.00814022	ALG5/DAD1/DERL3/OST4/OSTC/RPN2/TMEM258/TMEM59/UBE2J1	9	down	1.99528
GO:0007586	digestion	7/204	139/18903	0.000789761	0.0102224	0.00823131	APOA1/APOA2/FABP1/PRAP1/RBP4/SPINK1/TYMP	7	down	1.99045
GO:0055092	sterol homeostasis	6/204	101/18903	0.000794523	0.010236	0.00824225	APOA1/APOA2/APOC3/APOE/NPC2/XBP1	6	down	1.98987
GO:0002460	adaptive immune response based on somatic recombination of immune receptors built from immunoglobulin superfamily domains	12/204	375/18903	0.000803821	0.0102869	0.00828324	B2M/C1QA/C1QB/CLU/HLA-B/IGHG1/IGHG2/IGHG3/IGHG4/IGKC/IGLC2/IGLC3	12	down	1.98772
GO:0090181	regulation of cholesterol metabolic process	4/204	39/18903	0.000805937	0.0102869	0.00828324	ACADVL/APOA1/APOE/SOD1	4	down	1.98772
GO:0031647	regulation of protein stability	11/204	325/18903	0.000839813	0.0106699	0.00859164	APOA1/APOA2/CLU/DAD1/DERL1/HSP90AA1/HSPA1A/HSPA1B/PPIB/RPL23/TF	11	down	1.97184
GO:0009410	response to xenobiotic stimulus	13/204	432/18903	0.000865448	0.0109451	0.00881328	APOA2/CD38/DAD1/EPHX1/GPX1/GSTA1/GUK1/HSP90AA1/HSPA5/JUN/RPN2/SOD1/VKORC1	13	down	1.96078
GO:0006901	vesicle coating	4/204	40/18903	0.00088799	0.0111789	0.00900154	SAR1B/TMED10/TMED2/TMED9	4	down	1.9516
GO:1902882	regulation of response to oxidative stress	6/204	104/18903	0.000926267	0.0116078	0.00934688	GPX1/HSPB1/MCL1/P4HB/SOD1/TXN	6	down	1.93525
GO:0010324	membrane invagination	7/204	143/18903	0.000933191	0.0116417	0.00937414	IGHG1/IGHG2/IGHG3/IGHG4/IGKC/IGLC2/IGLC3	7	down	1.93398
GO:0030193	regulation of blood coagulation	5/204	70/18903	0.000955238	0.011863	0.00955238	APOE/APOH/KNG1/VKORC1/VTN	5	down	1.9258
GO:0072595	maintenance of protein localization in organelle	4/204	41/18903	0.000975756	0.0120635	0.0097138	HSPA5/KDELR1/KDELR2/TXN	4	down	1.91853
GO:0060249	anatomical structure homeostasis	11/204	333/18903	0.00102291	0.01259	0.0101378	ALB/B2M/CD38/HSPB1/IGHG3/IGKC/JCHAIN/PRDX1/RBP4/SOD1/TF	11	down	1.89997
GO:0010985	negative regulation of lipoprotein particle clearance	3/204	19/18903	0.00105643	0.0129319	0.010413	APOC1/APOC3/LRPAP1	3	down	1.88834
GO:0050892	intestinal absorption	4/204	42/18903	0.00106945	0.0129319	0.010413	APOA1/APOA2/FABP1/PRAP1	4	down	1.88834
GO:0055090	acylglycerol homeostasis	4/204	42/18903	0.00106945	0.0129319	0.010413	APOA1/APOC3/APOE/XBP1	4	down	1.88834
GO:0070328	triglyceride homeostasis	4/204	42/18903	0.00106945	0.0129319	0.010413	APOA1/APOC3/APOE/XBP1	4	down	1.88834
GO:1900046	regulation of hemostasis	5/204	72/18903	0.00108528	0.013066	0.010521	APOE/APOH/KNG1/VKORC1/VTN	5	down	1.88386
GO:0062014	negative regulation of small molecule metabolic process	6/204	108/18903	0.00112736	0.0135136	0.0108815	ACADVL/APOC1/APOC3/APOE/NUPR1/SOD1	6	down	1.86923
GO:0050766	positive regulation of phagocytosis	5/204	74/18903	0.001228	0.0145899	0.0117481	AHSG/APOA1/APOA2/LMAN2/SOD1	5	down	1.83595
GO:0034614	cellular response to reactive oxygen species	7/204	150/18903	0.0012329	0.0145899	0.0117481	ERN1/FABP1/JUN/PRDX1/PRDX5/SOD1/TXN	7	down	1.83595
GO:1900221	regulation of amyloid-beta clearance	3/204	20/18903	0.00123302	0.0145899	0.0117481	APOE/CLU/LRPAP1	3	down	1.83595
GO:0045833	negative regulation of lipid metabolic process	6/204	110/18903	0.00123967	0.0146059	0.011761	ACADVL/APOA2/APOC1/APOC3/APOE/SOD1	6	down	1.83547
GO:0050818	regulation of coagulation	5/204	75/18903	0.00130435	0.0153025	0.0123219	APOE/APOH/KNG1/VKORC1/VTN	5	down	1.81524
GO:0070085	glycosylation	9/204	244/18903	0.00137145	0.0160215	0.0129009	ALG5/DAD1/DERL3/OST4/OSTC/RPN2/TMEM258/TMEM59/UBE2J1	9	down	1.7953
GO:0002637	regulation of immunoglobulin production	5/204	76/18903	0.00138415	0.0161017	0.0129654	DNAJB9/MZB1/RBP4/TMBIM6/XBP1	5	down	1.79313
GO:0019216	regulation of lipid metabolic process	11/204	347/18903	0.00142235	0.016463	0.0132564	ACADVL/APOA1/APOA2/APOC1/APOC3/APOE/FABP1/NPC2/PSAP/RARRES2/SOD1	11	down	1.78349
GO:0090201	negative regulation of release of cytochrome c from mitochondria	3/204	21/18903	0.00142715	0.016463	0.0132564	CLU/GPX1/PRELID1	3	down	1.78349
GO:0002526	acute inflammatory response	6/204	114/18903	0.00148979	0.017043	0.0137234	AHSG/APOA2/IGHG1/NUPR1/ORM1/SERPINA1	6	down	1.76845
GO:0009408	response to heat	6/204	114/18903	0.00148979	0.017043	0.0137234	DNAJB1/HSP90AA1/HSPA1A/HSPA1B/HSPB1/SOD1	6	down	1.76845
GO:0051702	biological process involved in interaction with symbiont	6/204	116/18903	0.00162842	0.0185242	0.0149161	APOE/CFHR1/GPX1/IFI27/JUN/PPIB	6	down	1.73226
GO:0034104	negative regulation of tissue remodeling	3/204	22/18903	0.00163943	0.0185242	0.0149161	AGT/CD38/CST3	3	down	1.73226
GO:0045717	negative regulation of fatty acid biosynthetic process	3/204	22/18903	0.00163943	0.0185242	0.0149161	ACADVL/APOC1/APOC3	3	down	1.73226
GO:0050851	antigen receptor-mediated signaling pathway	9/204	252/18903	0.00171183	0.019185	0.0154482	CD38/IGHG1/IGHG2/IGHG3/IGHG4/IGKC/IGLC2/IGLC3/PHPT1	9	down	1.71704
GO:1903320	regulation of protein modification by small protein conjugation or removal	9/204	252/18903	0.00171183	0.019185	0.0154482	DERL1/HERPUD1/HSP90AA1/HSPA1A/HSPA1B/HSPA5/RPL23/RPS20/UBB	9	down	1.71704
GO:1901800	positive regulation of proteasomal protein catabolic process	6/204	118/18903	0.00177664	0.0198307	0.0159681	CLU/HERPUD1/HSPA1A/HSPA1B/NUPR1/TRIB1	6	down	1.70266
GO:0032371	regulation of sterol transport	5/204	81/18903	0.00183817	0.0203528	0.0163885	APOA1/APOA2/APOC1/APOC3/APOE	5	down	1.69138
GO:0032374	regulation of cholesterol transport	5/204	81/18903	0.00183817	0.0203528	0.0163885	APOA1/APOA2/APOC1/APOC3/APOE	5	down	1.69138
GO:0051402	neuron apoptotic process	9/204	255/18903	0.0018557	0.0204636	0.0164778	APOE/BTG2/GPX1/HSPA5/JUN/MCL1/NUPR1/SOD1/TMBIM6	9	down	1.68902
GO:0051131	chaperone-mediated protein complex assembly	3/204	23/18903	0.00187045	0.0204636	0.0164778	CLU/HSP90AA1/HSPA1A	3	down	1.68902
GO:0098856	intestinal lipid absorption	3/204	23/18903	0.00187045	0.0204636	0.0164778	APOA1/APOA2/PRAP1	3	down	1.68902
GO:0006898	receptor-mediated endocytosis	9/204	257/18903	0.00195688	0.0213246	0.017171	APOC1/APOC3/APOE/B2M/CD63/CLU/LRPAP1/TF/VTN	9	down	1.67112
GO:0030195	negative regulation of blood coagulation	4/204	50/18903	0.00205764	0.0222467	0.0179136	APOE/APOH/KNG1/VTN	4	down	1.65273
GO:0042304	regulation of fatty acid biosynthetic process	4/204	50/18903	0.00205764	0.0222467	0.0179136	ACADVL/APOA1/APOC1/APOC3	4	down	1.65273
GO:0016032	viral process	12/204	421/18903	0.00213922	0.0230383	0.018551	APOE/HSPA1A/HSPA1B/IFI27/IFITM3/ISG20/JUN/LGALS1/P4HB/PPIB/SPCS1/SPCS3	12	down	1.63755
GO:0051051	negative regulation of transport	13/204	479/18903	0.00217299	0.023311	0.0187705	APOA2/APOC1/APOC3/APOE/C4orf3/DERL3/ERLEC1/LMAN1/LRPAP1/SPINK1/TMBIM6/TXN/UBE2J1	13	down	1.63244
GO:1900047	negative regulation of hemostasis	4/204	51/18903	0.00221414	0.0236604	0.0190519	APOE/APOH/KNG1/VTN	4	down	1.62598
GO:0050673	epithelial cell proliferation	13/204	481/18903	0.00225298	0.0239825	0.0193112	APOA1/APOE/APOH/B2M/ERN1/GPX1/JUN/MYDGF/NEAT1/NME1/NUPR1/SPINK1/XBP1	13	down	1.62011
GO:0050821	protein stabilization	8/204	214/18903	0.00231083	0.0245037	0.019731	APOA1/APOA2/CLU/HSP90AA1/HSPA1A/HSPA1B/PPIB/RPL23	8	down	1.61077
GO:0010823	negative regulation of mitochondrion organization	4/204	52/18903	0.00237866	0.0251263	0.0202323	CLU/GPX1/HSPA1A/PRELID1	4	down	1.59987
GO:0051788	response to misfolded protein	3/204	25/18903	0.00239096	0.0251598	0.0202593	CLU/DERL1/SDF2L1	3	down	1.59929
GO:0051098	regulation of binding	11/204	372/18903	0.00245054	0.0256887	0.0206851	APOE/B2M/C4orf3/CFHR1/DERL1/JUN/LRPAP1/NME1/TMBIM6/TXN/VTN	11	down	1.59026
GO:0019058	viral life cycle	10/204	319/18903	0.00251744	0.0262901	0.0211694	APOE/HSPA1A/HSPA1B/IFI27/IFITM3/ISG20/LGALS1/P4HB/PPIB/SPCS1	10	down	1.58021
GO:0002639	positive regulation of immunoglobulin production	4/204	53/18903	0.0025514	0.0265442	0.021374	DNAJB9/MZB1/RBP4/XBP1	4	down	1.57603
GO:0009101	glycoprotein biosynthetic process	10/204	321/18903	0.00263317	0.0272919	0.0219761	ALG5/DAD1/DERL3/ITM2C/OST4/OSTC/RPN2/TMEM258/TMEM59/UBE2J1	10	down	1.56397
GO:0050995	negative regulation of lipid catabolic process	3/204	26/18903	0.00268151	0.0276888	0.0222957	APOA2/APOC1/APOC3	3	down	1.5577
GO:0050819	negative regulation of coagulation	4/204	54/18903	0.00273256	0.0281107	0.0226354	APOE/APOH/KNG1/VTN	4	down	1.55113
GO:0008202	steroid metabolic process	10/204	323/18903	0.00275312	0.028217	0.022721	ACADVL/APOA1/APOA2/APOC1/APOE/FDPS/GC/HDLBP/NPC2/SOD1	10	down	1.54949
GO:0051224	negative regulation of protein transport	6/204	129/18903	0.00278249	0.0284123	0.0228783	APOE/DERL3/ERLEC1/LMAN1/TXN/UBE2J1	6	down	1.54649
GO:0055088	lipid homeostasis	7/204	174/18903	0.0028644	0.0291408	0.0234648	APOA1/APOA2/APOC3/APOE/NPC2/SAR1B/XBP1	7	down	1.5355
GO:0048207	vesicle targeting, rough ER to cis-Golgi	3/204	27/18903	0.00299291	0.0302251	0.024338	SAR1B/TMED10/TMED2	3	down	1.51963
GO:0048208	COPII vesicle coating	3/204	27/18903	0.00299291	0.0302251	0.024338	SAR1B/TMED10/TMED2	3	down	1.51963
GO:0097191	extrinsic apoptotic signaling pathway	8/204	224/18903	0.00305911	0.0307809	0.0247855	AGT/GPX1/HSPA1A/HSPA1B/IFI27/ITM2C/MCL1/NDUFA13	8	down	1.51172
GO:0007596	blood coagulation	8/204	225/18903	0.00314323	0.0315123	0.0253744	APOE/APOH/HSPB1/KNG1/LMAN1/SERPINA1/VKORC1/VTN	8	down	1.50152
GO:1904950	negative regulation of establishment of protein localization	6/204	133/18903	0.00323759	0.0323407	0.0260415	APOE/DERL3/ERLEC1/LMAN1/TXN/UBE2J1	6	down	1.49025
GO:0050996	positive regulation of lipid catabolic process	3/204	28/18903	0.00332565	0.0331004	0.0266532	APOA1/APOA2/FABP1	3	down	1.48017
GO:2001235	positive regulation of apoptotic signaling pathway	6/204	135/18903	0.00348492	0.0345609	0.0278292	AGT/ITM2C/MCL1/NUPR1/SOD1/UBB	6	down	1.46142
GO:0050878	regulation of body fluid levels	11/204	390/18903	0.00351186	0.0346527	0.0279031	APOE/APOH/HSPB1/KNG1/LMAN1/NME1/SERPINA1/SPINK1/VKORC1/VTN/XBP1	11	down	1.46026
GO:0032436	positive regulation of proteasomal ubiquitin-dependent protein catabolic process	5/204	94/18903	0.00351931	0.0346527	0.0279031	CLU/HERPUD1/HSPA1A/HSPA1B/TRIB1	5	down	1.46026
GO:0006695	cholesterol biosynthetic process	4/204	58/18903	0.00354538	0.0346617	0.0279104	APOA1/APOE/FDPS/SOD1	4	down	1.46015
GO:1902653	secondary alcohol biosynthetic process	4/204	58/18903	0.00354538	0.0346617	0.0279104	APOA1/APOE/FDPS/SOD1	4	down	1.46015
GO:0050817	coagulation	8/204	230/18903	0.00359119	0.0349856	0.0281712	APOE/APOH/HSPB1/KNG1/LMAN1/SERPINA1/VKORC1/VTN	8	down	1.45611
GO:1903052	positive regulation of proteolysis involved in protein catabolic process	6/204	136/18903	0.00361373	0.0350811	0.0282481	CLU/HERPUD1/HSPA1A/HSPA1B/NUPR1/TRIB1	6	down	1.45493
GO:0007263	nitric oxide mediated signal transduction	3/204	29/18903	0.00368017	0.0355367	0.028615	AGT/APOE/SPINK1	3	down	1.44932
GO:0007599	hemostasis	8/204	231/18903	0.00368644	0.0355367	0.028615	APOE/APOH/HSPB1/KNG1/LMAN1/SERPINA1/VKORC1/VTN	8	down	1.44932
GO:0061041	regulation of wound healing	6/204	137/18903	0.00374604	0.0359855	0.0289763	APOE/APOH/KNG1/VKORC1/VTN/XBP1	6	down	1.44387
GO:0019217	regulation of fatty acid metabolic process	5/204	96/18903	0.00385188	0.0368642	0.0296839	ACADVL/APOA1/APOC1/APOC3/FABP1	5	down	1.4334
GO:0009100	glycoprotein metabolic process	11/204	395/18903	0.00386425	0.0368642	0.0296839	ALG5/CST3/DAD1/DERL3/ITM2C/OST4/OSTC/RPN2/TMEM258/TMEM59/UBE2J1	11	down	1.4334
GO:0002474	antigen processing and presentation of peptide antigen via MHC class I	3/204	30/18903	0.00405689	0.0379147	0.0305298	B2M/HLA-B/SAR1B	3	down	1.42119
GO:0032372	negative regulation of sterol transport	3/204	30/18903	0.00405689	0.0379147	0.0305298	APOA2/APOC1/APOC3	3	down	1.42119
GO:0032375	negative regulation of cholesterol transport	3/204	30/18903	0.00405689	0.0379147	0.0305298	APOA2/APOC1/APOC3	3	down	1.42119
GO:0045940	positive regulation of steroid metabolic process	3/204	30/18903	0.00405689	0.0379147	0.0305298	APOA1/APOC1/APOE	3	down	1.42119
GO:0050820	positive regulation of coagulation	3/204	30/18903	0.00405689	0.0379147	0.0305298	APOH/VKORC1/VTN	3	down	1.42119
GO:1901798	positive regulation of signal transduction by p53 class mediator	3/204	30/18903	0.00405689	0.0379147	0.0305298	RPL23/RPS20/UBB	3	down	1.42119
GO:0072593	reactive oxygen species metabolic process	8/204	235/18903	0.00408714	0.0379402	0.0305503	AGT/GPX1/NDUFA13/NDUFC2/PRDX1/PRDX4/PRDX5/SOD1	8	down	1.4209
GO:2000116	regulation of cysteine-type endopeptidase activity	8/204	235/18903	0.00408714	0.0379402	0.0305503	CST3/CTSD/FABP1/GPX1/HSPE1/NDUFA13/PRDX5/RPS27L	8	down	1.4209
GO:0009266	response to temperature stimulus	7/204	186/18903	0.00413537	0.0382591	0.0308071	ACADVL/DNAJB1/HSP90AA1/HSPA1A/HSPA1B/HSPB1/SOD1	7	down	1.41727
GO:0042157	lipoprotein metabolic process	6/204	140/18903	0.00416458	0.0384005	0.030921	APOA1/APOA2/APOC1/APOC3/APOE/CTSD	6	down	1.41566
GO:0051251	positive regulation of lymphocyte activation	11/204	400/18903	0.00424439	0.039006	0.0314085	B2M/CD38/IGHG1/IGHG2/IGHG3/IGHG4/IGKC/IGLC2/IGLC3/LGALS1/XBP1	11	down	1.40887
GO:0000413	protein peptidyl-prolyl isomerization	3/204	31/18903	0.00445622	0.0408166	0.0328665	FKBP11/FKBP2/PPIB	3	down	1.38916
GO:0015850	organic hydroxy compound transport	9/204	292/18903	0.00455896	0.0416194	0.0335129	AGT/APOA1/APOA2/APOC1/APOC3/APOE/CLU/NPC2/RBP4	9	down	1.3807
GO:2001244	positive regulation of intrinsic apoptotic signaling pathway	4/204	63/18903	0.00477425	0.043441	0.0349797	MCL1/NUPR1/SOD1/UBB	4	down	1.3621
GO:0014824	artery smooth muscle contraction	2/204	10/18903	0.00492643	0.0439552	0.0353938	AGT/CD38	2	down	1.35699
GO:0018401	peptidyl-proline hydroxylation to 4-hydroxy-L-proline	2/204	10/18903	0.00492643	0.0439552	0.0353938	P4HB/PRDX4	2	down	1.35699
GO:0030300	regulation of intestinal cholesterol absorption	2/204	10/18903	0.00492643	0.0439552	0.0353938	APOA1/APOA2	2	down	1.35699
GO:0034379	very-low-density lipoprotein particle assembly	2/204	10/18903	0.00492643	0.0439552	0.0353938	APOC1/APOC3	2	down	1.35699
GO:0051006	positive regulation of lipoprotein lipase activity	2/204	10/18903	0.00492643	0.0439552	0.0353938	APOA1/APOH	2	down	1.35699
GO:0097201	negative regulation of transcription from RNA polymerase II promoter in response to stress	2/204	10/18903	0.00492643	0.0439552	0.0353938	JUN/TMBIM6	2	down	1.35699
GO:0019218	regulation of steroid metabolic process	5/204	102/18903	0.0049842	0.0443272	0.0356933	ACADVL/APOA1/APOC1/APOE/SOD1	5	down	1.35333
GO:0048002	antigen processing and presentation of peptide antigen	4/204	64/18903	0.00505027	0.0447704	0.0360501	B2M/CTSD/HLA-B/SAR1B	4	down	1.34901
GO:0048144	fibroblast proliferation	5/204	103/18903	0.00519357	0.0457465	0.0368362	AGT/GPX1/JUN/NUPR1/PRDX1	5	down	1.33964
GO:0050764	regulation of phagocytosis	5/204	103/18903	0.00519357	0.0457465	0.0368362	AHSG/APOA1/APOA2/LMAN2/SOD1	5	down	1.33964
GO:0035296	regulation of tube diameter	6/204	147/18903	0.00527465	0.0461657	0.0371737	AGT/APOE/CD38/GPX1/KNG1/SOD1	6	down	1.33568
GO:0097746	blood vessel diameter maintenance	6/204	147/18903	0.00527465	0.0461657	0.0371737	AGT/APOE/CD38/GPX1/KNG1/SOD1	6	down	1.33568
GO:1902992	negative regulation of amyloid precursor protein catabolic process	3/204	33/18903	0.00532423	0.0462689	0.0372568	APOE/CLU/TMED10	3	down	1.33471
GO:0016126	sterol biosynthetic process	4/204	65/18903	0.00533679	0.0462689	0.0372568	APOA1/APOE/FDPS/SOD1	4	down	1.33471
GO:0032507	maintenance of protein location in cell	4/204	65/18903	0.00533679	0.0462689	0.0372568	HSPA5/KDELR1/KDELR2/TXN	4	down	1.33471
GO:1903706	regulation of hemopoiesis	11/204	413/18903	0.00537358	0.0464419	0.0373961	B2M/HLA-B/HSPA1A/HSPA1B/PRDM1/PRELID1/SOD1/TMEM176A/TMEM176B/TRIB1/XBP1	11	down	1.33309
GO:1903131	mononuclear cell differentiation	12/204	473/18903	0.00542777	0.0466849	0.0375917	B2M/DNAJB9/HLA-B/JUN/KDELR1/LGALS1/PRDM1/PRELID1/SOD1/TMEM176A/TMEM176B/XBP1	12	down	1.33082
GO:0035150	regulation of tube size	6/204	148/18903	0.00544933	0.0466849	0.0375917	AGT/APOE/CD38/GPX1/KNG1/SOD1	6	down	1.33082
GO:0050678	regulation of epithelial cell proliferation	11/204	414/18903	0.00546943	0.0466849	0.0375917	APOE/APOH/B2M/GPX1/JUN/MYDGF/NEAT1/NME1/NUPR1/SPINK1/XBP1	11	down	1.33082
GO:0050727	regulation of inflammatory response	11/204	414/18903	0.00546943	0.0466849	0.0375917	AGT/AHSG/APOA1/APOE/GPX1/LGALS1/NDUFC2/NEAT1/NUPR1/SOD1/ZBP1	11	down	1.33082
GO:0034605	cellular response to heat	4/204	66/18903	0.00563398	0.047941	0.0386032	DNAJB1/HSP90AA1/HSPA1A/HSPA1B	4	down	1.31929
GO:0006903	vesicle targeting	4/204	67/18903	0.00594202	0.0501002	0.0403419	SAR1B/TMED10/TMED2/TMED9	4	down	1.30016
GO:0010968	regulation of microtubule nucleation	2/204	11/18903	0.00597859	0.0501002	0.0403419	HSPA1A/HSPA1B	2	down	1.30016
GO:0014820	tonic smooth muscle contraction	2/204	11/18903	0.00597859	0.0501002	0.0403419	AGT/CD38	2	down	1.30016
GO:0061365	positive regulation of triglyceride lipase activity	2/204	11/18903	0.00597859	0.0501002	0.0403419	APOA1/APOH	2	down	1.30016
GO:0098883	synapse pruning	2/204	11/18903	0.00597859	0.0501002	0.0403419	C1QA/C1QB	2	down	1.30016
GO:0043393	regulation of protein binding	7/204	200/18903	0.00611278	0.0510695	0.0411223	APOE/B2M/CFHR1/DERL1/LRPAP1/TMBIM6/VTN	7	down	1.29184
GO:0046503	glycerolipid catabolic process	4/204	68/18903	0.00626107	0.0518961	0.041788	APOA1/APOA2/APOC1/APOC3	4	down	1.28486
GO:1901099	negative regulation of signal transduction in absence of ligand	3/204	35/18903	0.00628702	0.0518961	0.041788	HSPA1A/HSPA1B/MCL1	3	down	1.28486
GO:1905898	positive regulation of response to endoplasmic reticulum stress	3/204	35/18903	0.00628702	0.0518961	0.041788	ERN1/HERPUD1/XBP1	3	down	1.28486
GO:2001240	negative regulation of extrinsic apoptotic signaling pathway in absence of ligand	3/204	35/18903	0.00628702	0.0518961	0.041788	HSPA1A/HSPA1B/MCL1	3	down	1.28486
GO:0008637	apoptotic mitochondrial changes	5/204	108/18903	0.00633459	0.0521327	0.0419785	CLU/GPX1/HSPA1A/JTB/PRELID1	5	down	1.28289
GO:1903828	negative regulation of protein localization	7/204	203/18903	0.00661526	0.0542806	0.043708	APOE/DERL3/ERLEC1/LMAN1/TMEM59/TXN/UBE2J1	7	down	1.26536
GO:0001819	positive regulation of cytokine production	12/204	486/18903	0.00668532	0.0546927	0.0440398	AGT/APOA2/B2M/CLU/HSP90AA1/HSPA1A/HSPA1B/HSPB1/ORM1/SOD1/TMED10/XBP1	12	down	1.26207
GO:2001236	regulation of extrinsic apoptotic signaling pathway	6/204	155/18903	0.00679291	0.0553413	0.0445621	AGT/GPX1/HSPA1A/HSPA1B/ITM2C/MCL1	6	down	1.25695
GO:0048261	negative regulation of receptor-mediated endocytosis	3/204	36/18903	0.00680475	0.0553413	0.0445621	APOC1/APOC3/LRPAP1	3	down	1.25695
GO:2000060	positive regulation of ubiquitin-dependent protein catabolic process	5/204	110/18903	0.00683669	0.0554375	0.0446396	CLU/HERPUD1/HSPA1A/HSPA1B/TRIB1	5	down	1.2562
GO:0051881	regulation of mitochondrial membrane potential	4/204	70/18903	0.00693289	0.0558367	0.044961	NDUFC2/PRELID1/SOD1/UBB	4	down	1.25308
GO:0002429	immune response-activating cell surface receptor signaling pathway	9/204	312/18903	0.00695021	0.0558367	0.044961	CD38/IGHG1/IGHG2/IGHG3/IGHG4/IGKC/IGLC2/IGLC3/PHPT1	9	down	1.25308
GO:0002757	immune response-activating signal transduction	9/204	312/18903	0.00695021	0.0558367	0.044961	CD38/IGHG1/IGHG2/IGHG3/IGHG4/IGKC/IGLC2/IGLC3/PHPT1	9	down	1.25308
GO:0043281	regulation of cysteine-type endopeptidase activity involved in apoptotic process	7/204	205/18903	0.00696693	0.0558367	0.044961	CTSD/FABP1/GPX1/HSPE1/NDUFA13/PRDX5/RPS27L	7	down	1.25308
GO:0031331	positive regulation of cellular catabolic process	11/204	429/18903	0.00707607	0.056436	0.0454436	APOA1/APOE/BTG2/CLU/FABP1/HERPUD1/HSPA1A/HSPA1B/MTDH/TMEM59/TRIB1	11	down	1.24844
GO:0071712	ER-associated misfolded protein catabolic process	2/204	12/18903	0.00712359	0.056436	0.0454436	DERL1/SDF2L1	2	down	1.24844
GO:0090209	negative regulation of triglyceride metabolic process	2/204	12/18903	0.00712359	0.056436	0.0454436	APOC3/APOE	2	down	1.24844
GO:1904667	negative regulation of ubiquitin protein ligase activity	2/204	12/18903	0.00712359	0.056436	0.0454436	RPL23/RPS20	2	down	1.24844
GO:0071276	cellular response to cadmium ion	3/204	37/18903	0.0073471	0.05804	0.0467352	JUN/MT2A/SOD1	3	down	1.23627
GO:0150076	neuroinflammatory response	4/204	73/18903	0.00802728	0.063232	0.0509159	C1QA/CLU/JUN/NUPR1	4	down	1.19906
GO:0002697	regulation of immune effector process	10/204	379/18903	0.00830813	0.0645565	0.0519823	APOA1/APOA2/B2M/DNAJB9/HLA-B/MZB1/RBP4/TMBIM6/UBE2J1/XBP1	10	down	1.19006
GO:0051918	negative regulation of fibrinolysis	2/204	13/18903	0.00835932	0.0645565	0.0519823	APOH/VTN	2	down	1.19006
GO:0070424	regulation of nucleotide-binding oligomerization domain containing signaling pathway	2/204	13/18903	0.00835932	0.0645565	0.0519823	HSPA1A/HSPA1B	2	down	1.19006
GO:1900103	positive regulation of endoplasmic reticulum unfolded protein response	2/204	13/18903	0.00835932	0.0645565	0.0519823	ERN1/XBP1	2	down	1.19006
GO:1901857	positive regulation of cellular respiration	2/204	13/18903	0.00835932	0.0645565	0.0519823	NUPR1/PRELID1	2	down	1.19006
GO:1903265	positive regulation of tumor necrosis factor-mediated signaling pathway	2/204	13/18903	0.00835932	0.0645565	0.0519823	HSPA1A/HSPA1B	2	down	1.19006
GO:1905907	negative regulation of amyloid fibril formation	2/204	13/18903	0.00835932	0.0645565	0.0519823	APOE/CLU	2	down	1.19006
GO:0043618	regulation of transcription from RNA polymerase II promoter in response to stress	3/204	39/18903	0.0085067	0.0651472	0.052458	HSPA5/JUN/TMBIM6	3	down	1.1861
GO:0045922	negative regulation of fatty acid metabolic process	3/204	39/18903	0.0085067	0.0651472	0.052458	ACADVL/APOC1/APOC3	3	down	1.1861
GO:0097242	amyloid-beta clearance	3/204	39/18903	0.0085067	0.0651472	0.052458	APOE/CLU/LRPAP1	3	down	1.1861
GO:0042742	defense response to bacterium	10/204	382/18903	0.00875386	0.0668542	0.0538326	IGHG1/IGHG2/IGHG3/IGHG4/IGKC/IGLC2/IGLC3/JCHAIN/RARRES2/TF	10	down	1.17487
GO:0051100	negative regulation of binding	6/204	164/18903	0.00885446	0.0674357	0.0543008	B2M/C4orf3/CFHR1/JUN/LRPAP1/TMBIM6	6	down	1.17111
GO:1901214	regulation of neuron death	9/204	325/18903	0.0089565	0.068025	0.0547753	APOE/BTG2/C1QA/CLU/JUN/MCL1/NUPR1/SOD1/UBB	9	down	1.16733
GO:0140467	integrated stress response signaling	3/204	40/18903	0.00912444	0.0689207	0.0554966	HSPA5/JUN/TMED2	3	down	1.16165
GO:1990000	amyloid fibril formation	3/204	40/18903	0.00912444	0.0689207	0.0554966	APOE/B2M/CLU	3	down	1.16165
GO:0042180	cellular ketone metabolic process	7/204	218/18903	0.00960068	0.0711947	0.0573276	ACADVL/AKR1A1/APOA1/APOC1/APOC3/FABP1/VKORC1	7	down	1.14755
GO:0010896	regulation of triglyceride catabolic process	2/204	14/18903	0.00968372	0.0711947	0.0573276	APOA1/APOC3	2	down	1.14755
GO:0018206	peptidyl-methionine modification	2/204	14/18903	0.00968372	0.0711947	0.0573276	APOA1/APOA2	2	down	1.14755
GO:0045842	positive regulation of mitotic metaphase/anaphase transition	2/204	14/18903	0.00968372	0.0711947	0.0573276	ANAPC11/PRAP1	2	down	1.14755
GO:0046185	aldehyde catabolic process	2/204	14/18903	0.00968372	0.0711947	0.0573276	AGXT/AKR1A1	2	down	1.14755
GO:0046598	positive regulation of viral entry into host cell	2/204	14/18903	0.00968372	0.0711947	0.0573276	LGALS1/P4HB	2	down	1.14755
GO:0071236	cellular response to antibiotic	2/204	14/18903	0.00968372	0.0711947	0.0573276	HSPA5/RPL23	2	down	1.14755
GO:0075294	positive regulation by symbiont of entry into host	2/204	14/18903	0.00968372	0.0711947	0.0573276	LGALS1/P4HB	2	down	1.14755
GO:1902947	regulation of tau-protein kinase activity	2/204	14/18903	0.00968372	0.0711947	0.0573276	CLU/HSP90AA1	2	down	1.14755
GO:1903894	regulation of IRE1-mediated unfolded protein response	2/204	14/18903	0.00968372	0.0711947	0.0573276	DNAJB9/HSPA5	2	down	1.14755
GO:0046461	neutral lipid catabolic process	3/204	41/18903	0.00976775	0.0712575	0.0573782	APOA1/APOA2/APOC3	3	down	1.14717
GO:0046464	acylglycerol catabolic process	3/204	41/18903	0.00976775	0.0712575	0.0573782	APOA1/APOA2/APOC3	3	down	1.14717
GO:0051897	positive regulation of protein kinase B signaling	5/204	120/18903	0.00976979	0.0712575	0.0573782	GPX1/HSP90AA1/MTDH/MYDGF/TXN	5	down	1.14717
GO:0002696	positive regulation of leukocyte activation	11/204	450/18903	0.00992063	0.0721667	0.0581103	B2M/CD38/IGHG1/IGHG2/IGHG3/IGHG4/IGKC/IGLC2/IGLC3/LGALS1/XBP1	11	down	1.14166
GO:0061045	negative regulation of wound healing	4/204	78/18903	0.0100925	0.0731142	0.0588733	APOE/APOH/KNG1/VTN	4	down	1.136
GO:0006720	isoprenoid metabolic process	5/204	121/18903	0.0101039	0.0731142	0.0588733	FDPS/NPC2/RARRES2/RBP4/TTR	5	down	1.136
GO:0002262	myeloid cell homeostasis	6/204	169/18903	0.010176	0.0734432	0.0591382	B2M/HSPA1A/HSPA1B/PRDX1/RPS17/SOD1	6	down	1.13405
GO:0002440	production of molecular mediator of immune response	9/204	333/18903	0.0103928	0.0748119	0.0602403	APOA1/APOA2/B2M/DNAJB9/MZB1/RBP4/TMBIM6/UBE2J1/XBP1	9	down	1.12603
GO:0045429	positive regulation of nitric oxide biosynthetic process	3/204	42/18903	0.0104369	0.0748779	0.0602934	AGT/CLU/HSP90AA1	3	down	1.12565
GO:2000058	regulation of ubiquitin-dependent protein catabolic process	6/204	170/18903	0.0104563	0.0748779	0.0602934	CLU/HERPUD1/HSPA1A/HSPA1B/RPL23/TRIB1	6	down	1.12565
GO:0032386	regulation of intracellular transport	9/204	336/18903	0.0109739	0.0776501	0.0625257	DERL3/ERGIC3/ERLEC1/HSP90AA1/IFI27/LMAN1/SAR1B/TXN/UBE2J1	9	down	1.10986
GO:0051604	protein maturation	9/204	336/18903	0.0109739	0.0776501	0.0625257	APOH/DNAJB11/HM13/PRDX4/SEC11C/SPCS1/SPCS2/SPCS3/TMEM208	9	down	1.10986
GO:1903034	regulation of response to wounding	6/204	172/18903	0.0110332	0.0776501	0.0625257	APOE/APOH/KNG1/VKORC1/VTN/XBP1	6	down	1.10986
GO:0019511	peptidyl-proline hydroxylation	2/204	15/18903	0.0110947	0.0776501	0.0625257	P4HB/PRDX4	2	down	1.10986
GO:0090205	positive regulation of cholesterol metabolic process	2/204	15/18903	0.0110947	0.0776501	0.0625257	APOA1/APOE	2	down	1.10986
GO:1900102	negative regulation of endoplasmic reticulum unfolded protein response	2/204	15/18903	0.0110947	0.0776501	0.0625257	DNAJB9/HSPA5	2	down	1.10986
GO:1902101	positive regulation of metaphase/anaphase transition of cell cycle	2/204	15/18903	0.0110947	0.0776501	0.0625257	ANAPC11/PRAP1	2	down	1.10986
GO:0021879	forebrain neuron differentiation	3/204	43/18903	0.0111319	0.0776501	0.0625257	B2M/UBB/UQCRQ	3	down	1.10986
GO:0090114	COPII-coated vesicle budding	3/204	43/18903	0.0111319	0.0776501	0.0625257	SAR1B/TMED10/TMED2	3	down	1.10986
GO:0090207	regulation of triglyceride metabolic process	3/204	43/18903	0.0111319	0.0776501	0.0625257	APOA1/APOC3/APOE	3	down	1.10986
GO:0046660	female sex differentiation	5/204	124/18903	0.0111532	0.0776501	0.0625257	HSPA5/NUPR1/RBP4/SOD1/UBB	5	down	1.10986
GO:0072331	signal transduction by p53 class mediator	6/204	173/18903	0.0113299	0.0786815	0.0633562	NUPR1/PRAP1/RPL23/RPS20/RPS27L/UBB	6	down	1.10413
GO:0051651	maintenance of location in cell	7/204	226/18903	0.0115461	0.0799817	0.0644031	ALB/APOE/HSP90B1/HSPA5/KDELR1/KDELR2/TXN	7	down	1.09701
GO:0062012	regulation of small molecule metabolic process	9/204	339/18903	0.0115791	0.0800089	0.064425	ACADVL/APOA1/APOC1/APOC3/APOE/FABP1/NDUFC2/NUPR1/SOD1	9	down	1.09686
GO:0010950	positive regulation of endopeptidase activity	6/204	174/18903	0.0116322	0.0801753	0.064559	CTSD/HSPE1/NDUFA13/PRELID1/PSME2/RPS27L	6	down	1.09596
GO:0021762	substantia nigra development	3/204	44/18903	0.0118531	0.0812912	0.0654576	COX6B1/DYNLL1/HSPA5	3	down	1.08996
GO:1904407	positive regulation of nitric oxide metabolic process	3/204	44/18903	0.0118531	0.0812912	0.0654576	AGT/CLU/HSP90AA1	3	down	1.08996
GO:0002768	immune response-regulating cell surface receptor signaling pathway	9/204	341/18903	0.0119962	0.0820685	0.0660834	CD38/IGHG1/IGHG2/IGHG3/IGHG4/IGKC/IGLC2/IGLC3/PHPT1	9	down	1.08582
GO:0051235	maintenance of location	9/204	342/18903	0.012209	0.0833171	0.0670888	ALB/APOA1/APOE/HSP90B1/HSPA5/KDELR1/KDELR2/LMAN1/TXN	9	down	1.07927
GO:1902905	positive regulation of supramolecular fiber organization	6/204	176/18903	0.0122539	0.0834176	0.0671698	APOA1/APOE/CLU/GPX1/HSPA1A/HSPA1B	6	down	1.07874
GO:0006900	vesicle budding from membrane	4/204	83/18903	0.0124745	0.0834326	0.0671818	SAR1B/TMED10/TMED2/TMED9	4	down	1.07866
GO:0051099	positive regulation of binding	6/204	177/18903	0.0125734	0.0834326	0.0671818	APOE/B2M/DERL1/NME1/TXN/VTN	6	down	1.07866
GO:0006878	cellular copper ion homeostasis	2/204	16/18903	0.0125904	0.0834326	0.0671818	ATOX1/MT2A	2	down	1.07866
GO:0042159	lipoprotein catabolic process	2/204	16/18903	0.0125904	0.0834326	0.0671818	APOE/CTSD	2	down	1.07866
GO:0045838	positive regulation of membrane potential	2/204	16/18903	0.0125904	0.0834326	0.0671818	GLRX/NDUFC2	2	down	1.07866
GO:0060456	positive regulation of digestive system process	2/204	16/18903	0.0125904	0.0834326	0.0671818	PRAP1/SPINK1	2	down	1.07866
GO:0061684	chaperone-mediated autophagy	2/204	16/18903	0.0125904	0.0834326	0.0671818	CLU/HSP90AA1	2	down	1.07866
GO:0070431	nucleotide-binding oligomerization domain containing 2 signaling pathway	2/204	16/18903	0.0125904	0.0834326	0.0671818	HSPA1A/HSPA1B	2	down	1.07866
GO:1902931	negative regulation of alcohol biosynthetic process	2/204	16/18903	0.0125904	0.0834326	0.0671818	APOE/SOD1	2	down	1.07866
GO:1905906	regulation of amyloid fibril formation	2/204	16/18903	0.0125904	0.0834326	0.0671818	APOE/CLU	2	down	1.07866
GO:0043620	regulation of DNA-templated transcription in response to stress	3/204	45/18903	0.0126006	0.0834326	0.0671818	HSPA5/JUN/TMBIM6	3	down	1.07866
GO:0008037	cell recognition	7/204	230/18903	0.0126193	0.0834326	0.0671818	IGHG1/IGHG2/IGHG3/IGHG4/IGKC/IGLC2/IGLC3	7	down	1.07866
GO:0050867	positive regulation of cell activation	11/204	467/18903	0.0128113	0.0844991	0.0680407	B2M/CD38/IGHG1/IGHG2/IGHG3/IGHG4/IGKC/IGLC2/IGLC3/LGALS1/XBP1	11	down	1.07315
GO:0031397	negative regulation of protein ubiquitination	4/204	84/18903	0.0129903	0.0852722	0.0686631	HSPA1A/HSPA1B/RPL23/RPS20	4	down	1.06919
GO:0051851	modulation by host of symbiont process	4/204	84/18903	0.0129903	0.0852722	0.0686631	APOE/IFI27/JUN/PPIB	4	down	1.06919
GO:0044788	modulation by host of viral process	3/204	46/18903	0.0133745	0.0871717	0.0701927	APOE/IFI27/PPIB	3	down	1.05962
GO:0046596	regulation of viral entry into host cell	3/204	46/18903	0.0133745	0.0871717	0.0701927	IFITM3/LGALS1/P4HB	3	down	1.05962
GO:2001239	regulation of extrinsic apoptotic signaling pathway in absence of ligand	3/204	46/18903	0.0133745	0.0871717	0.0701927	HSPA1A/HSPA1B/MCL1	3	down	1.05962
GO:0042542	response to hydrogen peroxide	5/204	130/18903	0.0134701	0.0874963	0.0704541	ERN1/FABP1/GPX1/SOD1/TXN	5	down	1.05801
GO:0021954	central nervous system neuron development	4/204	85/18903	0.0135196	0.0874963	0.0704541	BTG2/HSP90AA1/UBB/UQCRQ	4	down	1.05801
GO:0034103	regulation of tissue remodeling	4/204	85/18903	0.0135196	0.0874963	0.0704541	AGT/CD38/CST3/TF	4	down	1.05801
GO:0032092	positive regulation of protein binding	4/204	86/18903	0.0140623	0.089225	0.071846	APOE/B2M/DERL1/VTN	4	down	1.04951
GO:0019885	antigen processing and presentation of endogenous peptide antigen via MHC class I	2/204	17/18903	0.0141687	0.089225	0.071846	B2M/HLA-B	2	down	1.04951
GO:0033194	response to hydroperoxide	2/204	17/18903	0.0141687	0.089225	0.071846	CD38/GPX1	2	down	1.04951
GO:0051969	regulation of transmission of nerve impulse	2/204	17/18903	0.0141687	0.089225	0.071846	AGT/TYMP	2	down	1.04951
GO:0055089	fatty acid homeostasis	2/204	17/18903	0.0141687	0.089225	0.071846	APOE/XBP1	2	down	1.04951
GO:0001774	microglial cell activation	3/204	47/18903	0.014175	0.089225	0.071846	C1QA/CLU/JUN	3	down	1.04951
GO:0002701	negative regulation of production of molecular mediator of immune response	3/204	47/18903	0.014175	0.089225	0.071846	APOA1/APOA2/TMBIM6	3	down	1.04951
GO:0006984	ER-nucleus signaling pathway	3/204	47/18903	0.014175	0.089225	0.071846	HSPA5/TMED2/XBP1	3	down	1.04951
GO:0032369	negative regulation of lipid transport	3/204	47/18903	0.014175	0.089225	0.071846	APOA2/APOC1/APOC3	3	down	1.04951
GO:0045646	regulation of erythrocyte differentiation	3/204	47/18903	0.014175	0.089225	0.071846	B2M/HSPA1A/HSPA1B	3	down	1.04951
GO:0090199	regulation of release of cytochrome c from mitochondria	3/204	47/18903	0.014175	0.089225	0.071846	CLU/GPX1/PRELID1	3	down	1.04951
GO:0097028	dendritic cell differentiation	3/204	47/18903	0.014175	0.089225	0.071846	HLA-B/TMEM176A/TMEM176B	3	down	1.04951
GO:0046890	regulation of lipid biosynthetic process	6/204	182/18903	0.0142589	0.0895484	0.0721064	ACADVL/APOA1/APOC1/APOC3/APOE/SOD1	6	down	1.04794
GO:0002702	positive regulation of production of molecular mediator of immune response	5/204	133/18903	0.0147418	0.0923707	0.074379	B2M/DNAJB9/MZB1/RBP4/XBP1	5	down	1.03447
GO:0006953	acute-phase response	3/204	48/18903	0.0150022	0.0935769	0.0753503	AHSG/ORM1/SERPINA1	3	down	1.02883
GO:1902003	regulation of amyloid-beta formation	3/204	48/18903	0.0150022	0.0935769	0.0753503	APOE/CLU/TMED10	3	down	1.02883
GO:0001909	leukocyte mediated cytotoxicity	5/204	134/18903	0.015183	0.0943149	0.0759446	B2M/HLA-B/IGHG1/PRDX1/SLAMF7	5	down	1.02542
GO:0032370	positive regulation of lipid transport	4/204	88/18903	0.0151889	0.0943149	0.0759446	APOA1/APOE/PRAP1/PRELID1	4	down	1.02542
GO:0036499	PERK-mediated unfolded protein response	2/204	18/18903	0.0158277	0.0969295	0.0780499	HSPA5/TMED2	2	down	1.01354
GO:0043217	myelin maintenance	2/204	18/18903	0.0158277	0.0969295	0.0780499	CLU/SOD1	2	down	1.01354
GO:0051917	regulation of fibrinolysis	2/204	18/18903	0.0158277	0.0969295	0.0780499	APOH/VTN	2	down	1.01354
GO:0071318	cellular response to ATP	2/204	18/18903	0.0158277	0.0969295	0.0780499	HSP90B1/SOD1	2	down	1.01354
GO:1901970	positive regulation of mitotic sister chromatid separation	2/204	18/18903	0.0158277	0.0969295	0.0780499	ANAPC11/PRAP1	2	down	1.01354
GO:0008089	anterograde axonal transport	3/204	49/18903	0.0158561	0.0969295	0.0780499	BLOC1S1/HSPB1/SOD1	3	down	1.01354
GO:0043457	regulation of cellular respiration	3/204	49/18903	0.0158561	0.0969295	0.0780499	COX7A2/NUPR1/PRELID1	3	down	1.01354
GO:0010565	regulation of cellular ketone metabolic process	5/204	136/18903	0.0160916	0.0981518	0.0790341	ACADVL/APOA1/APOC1/APOC3/FABP1	5	down	1.0081

## Sheet: Cytotoxic_T Cell
ID	Description	GeneRatio	BgRatio	pvalue	p.adjust	qvalue	geneID	Count	change	log
GO:0002181	cytoplasmic translation	73/347	161/18903	1.51365e-84	5.5021e-81	4.46287e-81	CNBP/CSDE1/EIF3E/EIF3F/EIF3G/EIF3H/EIF3K/EIF3L/EIF4B/EIF5/FAU/PABPC1/RPL10A/RPL11/RPL12/RPL13A/RPL14/RPL15/RPL17/RPL18/RPL18A/RPL19/RPL21/RPL22/RPL23A/RPL24/RPL26/RPL27/RPL29/RPL3/RPL31/RPL32/RPL34/RPL35/RPL35A/RPL36/RPL36A/RPL37A/RPL39/RPL4/RPL5/RPL6/RPL7/RPL7A/RPL8/RPL9/RPLP0/RPLP2/RPS10/RPS13/RPS14/RPS15/RPS15A/RPS16/RPS17/RPS2/RPS21/RPS23/RPS24/RPS25/RPS26/RPS28/RPS3/RPS3A/RPS4X/RPS5/RPS6/RPS…	73	up	80.2595
GO:0022613	ribonucleoprotein complex biogenesis	47/347	489/18903	9.00397e-21	1.63647e-17	1.32737e-17	EIF3E/EIF3F/EIF3G/EIF3H/EIF3K/EIF3L/EIF4B/EIF5/HSP90AB1/ISG20/NPM1/PTGES3/RAN/RPL10A/RPL11/RPL13A/RPL14/RPL23A/RPL24/RPL26/RPL27/RPL35/RPL35A/RPL5/RPL6/RPL7/RPL7A/RPLP0/RPS14/RPS15/RPS16/RPS17/RPS21/RPS24/RPS25/RPS28/RPS5/RPS6/RPS7/RPS8/RPSA/SF1/SF3B2/SNRPD2/SNU13/SRSF5/TRMT112	47	up	16.7861
GO:0042254	ribosome biogenesis	32/347	310/18903	2.6084e-15	3.16051e-12	2.56356e-12	ISG20/NPM1/RAN/RPL10A/RPL11/RPL14/RPL23A/RPL24/RPL26/RPL27/RPL35/RPL35A/RPL5/RPL6/RPL7/RPL7A/RPLP0/RPS14/RPS15/RPS16/RPS17/RPS21/RPS24/RPS25/RPS28/RPS5/RPS6/RPS7/RPS8/RPSA/SNU13/TRMT112	32	up	11.5002
GO:0071826	ribonucleoprotein complex subunit organization	28/347	242/18903	8.55148e-15	7.77116e-12	6.30334e-12	EIF3E/EIF3F/EIF3G/EIF3H/EIF3K/EIF3L/EIF4B/EIF5/HSP90AB1/PTGES3/RPL11/RPL13A/RPL23A/RPL24/RPL5/RPL6/RPLP0/RPS14/RPS15/RPS28/RPS5/RPSA/SF1/SF3B2/SNRPD2/SNU13/SRSF5/VCP	28	up	11.1095
GO:0022618	ribonucleoprotein complex assembly	27/347	234/18903	2.8051e-14	2.03931e-11	1.65413e-11	EIF3E/EIF3F/EIF3G/EIF3H/EIF3K/EIF3L/EIF4B/EIF5/HSP90AB1/PTGES3/RPL11/RPL13A/RPL23A/RPL24/RPL5/RPL6/RPLP0/RPS14/RPS15/RPS28/RPS5/RPSA/SF1/SF3B2/SNRPD2/SNU13/SRSF5	27	up	10.6905
GO:0006413	translational initiation	19/347	123/18903	1.07895e-12	6.53667e-10	5.30202e-10	BZW1/CSDE1/EIF1/EIF3E/EIF3F/EIF3G/EIF3H/EIF3K/EIF3L/EIF4B/EIF4G2/EIF5/KHDRBS1/NPM1/RPL13A/RPS17/RPS3/RPS3A/RPS5	19	up	9.18464
GO:0043484	regulation of RNA splicing	22/347	180/18903	2.27614e-12	1.18197e-09	9.58718e-10	CIRBP/DDX5/FUS/HNRNPA1/HNRNPK/HSPA8/KHDRBS1/NCL/NPM1/PIK3R1/PRDX6/RBM3/RBM39/RBM8A/RPS13/RPS26/SAP18/SF1/SRSF2/SRSF5/SRSF7/TMBIM6	22	up	8.92739
GO:0006417	regulation of translation	35/347	486/18903	5.59775e-12	2.51242e-09	2.03787e-09	BZW1/CALR/CIRBP/CNBP/CSDE1/EEF2/EIF1/EIF3E/EIF3H/EIF3K/EIF4B/EIF4G2/EIF5/GAPDH/KHDRBS1/NCL/NPM1/PABPC1/RBM3/RBM8A/RHOA/RPL13A/RPL22/RPL26/RPL5/RPS14/RPS3/RPS4X/RPS9/SERP1/VIM/YBX1/ZFP36/ZFP36L1/ZFP36L2	35	up	8.59991
GO:0006364	rRNA processing	24/347	229/18903	6.41718e-12	2.51242e-09	2.03787e-09	ISG20/RPL10A/RPL11/RPL14/RPL26/RPL27/RPL35/RPL35A/RPL5/RPL7/RPL7A/RPS14/RPS15/RPS16/RPS17/RPS21/RPS24/RPS25/RPS28/RPS6/RPS7/RPS8/SNU13/TRMT112	24	up	8.59991
GO:0042273	ribosomal large subunit biogenesis	15/347	76/18903	6.91173e-12	2.51242e-09	2.03787e-09	NPM1/RPL10A/RPL11/RPL14/RPL23A/RPL24/RPL26/RPL35/RPL35A/RPL5/RPL6/RPL7/RPL7A/RPLP0/SNU13	15	up	8.59991
GO:0042274	ribosomal small subunit biogenesis	15/347	78/18903	1.02808e-11	3.39733e-09	2.75564e-09	NPM1/RPS14/RPS15/RPS16/RPS17/RPS21/RPS24/RPS25/RPS28/RPS5/RPS6/RPS7/RPS8/RPSA/SNU13	15	up	8.46886
GO:1903311	regulation of mRNA metabolic process	27/347	309/18903	2.17322e-11	6.58306e-09	5.33965e-09	CIRBP/CSDE1/DDX5/FUS/HNRNPA0/HNRNPA1/HNRNPC/HNRNPK/HSPA8/KHDRBS1/NCL/NPM1/PABPC1/PRDX6/RBM3/RBM39/RBM8A/SAP18/SERBP1/SF1/SRSF2/SRSF7/VIM/YBX1/ZFP36/ZFP36L1/ZFP36L2	27	up	8.18157
GO:0016072	rRNA metabolic process	25/347	268/18903	3.00662e-11	8.40697e-09	6.81906e-09	ISG20/NCL/RPL10A/RPL11/RPL14/RPL26/RPL27/RPL35/RPL35A/RPL5/RPL7/RPL7A/RPS14/RPS15/RPS16/RPS17/RPS21/RPS24/RPS25/RPS28/RPS6/RPS7/RPS8/SNU13/TRMT112	25	up	8.07536
GO:0048024	regulation of mRNA splicing, via spliceosome	16/347	109/18903	1.49738e-10	3.88784e-08	3.1535e-08	CIRBP/DDX5/HNRNPA1/HNRNPK/HSPA8/KHDRBS1/NCL/NPM1/PRDX6/RBM3/RBM39/RBM8A/SAP18/SF1/SRSF2/SRSF7	16	up	7.41029
GO:0008380	RNA splicing	32/347	469/18903	1.90429e-10	4.61472e-08	3.74309e-08	CIRBP/DDX5/FUS/HNRNPA1/HNRNPA3/HNRNPC/HNRNPK/HSPA8/KHDRBS1/NCL/NPM1/PABPC1/PIK3R1/PRDX6/RALY/RBM3/RBM39/RBM8A/RPS13/RPS26/SAP18/SF1/SF3B2/SFPQ/SNRPD2/SNU13/SRSF2/SRSF5/SRSF7/TMBIM6/UBL5/YBX1	32	up	7.33585
GO:0000377	RNA splicing, via transesterification reactions with bulged adenosine as nucleophile	26/347	329/18903	4.66803e-10	9.98134e-08	8.09606e-08	CIRBP/DDX5/HNRNPA1/HNRNPA3/HNRNPC/HNRNPK/HSPA8/KHDRBS1/NCL/NPM1/PABPC1/PRDX6/RALY/RBM3/RBM39/RBM8A/SAP18/SF1/SF3B2/SFPQ/SNRPD2/SNU13/SRSF2/SRSF5/SRSF7/UBL5	26	up	7.00081
GO:0000398	mRNA splicing, via spliceosome	26/347	329/18903	4.66803e-10	9.98134e-08	8.09606e-08	CIRBP/DDX5/HNRNPA1/HNRNPA3/HNRNPC/HNRNPK/HSPA8/KHDRBS1/NCL/NPM1/PABPC1/PRDX6/RALY/RBM3/RBM39/RBM8A/SAP18/SF1/SF3B2/SFPQ/SNRPD2/SNU13/SRSF2/SRSF5/SRSF7/UBL5	26	up	7.00081
GO:0000375	RNA splicing, via transesterification reactions	26/347	333/18903	6.05534e-10	1.22284e-07	9.91873e-08	CIRBP/DDX5/HNRNPA1/HNRNPA3/HNRNPC/HNRNPK/HSPA8/KHDRBS1/NCL/NPM1/PABPC1/PRDX6/RALY/RBM3/RBM39/RBM8A/SAP18/SF1/SF3B2/SFPQ/SNRPD2/SNU13/SRSF2/SRSF5/SRSF7/UBL5	26	up	6.91263
GO:0050684	regulation of mRNA processing	17/347	139/18903	7.4259e-10	1.42069e-07	1.15235e-07	CIRBP/DDX5/HNRNPA1/HNRNPK/HSPA8/KHDRBS1/NCL/NPM1/PRDX6/RBM3/RBM39/RBM8A/SAP18/SF1/SRSF2/SRSF7/ZFP36L1	17	up	6.8475
GO:0042255	ribosome assembly	12/347	61/18903	9.4159e-10	1.71134e-07	1.3881e-07	NPM1/RPL11/RPL23A/RPL24/RPL5/RPL6/RPLP0/RPS14/RPS15/RPS28/RPS5/RPSA	12	up	6.76666
GO:0045727	positive regulation of translation	17/347	143/18903	1.15941e-09	2.00688e-07	1.62782e-07	CIRBP/CNBP/CSDE1/EEF2/EIF3E/KHDRBS1/NPM1/PABPC1/RBM3/RHOA/RPL26/RPL5/RPS4X/RPS9/SERP1/VIM/YBX1	17	up	6.69748
GO:0097193	intrinsic apoptotic signaling pathway	24/347	298/18903	1.52399e-09	2.51805e-07	2.04244e-07	CD44/CD74/CRIP1/CYCS/DDIT4/DDX5/DNAJA1/ENO1/HERPUD1/HINT1/HNRNPK/MCL1/MIF/PIK3R1/PPIA/RPL11/RPL26/RPS3/RPS7/SFPQ/SKIL/SOD1/TMBIM6/UBB	24	up	6.59894
GO:0031396	regulation of protein ubiquitination	20/347	210/18903	2.07586e-09	3.28077e-07	2.6611e-07	DNAJA1/FYN/GABARAP/HERPUD1/HSP90AB1/HSPA5/LAPTM5/NPM1/PPIA/RPL11/RPL5/RPS15/RPS2/RPS3/RPS7/SKP1/SQSTM1/TNFAIP3/UBB/UBE2V1	20	up	6.48402
GO:2001242	regulation of intrinsic apoptotic signaling pathway	18/347	172/18903	3.00027e-09	4.54416e-07	3.68586e-07	CD44/CD74/DNAJA1/ENO1/HERPUD1/HNRNPK/MCL1/MIF/PPIA/RPL11/RPL26/RPS3/RPS7/SFPQ/SKIL/SOD1/TMBIM6/UBB	18	up	6.34255
GO:0001732	formation of cytoplasmic translation initiation complex	7/347	16/18903	6.5626e-09	9.46791e-07	7.67961e-07	EIF3E/EIF3F/EIF3G/EIF3H/EIF3K/EIF3L/EIF5	7	up	6.02375
GO:0006123	mitochondrial electron transport, cytochrome c to oxygen	8/347	24/18903	6.7721e-09	9.46791e-07	7.67961e-07	COX4I1/COX6A1/COX6B1/COX6C/COX7A2/COX7C/COX8A/CYCS	8	up	6.02375
GO:1903320	regulation of protein modification by small protein conjugation or removal	21/347	252/18903	9.03697e-09	1.21664e-06	9.86844e-07	DNAJA1/FYN/GABARAP/HERPUD1/HSP90AB1/HSPA5/LAPTM5/NPM1/PPIA/RPL11/RPL5/RPS15/RPS2/RPS3/RPS7/SKP1/SQSTM1/TNFAIP3/UBB/UBE2V1/VCP	21	up	5.91484
GO:0034250	positive regulation of cellular amide metabolic process	17/347	170/18903	1.64789e-08	2.13931e-06	1.73524e-06	CIRBP/CNBP/CSDE1/EEF2/EIF3E/KHDRBS1/NPM1/PABPC1/RBM3/RHOA/RPL26/RPL5/RPS4X/RPS9/SERP1/VIM/YBX1	17	up	5.66973
GO:0006446	regulation of translational initiation	12/347	82/18903	3.17006e-08	3.97351e-06	3.22299e-06	BZW1/CSDE1/EIF1/EIF3E/EIF3H/EIF3K/EIF4B/EIF4G2/EIF5/KHDRBS1/NPM1/RPL13A	12	up	5.40083
GO:0002183	cytoplasmic translational initiation	9/347	40/18903	3.53447e-08	4.2826e-06	3.4737e-06	EIF3E/EIF3F/EIF3G/EIF3H/EIF3K/EIF3L/EIF4B/EIF5/RPL13A	9	up	5.36829
GO:0016032	viral process	26/347	421/18903	7.70666e-08	9.03668e-06	7.32984e-06	CD55/CD74/CFL1/CSDE1/CXCR4/EIF3F/EIF3G/EIF3L/HMGB1/HSP90AB1/HSPA8/IFITM1/IFITM2/ISG20/LY6E/PABPC1/PCBP1/PCBP2/PPIA/PPIB/RAN/RNASEK/RPSA/VCP/VPS37B/ZFP36	26	up	5.04399
GO:1902253	regulation of intrinsic apoptotic signaling pathway by p53 class mediator	8/347	33/18903	1.10674e-07	1.25718e-05	1.01973e-05	CD44/CD74/HNRNPK/MIF/RPL11/RPL26/RPS7/UBB	8	up	4.9006
GO:2001233	regulation of apoptotic signaling pathway	24/347	374/18903	1.2216e-07	1.34561e-05	1.09145e-05	CD44/CD74/DNAJA1/ENO1/GSTP1/HERPUD1/HNRNPK/LMNA/MCL1/MIF/NR4A2/PPIA/RPL11/RPL26/RPS3/RPS7/SFPQ/SKIL/SLC25A5/SLC25A6/SOD1/TMBIM6/TNFAIP3/UBB	24	up	4.87108
GO:1903312	negative regulation of mRNA metabolic process	12/347	94/18903	1.50026e-07	1.60395e-05	1.301e-05	CIRBP/CSDE1/FUS/HNRNPA0/HNRNPC/HNRNPK/NPM1/PABPC1/SAP18/SRSF7/YBX1/ZFP36	12	up	4.79481
GO:0034470	ncRNA processing	26/347	439/18903	1.7529e-07	1.82051e-05	1.47666e-05	DDX5/ISG20/RPL10A/RPL11/RPL14/RPL26/RPL27/RPL35/RPL35A/RPL5/RPL7/RPL7A/RPS14/RPS15/RPS16/RPS17/RPS21/RPS24/RPS25/RPS28/RPS6/RPS7/RPS8/SNU13/TGFB1/TRMT112	26	up	4.73981
GO:0072332	intrinsic apoptotic signaling pathway by p53 class mediator	11/347	81/18903	2.62259e-07	2.64808e-05	2.14791e-05	CD44/CD74/DDIT4/DDX5/HINT1/HNRNPK/MIF/RPL11/RPL26/RPS7/UBB	11	up	4.57707
GO:0042773	ATP synthesis coupled electron transport	12/347	101/18903	3.33835e-07	3.1934e-05	2.59023e-05	CHCHD2/COX4I1/COX6A1/COX6B1/COX6C/COX7A2/COX7C/COX8A/CYCS/NDUFS5/UQCR11/UQCRB	12	up	4.49575
GO:0042775	mitochondrial ATP synthesis coupled electron transport	12/347	101/18903	3.33835e-07	3.1934e-05	2.59023e-05	CHCHD2/COX4I1/COX6A1/COX6B1/COX6C/COX7A2/COX7C/COX8A/CYCS/NDUFS5/UQCR11/UQCRB	12	up	4.49575
GO:1901796	regulation of signal transduction by p53 class mediator	12/347	105/18903	5.1183e-07	4.77052e-05	3.86946e-05	CD44/CD74/DDX5/HNRNPK/MIF/NPM1/RPL11/RPL26/RPL5/RPS15/RPS7/UBB	12	up	4.32143
GO:0006119	oxidative phosphorylation	14/347	147/18903	5.59997e-07	4.98069e-05	4.03994e-05	CHCHD2/COX4I1/COX6A1/COX6B1/COX6C/COX7A2/COX7C/COX8A/CYCS/NDUFS5/RHOA/UQCR11/UQCRB/VCP	14	up	4.30271
GO:0033119	negative regulation of RNA splicing	7/347	28/18903	5.61784e-07	4.98069e-05	4.03994e-05	HNRNPK/NPM1/RPS13/RPS26/SAP18/SRSF7/TMBIM6	7	up	4.30271
GO:0006605	protein targeting	21/347	325/18903	6.81855e-07	5.9013e-05	4.78666e-05	ARL6IP1/CIB1/FYN/GABARAP/HERPUD1/HSPA5/HSPA8/LAPTM5/NACA/RAC2/RPL11/SDCBP/SRP14/SSR2/TOMM7/UBE2D3/UBL5/VPS37B/YWHAB/YWHAQ/YWHAZ	21	up	4.22905
GO:0019646	aerobic electron transport chain	11/347	93/18903	1.0839e-06	9.16271e-05	7.43206e-05	COX4I1/COX6A1/COX6B1/COX6C/COX7A2/COX7C/COX8A/CYCS/NDUFS5/UQCR11/UQCRB	11	up	4.03798
GO:0022604	regulation of cell morphogenesis	20/347	312/18903	1.42591e-06	0.000117799	9.55495e-05	ALDOA/ANXA1/ARPC2/CALR/CAPZB/CD44/CFL1/CIB1/CORO1A/CXCR4/EZR/FYN/MYADM/MYH9/MYL12A/MYL12B/RAC2/RHOA/RHOH/S100A10	20	up	3.92886
GO:0071353	cellular response to interleukin-4	7/347	33/18903	1.87306e-06	0.000151302	0.000122724	CORO1A/HSP90AB1/HSPA5/IL2RG/RPL3/RPLP0/TUBA1B	7	up	3.82016
GO:2001244	positive regulation of intrinsic apoptotic signaling pathway	9/347	63/18903	2.11037e-06	0.000166765	0.000135267	MCL1/RPL11/RPL26/RPS3/RPS7/SFPQ/SKIL/SOD1/UBB	9	up	3.77789
GO:0022904	respiratory electron transport chain	12/347	122/18903	2.5759e-06	0.000196668	0.000159521	CHCHD2/COX4I1/COX6A1/COX6B1/COX6C/COX7A2/COX7C/COX8A/CYCS/NDUFS5/UQCR11/UQCRB	12	up	3.70627
GO:0009205	purine ribonucleoside triphosphate metabolic process	17/347	242/18903	2.59699e-06	0.000196668	0.000159521	ALDOA/ATP6V0C/DDIT4/ENO1/GAPDH/HSPA8/LDHA/NDUFS5/NME2/PGAM1/PGK1/RAN/RHOA/TGFB1/TMSB4X/TPI1/VCP	17	up	3.70627
GO:0031647	regulation of protein stability	20/347	325/18903	2.66545e-06	0.000197733	0.000160385	CALR/CCNH/DAZAP2/GAPDH/HSP90AB1/HSPA8/LMNA/NPM1/PFDN5/PFN1/PIK3R1/PPIB/PTGES3/RNF149/RPL11/RPL5/RPS7/SERF2/TOMM7/UBE2B	20	up	3.70392
GO:0008630	intrinsic apoptotic signaling pathway in response to DNA damage	11/347	102/18903	2.73471e-06	0.000198813	0.000161261	CD44/CD74/CRIP1/DDIT4/HNRNPK/MCL1/MIF/PIK3R1/RPL26/RPS3/SKIL	11	up	3.70155
GO:0031397	negative regulation of protein ubiquitination	10/347	84/18903	3.16031e-06	0.000225249	0.000182704	DNAJA1/FYN/PPIA/RPL11/RPL5/RPS15/RPS3/RPS7/SQSTM1/TNFAIP3	10	up	3.64734
GO:0009144	purine nucleoside triphosphate metabolic process	17/347	247/18903	3.42466e-06	0.00023488	0.000190516	ALDOA/ATP6V0C/DDIT4/ENO1/GAPDH/HSPA8/LDHA/NDUFS5/NME2/PGAM1/PGK1/RAN/RHOA/TGFB1/TMSB4X/TPI1/VCP	17	up	3.62915
GO:0031330	negative regulation of cellular catabolic process	17/347	247/18903	3.42466e-06	0.00023488	0.000190516	CIRBP/CSDE1/EIF3H/EIF4G2/FUS/HNRNPA0/HNRNPC/HSP90AB1/MCL1/PABPC1/RPL11/RPL5/RPS7/SDCBP/SLC7A5/YBX1/ZFP36	17	up	3.62915
GO:0070670	response to interleukin-4	7/347	36/18903	3.49082e-06	0.000234984	0.0001906	CORO1A/HSP90AB1/HSPA5/IL2RG/RPL3/RPLP0/TUBA1B	7	up	3.62896
GO:0009199	ribonucleoside triphosphate metabolic process	17/347	249/18903	3.81737e-06	0.000252293	0.00020464	ALDOA/ATP6V0C/DDIT4/ENO1/GAPDH/HSPA8/LDHA/NDUFS5/NME2/PGAM1/PGK1/RAN/RHOA/TGFB1/TMSB4X/TPI1/VCP	17	up	3.59809
GO:0072331	signal transduction by p53 class mediator	14/347	173/18903	3.93492e-06	0.000255418	0.000207175	CD44/CD74/DDIT4/DDX5/HINT1/HNRNPK/MIF/NPM1/RPL11/RPL26/RPL5/RPS15/RPS7/UBB	14	up	3.59275
GO:1902229	regulation of intrinsic apoptotic signaling pathway in response to DNA damage	7/347	38/18903	5.1137e-06	0.00032611	0.000264515	CD44/CD74/HNRNPK/MIF/RPL26/RPS3/SKIL	7	up	3.48664
GO:0000027	ribosomal large subunit assembly	6/347	26/18903	6.18587e-06	0.000381113	0.000309128	RPL11/RPL23A/RPL24/RPL5/RPL6/RPLP0	6	up	3.41895
GO:1900151	regulation of nuclear-transcribed mRNA catabolic process, deadenylation-dependent decay	6/347	26/18903	6.18587e-06	0.000381113	0.000309128	CSDE1/PABPC1/YBX1/ZFP36/ZFP36L1/ZFP36L2	6	up	3.41895
GO:0033120	positive regulation of RNA splicing	7/347	40/18903	7.31994e-06	0.000443466	0.000359705	CIRBP/HSPA8/NCL/PIK3R1/PRDX6/RBM3/SRSF5	7	up	3.35314
GO:0019058	viral life cycle	19/347	319/18903	7.58217e-06	0.000451823	0.000366483	CD55/CD74/CXCR4/HMGB1/HSP90AB1/HSPA8/IFITM1/IFITM2/ISG20/LY6E/PABPC1/PCBP1/PCBP2/PPIA/PPIB/RNASEK/RPSA/VCP/VPS37B	19	up	3.34503
GO:0009141	nucleoside triphosphate metabolic process	17/347	267/18903	9.64222e-06	0.000565314	0.000458537	ALDOA/ATP6V0C/DDIT4/ENO1/GAPDH/HSPA8/LDHA/NDUFS5/NME2/PGAM1/PGK1/RAN/RHOA/TGFB1/TMSB4X/TPI1/VCP	17	up	3.24771
GO:0048872	homeostasis of number of cells	18/347	296/18903	9.93343e-06	0.000573143	0.000464888	ANXA1/CD74/CORO1A/HMGB1/KMT2E/MIF/PDE4B/RPS14/RPS17/RPS24/RPS6/SKIL/SLC25A5/SOD1/TNFAIP3/TSC22D3/ZFP36/ZFP36L1	18	up	3.24174
GO:0140694	non-membrane-bounded organelle assembly	21/347	386/18903	1.01782e-05	0.000578089	0.0004689	CIRBP/CSDE1/DAZAP2/EZR/G3BP2/LCP1/NPM1/RHOA/RPL11/RPL23A/RPL24/RPL5/RPL6/RPLP0/RPS14/RPS15/RPS23/RPS28/RPS3/RPS5/RPSA	21	up	3.23801
GO:1902165	regulation of intrinsic apoptotic signaling pathway in response to DNA damage by p53 class mediator	5/347	17/18903	1.04516e-05	0.000584488	0.00047409	CD44/CD74/HNRNPK/MIF/RPL26	5	up	3.23322
GO:1903321	negative regulation of protein modification by small protein conjugation or removal	10/347	96/18903	1.06285e-05	0.000585372	0.000474807	DNAJA1/FYN/PPIA/RPL11/RPL5/RPS15/RPS3/RPS7/SQSTM1/TNFAIP3	10	up	3.23257
GO:0061013	regulation of mRNA catabolic process	14/347	190/18903	1.16061e-05	0.000629676	0.000510743	CIRBP/CSDE1/FUS/HNRNPA0/HNRNPC/NPM1/PABPC1/RBM8A/SERBP1/VIM/YBX1/ZFP36/ZFP36L1/ZFP36L2	14	up	3.20088
GO:0007015	actin filament organization	23/347	454/18903	1.22847e-05	0.00065669	0.000532655	ALDOA/ARF1/ARF6/ARPC2/ARPC3/CAPZB/CFL1/CORO1A/COTL1/EZR/LCP1/MYADM/PFN1/PIK3R1/PTGER4/RAC2/RGCC/RHOA/RHOH/S100A10/TMSB4X/TPM3/WIPF1	23	up	3.18264
GO:0009895	negative regulation of catabolic process	19/347	332/18903	1.33376e-05	0.000702639	0.000569924	CIRBP/CSDE1/DDIT4/EIF3H/EIF4G2/FUS/FYN/HNRNPA0/HNRNPC/HSP90AB1/MCL1/PABPC1/RPL11/RPL5/RPS7/SDCBP/SLC7A5/YBX1/ZFP36	19	up	3.15327
GO:0021762	substantia nigra development	7/347	44/18903	1.41271e-05	0.000727445	0.000590045	ACTB/CALM1/CALM2/COX6B1/HSPA5/RHOA/YWHAQ	7	up	3.1382
GO:0019081	viral translation	5/347	18/18903	1.42543e-05	0.000727445	0.000590045	CSDE1/EIF3F/EIF3G/EIF3L/PCBP2	5	up	3.1382
GO:0009060	aerobic respiration	14/347	194/18903	1.46978e-05	0.000727445	0.000590045	CHCHD2/COX4I1/COX6A1/COX6B1/COX6C/COX7A2/COX7C/COX8A/CYCS/NDUFS5/RHOA/UQCR11/UQCRB/VCP	14	up	3.1382
GO:0006402	mRNA catabolic process	16/347	248/18903	1.49529e-05	0.000727445	0.000590045	CIRBP/CSDE1/DDX5/EIF3E/FUS/HNRNPA0/HNRNPC/NPM1/PABPC1/RBM8A/SERBP1/VIM/YBX1/ZFP36/ZFP36L1/ZFP36L2	16	up	3.1382
GO:1901798	positive regulation of signal transduction by p53 class mediator	6/347	30/18903	1.49952e-05	0.000727445	0.000590045	DDX5/RPL11/RPL26/RPS15/RPS7/UBB	6	up	3.1382
GO:0048255	mRNA stabilization	8/347	61/18903	1.50092e-05	0.000727445	0.000590045	CIRBP/CSDE1/FUS/HNRNPA0/HNRNPC/PABPC1/YBX1/ZFP36	8	up	3.1382
GO:0001776	leukocyte homeostasis	10/347	100/18903	1.52874e-05	0.000731179	0.000593074	ANXA1/CD74/CORO1A/HMGB1/MIF/PDE4B/RPS6/SKIL/TNFAIP3/TSC22D3	10	up	3.13598
GO:0050900	leukocyte migration	21/347	398/18903	1.61271e-05	0.000761323	0.000617524	ANXA1/CALR/CD74/CD99/CNN2/CORO1A/CXCR4/DUSP1/FYN/GPSM3/HMGB1/MIF/MYH9/PDE4B/PIK3R1/PPIA/PPIB/PTGER4/RAC2/RHOA/RHOH	21	up	3.11843
GO:0000028	ribosomal small subunit assembly	5/347	19/18903	1.90549e-05	0.000868785	0.000704689	RPS14/RPS15/RPS28/RPS5/RPSA	5	up	3.06109
GO:0032623	interleukin-2 production	8/347	63/18903	1.91204e-05	0.000868785	0.000704689	ANXA1/CD3E/EZR/LAPTM5/PDE4B/RPS3/TNFAIP3/ZFP36	8	up	3.06109
GO:0032663	regulation of interleukin-2 production	8/347	63/18903	1.91204e-05	0.000868785	0.000704689	ANXA1/CD3E/EZR/LAPTM5/PDE4B/RPS3/TNFAIP3/ZFP36	8	up	3.06109
GO:0032388	positive regulation of intracellular transport	14/347	199/18903	1.95697e-05	0.000878219	0.000712341	CIB1/EMD/EZR/FYN/HSP90AB1/KHDRBS1/OAZ1/PIK3R1/RAC2/RAN/TGFB1/TOMM7/UBE2D3/UBL5	14	up	3.0564
GO:0032970	regulation of actin filament-based process	21/347	406/18903	2.16738e-05	0.000955869	0.000775325	ARF1/ARF6/ARHGDIB/ARPC2/ARPC3/CAPZB/CNN2/CORO1A/COTL1/MYADM/MYH9/PDE4B/PFN1/PIK3R1/PTGER4/RAC2/RGCC/RHOA/RHOH/S100A10/TMSB4X	21	up	3.0196
GO:0043488	regulation of mRNA stability	13/347	175/18903	2.18259e-05	0.000955869	0.000775325	CIRBP/CSDE1/FUS/HNRNPA0/HNRNPC/NPM1/PABPC1/SERBP1/VIM/YBX1/ZFP36/ZFP36L1/ZFP36L2	13	up	3.0196
GO:0022900	electron transport chain	13/347	176/18903	2.3183e-05	0.00100322	0.000813731	CHCHD2/COX4I1/COX6A1/COX6B1/COX6C/COX7A2/COX7C/COX8A/CYBA/CYCS/NDUFS5/UQCR11/UQCRB	13	up	2.9986
GO:0002685	regulation of leukocyte migration	15/347	231/18903	2.55786e-05	0.00108327	0.000878665	ANXA1/CALR/CD74/CD99/CNN2/CORO1A/DUSP1/GPSM3/HMGB1/MIF/PIK3R1/PTGER4/RAC2/RHOA/RHOH	15	up	2.96526
GO:0070661	leukocyte proliferation	19/347	348/18903	2.5629e-05	0.00108327	0.000878665	ANXA1/CCND3/CD3E/CD55/CD74/CNN2/CORO1A/FYN/GSTP1/HLA-DPA1/HLA-DPB1/HLA-E/HMGB1/MIF/RAC2/RPS3/RPS6/SH2D2A/TNFAIP3	19	up	2.96526
GO:2001234	negative regulation of apoptotic signaling pathway	15/347	233/18903	2.82797e-05	0.00118157	0.000958397	CD44/CD74/DNAJA1/ENO1/GSTP1/HERPUD1/LMNA/MCL1/MIF/NR4A2/PPIA/SLC25A5/SLC25A6/TMBIM6/TNFAIP3	15	up	2.92754
GO:0090316	positive regulation of intracellular protein transport	12/347	157/18903	3.40525e-05	0.0014066	0.00114092	CIB1/EMD/FYN/HSP90AB1/OAZ1/PIK3R1/RAC2/RAN/TGFB1/TOMM7/UBE2D3/UBL5	12	up	2.85183
GO:0042098	T cell proliferation	14/347	212/18903	3.94618e-05	0.00161173	0.0013073	ANXA1/CCND3/CD3E/CD55/CORO1A/FYN/HLA-DPA1/HLA-DPB1/HLA-E/HMGB1/RAC2/RPS3/RPS6/SH2D2A	14	up	2.79271
GO:0006401	RNA catabolic process	17/347	299/18903	4.1147e-05	0.00164735	0.0013362	CIRBP/CSDE1/DDX5/EIF3E/FUS/HNRNPA0/HNRNPC/ISG20/NPM1/PABPC1/RBM8A/SERBP1/VIM/YBX1/ZFP36/ZFP36L1/ZFP36L2	17	up	2.78321
GO:0043489	RNA stabilization	8/347	70/18903	4.16936e-05	0.00164735	0.0013362	CIRBP/CSDE1/FUS/HNRNPA0/HNRNPC/PABPC1/YBX1/ZFP36	8	up	2.78321
GO:1902373	negative regulation of mRNA catabolic process	8/347	70/18903	4.16936e-05	0.00164735	0.0013362	CIRBP/CSDE1/FUS/HNRNPA0/HNRNPC/PABPC1/YBX1/ZFP36	8	up	2.78321
GO:0050821	protein stabilization	14/347	214/18903	4.37321e-05	0.00169174	0.00137221	CALR/CCNH/GAPDH/HSP90AB1/NPM1/PFDN5/PFN1/PIK3R1/PPIB/PTGES3/RPL11/RPL5/RPS7/UBE2B	14	up	2.77167
GO:0043487	regulation of RNA stability	13/347	187/18903	4.37479e-05	0.00169174	0.00137221	CIRBP/CSDE1/FUS/HNRNPA0/HNRNPC/NPM1/PABPC1/SERBP1/VIM/YBX1/ZFP36/ZFP36L1/ZFP36L2	13	up	2.77167
GO:0071900	regulation of protein serine/threonine kinase activity	20/347	395/18903	4.58475e-05	0.00175427	0.00142292	ACTB/CALM1/CALM2/CCND3/CCNH/CCNI/CIB1/DAZAP2/DNAJA1/DUSP1/GSTP1/HSP90AB1/MIF/PDCD4/RGCC/RHOA/RPS3/SYAP1/TGFB1/TNFAIP3	20	up	2.7559
GO:1904667	negative regulation of ubiquitin protein ligase activity	4/347	12/18903	4.9169e-05	0.00186176	0.00151011	RPL11/RPL5/RPS15/RPS7	4	up	2.73008
GO:0046034	ATP metabolic process	14/347	217/18903	5.0896e-05	0.00190729	0.00154704	ALDOA/ATP6V0C/DDIT4/ENO1/GAPDH/HSPA8/LDHA/NDUFS5/PGAM1/PGK1/TGFB1/TMSB4X/TPI1/VCP	14	up	2.71958
GO:1903039	positive regulation of leukocyte cell-cell adhesion	16/347	275/18903	5.25374e-05	0.00194871	0.00158064	ACTB/ANXA1/CD3E/CD44/CD55/CD74/CORO1A/FYN/HLA-DPA1/HLA-DPB1/HLA-E/HMGB1/IL2RG/RHOA/RHOH/RPS3	16	up	2.71025
GO:1903313	positive regulation of mRNA metabolic process	11/347	140/18903	5.60487e-05	0.00205795	0.00166924	CIRBP/CSDE1/HSPA8/NCL/PABPC1/PRDX6/RBM3/YBX1/ZFP36/ZFP36L1/ZFP36L2	11	up	2.68657
GO:0043516	regulation of DNA damage response, signal transduction by p53 class mediator	6/347	38/18903	6.16072e-05	0.00223942	0.00181644	CD44/CD74/DDX5/MIF/NPM1/RPL26	6	up	2.64986
GO:0070665	positive regulation of leukocyte proliferation	12/347	167/18903	6.23015e-05	0.00224224	0.00181872	ANXA1/CD3E/CD55/CD74/CORO1A/HLA-DPA1/HLA-DPB1/HLA-E/HMGB1/MIF/RAC2/RPS3	12	up	2.64932
GO:1904666	regulation of ubiquitin protein ligase activity	5/347	24/18903	6.45875e-05	0.00230172	0.00186697	RPL11/RPL5/RPS15/RPS7/SKP1	5	up	2.63795
GO:0050870	positive regulation of T cell activation	15/347	251/18903	6.63695e-05	0.00234226	0.00189986	ACTB/ANXA1/CD3E/CD55/CD74/CORO1A/FYN/HLA-DPA1/HLA-DPB1/HLA-E/HMGB1/IL2RG/RHOA/RHOH/RPS3	15	up	2.63036
GO:0006457	protein folding	14/347	223/18903	6.83576e-05	0.00238923	0.00193795	CALR/CD74/DNAJA1/DNAJB6/HSP90AB1/HSPA5/HSPA8/HSPE1/PFDN5/PPIA/PPIB/PTGES3/RANBP2/WIPF1	14	up	2.62174
GO:2001020	regulation of response to DNA damage stimulus	17/347	312/18903	6.97684e-05	0.00239712	0.00194436	ACTB/CD44/CD74/DDX5/EPC1/FUS/HMGB1/HNRNPK/MCL1/MIF/MORF4L1/NPM1/RPL26/RPS3/SKIL/TERF2IP/UBE2V1	17	up	2.62031
GO:0002262	myeloid cell homeostasis	12/347	169/18903	6.99024e-05	0.00239712	0.00194436	ANXA1/HMGB1/KMT2E/PDE4B/RPS14/RPS17/RPS24/RPS6/SLC25A5/SOD1/ZFP36/ZFP36L1	12	up	2.62031
GO:0043254	regulation of protein-containing complex assembly	20/347	410/18903	7.66892e-05	0.00260528	0.0021132	ARF6/ARPC2/ARPC3/CAPZB/CORO1A/COTL1/HMGB1/HSPA5/HSPA8/LCP1/MYADM/PFN1/PTGER4/RAP1B/RHOA/RPL13A/RPS3/TGFB1/TMSB4X/VCP	20	up	2.58414
GO:0050671	positive regulation of lymphocyte proliferation	11/347	146/18903	8.205e-05	0.00276159	0.00223998	ANXA1/CD3E/CD55/CD74/CORO1A/HLA-DPA1/HLA-DPB1/HLA-E/HMGB1/MIF/RPS3	11	up	2.55884
GO:0002683	negative regulation of immune system process	21/347	449/18903	9.24186e-05	0.00308203	0.0024999	ANXA1/CD55/CD74/CD96/CNN2/CST7/DUSP1/ELF1/EZR/FYN/HLA-E/HMGB1/LAPTM5/MIF/PIK3R1/PTGER4/SAMSN1/TGFB1/TMBIM6/TNFAIP3/TSC22D3	21	up	2.51116
GO:0006165	nucleoside diphosphate phosphorylation	9/347	100/18903	9.35819e-05	0.00309246	0.00250835	ALDOA/DDIT4/ENO1/GAPDH/LDHA/NME2/PGAM1/PGK1/TPI1	9	up	2.5097
GO:1902903	regulation of supramolecular fiber organization	19/347	384/18903	9.59966e-05	0.00314367	0.0025499	ARF1/ARF6/ARPC2/ARPC3/CAPZB/CIB1/CORO1A/COTL1/HSPA8/MYADM/PFDN5/PFN1/PIK3R1/PTGER4/RGCC/RHOA/RPS3/S100A10/TMSB4X	19	up	2.50256
GO:0048026	positive regulation of mRNA splicing, via spliceosome	5/347	26/18903	9.69882e-05	0.00314779	0.00255323	CIRBP/HSPA8/NCL/PRDX6/RBM3	5	up	2.50199
GO:0032946	positive regulation of mononuclear cell proliferation	11/347	149/18903	9.85255e-05	0.00316938	0.00257075	ANXA1/CD3E/CD55/CD74/CORO1A/HLA-DPA1/HLA-DPB1/HLA-E/HMGB1/MIF/RPS3	11	up	2.49903
GO:2001243	negative regulation of intrinsic apoptotic signaling pathway	9/347	101/18903	0.000101103	0.00322378	0.00261487	CD44/CD74/DNAJA1/ENO1/HERPUD1/MCL1/MIF/PPIA/TMBIM6	9	up	2.49163
GO:0046939	nucleotide phosphorylation	9/347	102/18903	0.000109125	0.00344931	0.0027978	ALDOA/DDIT4/ENO1/GAPDH/LDHA/NME2/PGAM1/PGK1/TPI1	9	up	2.46227
GO:0051222	positive regulation of protein transport	16/347	294/18903	0.000115122	0.00360748	0.0029261	ARF6/CIB1/EMD/EZR/FYN/HSP90AB1/OAZ1/PIK3R1/PPIA/RAC2/RAN/SERP1/TGFB1/TOMM7/UBE2D3/UBL5	16	up	2.4428
GO:0048144	fibroblast proliferation	9/347	103/18903	0.000117673	0.00365591	0.00296539	CD74/EMD/FTH1/GNG2/GSTP1/MIF/MORF4L1/PTGES3/S100A6	9	up	2.437
GO:0030865	cortical cytoskeleton organization	7/347	61/18903	0.000123143	0.00379342	0.00307691	ARF6/CALR/EZR/LCP1/RAC2/RHOA/RHOH	7	up	2.42097
GO:0009135	purine nucleoside diphosphate metabolic process	9/347	104/18903	0.000126774	0.00384021	0.00311487	ALDOA/DDIT4/ENO1/GAPDH/GUK1/LDHA/PGAM1/PGK1/TPI1	9	up	2.41565
GO:0009179	purine ribonucleoside diphosphate metabolic process	9/347	104/18903	0.000126774	0.00384021	0.00311487	ALDOA/DDIT4/ENO1/GAPDH/GUK1/LDHA/PGAM1/PGK1/TPI1	9	up	2.41565
GO:1900153	positive regulation of nuclear-transcribed mRNA catabolic process, deadenylation-dependent decay	4/347	15/18903	0.000129796	0.00384462	0.00311845	PABPC1/ZFP36/ZFP36L1/ZFP36L2	4	up	2.41515
GO:2000767	positive regulation of cytoplasmic translation	4/347	15/18903	0.000129796	0.00384462	0.00311845	CNBP/CSDE1/PABPC1/YBX1	4	up	2.41515
GO:1902369	negative regulation of RNA catabolic process	8/347	82/18903	0.000130093	0.00384462	0.00311845	CIRBP/CSDE1/FUS/HNRNPA0/HNRNPC/PABPC1/YBX1/ZFP36	8	up	2.41515
GO:0008360	regulation of cell shape	11/347	154/18903	0.000132264	0.00387725	0.00314492	ALDOA/ANXA1/CORO1A/EZR/FYN/MYH9/MYL12A/MYL12B/RAC2/RHOA/RHOH	11	up	2.41148
GO:0034655	nucleobase-containing compound catabolic process	20/347	428/18903	0.000137045	0.00398528	0.00323254	CIRBP/CSDE1/DDX5/EIF3E/FUS/HINT1/HNRNPA0/HNRNPC/ISG20/NPM1/PABPC1/PDE4B/RBM8A/SERBP1/VCP/VIM/YBX1/ZFP36/ZFP36L1/ZFP36L2	20	up	2.39954
GO:0000470	maturation of LSU-rRNA	5/347	28/18903	0.000140607	0.00401537	0.00325695	RPL10A/RPL35/RPL7/RPL7A/SNU13	5	up	2.39627
GO:0034063	stress granule assembly	5/347	28/18903	0.000140607	0.00401537	0.00325695	CIRBP/CSDE1/DAZAP2/G3BP2/RPS23	5	up	2.39627
GO:0006096	glycolytic process	8/347	83/18903	0.000141704	0.00401537	0.00325695	ALDOA/DDIT4/ENO1/GAPDH/LDHA/PGAM1/PGK1/TPI1	8	up	2.39627
GO:0070663	regulation of leukocyte proliferation	15/347	269/18903	0.000143554	0.00401537	0.00325695	ANXA1/CD3E/CD55/CD74/CNN2/CORO1A/GSTP1/HLA-DPA1/HLA-DPB1/HLA-E/HMGB1/MIF/RAC2/RPS3/TNFAIP3	15	up	2.39627
GO:0042771	intrinsic apoptotic signaling pathway in response to DNA damage by p53 class mediator	6/347	44/18903	0.000143603	0.00401537	0.00325695	CD44/CD74/DDIT4/HNRNPK/MIF/RPL26	6	up	2.39627
GO:0019079	viral genome replication	10/347	130/18903	0.000144879	0.00402011	0.00326079	HSPA8/IFITM1/IFITM2/ISG20/PABPC1/PCBP1/PCBP2/PPIA/PPIB/VCP	10	up	2.39576
GO:0042102	positive regulation of T cell proliferation	9/347	106/18903	0.000146749	0.00404116	0.00327786	ANXA1/CD3E/CD55/CORO1A/HLA-DPA1/HLA-DPB1/HLA-E/HMGB1/RPS3	9	up	2.39349
GO:0045333	cellular respiration	14/347	240/18903	0.000149026	0.004073	0.00330369	CHCHD2/COX4I1/COX6A1/COX6B1/COX6C/COX7A2/COX7C/COX8A/CYCS/NDUFS5/RHOA/UQCR11/UQCRB/VCP	14	up	2.39009
GO:0032956	regulation of actin cytoskeleton organization	18/347	365/18903	0.000152186	0.00412026	0.00334203	ARF1/ARF6/ARHGDIB/ARPC2/ARPC3/CAPZB/CORO1A/COTL1/MYADM/PFN1/PIK3R1/PTGER4/RAC2/RGCC/RHOA/RHOH/S100A10/TMSB4X	18	up	2.38508
GO:0015980	energy derivation by oxidation of organic compounds	17/347	333/18903	0.000153503	0.00412026	0.00334203	CHCHD2/COX4I1/COX6A1/COX6B1/COX6C/COX7A2/COX7C/COX8A/CYCS/GABARAPL1/NDUFS5/PPP1R2/PTGES3/RHOA/UQCR11/UQCRB/VCP	17	up	2.38508
GO:0006757	ATP generation from ADP	8/347	84/18903	0.000154156	0.00412026	0.00334203	ALDOA/DDIT4/ENO1/GAPDH/LDHA/PGAM1/PGK1/TPI1	8	up	2.38508
GO:0097529	myeloid leukocyte migration	14/347	242/18903	0.000162508	0.0043118	0.00349739	ANXA1/CD74/CD99/CNN2/DUSP1/HMGB1/MIF/PDE4B/PIK3R1/PPIA/PPIB/PTGER4/RAC2/RHOH	14	up	2.36534
GO:0009132	nucleoside diphosphate metabolic process	10/347	132/18903	0.000164323	0.00432836	0.00351082	ALDOA/DDIT4/ENO1/GAPDH/GUK1/LDHA/NME2/PGAM1/PGK1/TPI1	10	up	2.36368
GO:2000765	regulation of cytoplasmic translation	5/347	29/18903	0.000167362	0.0043767	0.00355003	CNBP/CSDE1/PABPC1/RPL13A/YBX1	5	up	2.35885
GO:0006090	pyruvate metabolic process	9/347	108/18903	0.000169285	0.00439536	0.00356516	ALDOA/DDIT4/ENO1/GAPDH/LDHA/LDHB/PGAM1/PGK1/TPI1	9	up	2.35701
GO:0046651	lymphocyte proliferation	16/347	305/18903	0.000175467	0.00452357	0.00366916	ANXA1/CCND3/CD3E/CD55/CD74/CORO1A/FYN/HLA-DPA1/HLA-DPB1/HLA-E/HMGB1/MIF/RAC2/RPS3/RPS6/SH2D2A	16	up	2.34452
GO:0048857	neural nucleus development	7/347	65/18903	0.000184572	0.00471004	0.00382041	ACTB/CALM1/CALM2/COX6B1/HSPA5/RHOA/YWHAQ	7	up	2.32698
GO:1902600	proton transmembrane transport	11/347	160/18903	0.000185292	0.00471004	0.00382041	ATP1A1/ATP6V0C/ATP6V1G1/COX4I1/COX6A1/COX6B1/COX8A/RNASEK/SLC25A3/SLC25A5/TMSB4X	11	up	2.32698
GO:0044403	biological process involved in symbiotic interaction	16/347	307/18903	0.00018899	0.00477068	0.00386959	CD55/CD74/CFL1/CXCR4/GAPDH/HMGB1/HSP90AB1/HSPA8/IFITM1/IFITM2/LY6E/PPIA/PPIB/RNASEK/RPSA/VPS37B	16	up	2.32142
GO:0110053	regulation of actin filament organization	15/347	278/18903	0.000205478	0.00514279	0.00417142	ARF1/ARF6/ARPC2/ARPC3/CAPZB/CORO1A/COTL1/MYADM/PFN1/PIK3R1/PTGER4/RGCC/RHOA/S100A10/TMSB4X	15	up	2.2888
GO:0050792	regulation of viral process	11/347	162/18903	0.00020656	0.00514279	0.00417142	CD74/CXCR4/HMGB1/IFITM1/IFITM2/ISG20/LY6E/PABPC1/PPIA/VPS37B/ZFP36	11	up	2.2888
GO:1904951	positive regulation of establishment of protein localization	16/347	310/18903	0.000210972	0.00521689	0.00423152	ARF6/CIB1/EMD/EZR/FYN/HSP90AB1/OAZ1/PIK3R1/PPIA/RAC2/RAN/SERP1/TGFB1/TOMM7/UBE2D3/UBL5	16	up	2.28259
GO:0050657	nucleic acid transport	11/347	163/18903	0.000217947	0.0053127	0.00430924	G3BP2/HNRNPA1/KHDRBS1/NPM1/RAN/RANBP2/RBM8A/SRSF7/YBX1/ZFP36/ZFP36L1	11	up	2.27468
GO:0050658	RNA transport	11/347	163/18903	0.000217947	0.0053127	0.00430924	G3BP2/HNRNPA1/KHDRBS1/NPM1/RAN/RANBP2/RBM8A/SRSF7/YBX1/ZFP36/ZFP36L1	11	up	2.27468
GO:0050863	regulation of T cell activation	18/347	376/18903	0.000219231	0.0053127	0.00430924	ACTB/ANXA1/CD3E/CD55/CD74/CORO1A/FYN/HLA-DPA1/HLA-DPB1/HLA-E/HMGB1/IL2RG/LAPTM5/RAC2/RHOA/RHOH/RPS3/SOD1	18	up	2.27468
GO:0032943	mononuclear cell proliferation	16/347	312/18903	0.000226831	0.00546047	0.0044291	ANXA1/CCND3/CD3E/CD55/CD74/CORO1A/FYN/HLA-DPA1/HLA-DPB1/HLA-E/HMGB1/MIF/RAC2/RPS3/RPS6/SH2D2A	16	up	2.26277
GO:0009150	purine ribonucleotide metabolic process	20/347	447/18903	0.000243018	0.00580116	0.00470543	ALDOA/ATP6V0C/DDIT4/ENO1/GAPDH/GUK1/HINT1/HSPA8/LDHA/NDUFS5/NME2/PDE4B/PGAM1/PGK1/RAN/RHOA/TGFB1/TMSB4X/TPI1/VCP	20	up	2.23649
GO:0070936	protein K48-linked ubiquitination	7/347	68/18903	0.000245226	0.00580116	0.00470543	GABARAP/PPIA/SKP1/TNFAIP3/UBE2B/UBE2D2/UBE2D3	7	up	2.23649
GO:0071222	cellular response to lipopolysaccharide	13/347	222/18903	0.000245771	0.00580116	0.00470543	CD55/GSTP1/HMGB1/LITAF/MIF/PDCD4/PDE4B/RHOA/SLC7A5/TGFB1/TNFAIP3/VIM/ZFP36	13	up	2.23649
GO:0007159	leukocyte cell-cell adhesion	19/347	414/18903	0.000252013	0.00590696	0.00479126	ACTB/ANXA1/CD3E/CD44/CD55/CD74/CORO1A/EZR/FYN/HLA-DPA1/HLA-DPB1/HLA-E/HMGB1/IL2RG/LAPTM5/RAC2/RHOA/RHOH/RPS3	19	up	2.22864
GO:0009185	ribonucleoside diphosphate metabolic process	9/347	114/18903	0.000254858	0.00590696	0.00479126	ALDOA/DDIT4/ENO1/GAPDH/GUK1/LDHA/PGAM1/PGK1/TPI1	9	up	2.22864
GO:0051236	establishment of RNA localization	11/347	166/18903	0.000255346	0.00590696	0.00479126	G3BP2/HNRNPA1/KHDRBS1/NPM1/RAN/RANBP2/RBM8A/SRSF7/YBX1/ZFP36/ZFP36L1	11	up	2.22864
GO:0015931	nucleobase-containing compound transport	13/347	223/18903	0.000256754	0.00590696	0.00479126	G3BP2/HNRNPA1/KHDRBS1/NPM1/RAN/RANBP2/RBM8A/SLC25A5/SLC25A6/SRSF7/YBX1/ZFP36/ZFP36L1	13	up	2.22864
GO:0045785	positive regulation of cell adhesion	21/347	484/18903	0.000258773	0.00591597	0.00479856	ACTB/ANXA1/ARPC2/CALR/CD3E/CD44/CD55/CD74/CIB1/CORO1A/FYN/HLA-DPA1/HLA-DPB1/HLA-E/HMGB1/IL2RG/MYADM/RHOA/RHOH/RPS3/S100A10	21	up	2.22797
GO:0030833	regulation of actin filament polymerization	10/347	140/18903	0.000265539	0.00603271	0.00489325	ARF6/ARPC2/ARPC3/CAPZB/CORO1A/COTL1/MYADM/PFN1/RHOA/TMSB4X	10	up	2.21949
GO:0002260	lymphocyte homeostasis	7/347	69/18903	0.000268677	0.00603513	0.00489521	CD74/CORO1A/MIF/RPS6/SKIL/TNFAIP3/TSC22D3	7	up	2.21931
GO:0030901	midbrain development	8/347	91/18903	0.000268966	0.00603513	0.00489521	ACTB/CALM1/CALM2/COX6B1/HSPA5/NR4A2/RHOA/YWHAQ	8	up	2.21931
GO:0051085	chaperone cofactor-dependent protein refolding	5/347	32/18903	0.000271281	0.00604973	0.00490706	CD74/HSPA5/HSPA8/HSPE1/PTGES3	5	up	2.21826
GO:0001819	positive regulation of cytokine production	21/347	486/18903	0.000273464	0.00606124	0.00491639	ANXA1/CD3E/CD55/CD74/CYBA/GAPDH/GPSM3/HLA-DPA1/HLA-DPB1/HLA-E/HMGB1/LAPTM5/MIF/PDE4B/PIK3R1/PTGER4/RGCC/RPS3/SLC7A5/SOD1/TGFB1	21	up	2.21744
GO:0033157	regulation of intracellular protein transport	13/347	225/18903	0.000279983	0.00615855	0.00499532	CIB1/EMD/FYN/HSP90AB1/LCP1/OAZ1/PIK3R1/RAC2/RAN/TGFB1/TOMM7/UBE2D3/UBL5	13	up	2.21052
GO:0006986	response to unfolded protein	10/347	141/18903	0.000281243	0.00615855	0.00499532	DNAJA1/HERPUD1/HSP90AB1/HSPA5/HSPA8/HSPE1/PIK3R1/SERP1/TMBIM6/VCP	10	up	2.21052
GO:0046031	ADP metabolic process	8/347	92/18903	0.000289954	0.00631128	0.0051192	ALDOA/DDIT4/ENO1/GAPDH/LDHA/PGAM1/PGK1/TPI1	8	up	2.19988
GO:2000059	negative regulation of ubiquitin-dependent protein catabolic process	6/347	50/18903	0.000294743	0.00637732	0.00517277	EIF3H/HSP90AB1/RPL11/RPL5/RPS7/SDCBP	6	up	2.19536
GO:1903050	regulation of proteolysis involved in protein catabolic process	13/347	227/18903	0.000304985	0.00652289	0.00529085	EIF3H/GABARAP/HERPUD1/HSP90AB1/LAPTM5/PSME1/RPL11/RPL5/RPS7/SDCBP/SUMO2/UBB/VCP	13	up	2.18556
GO:0022407	regulation of cell-cell adhesion	21/347	490/18903	0.00030506	0.00652289	0.00529085	ACTB/ANXA1/CD3E/CD44/CD55/CD74/CORO1A/FXYD5/FYN/HLA-DPA1/HLA-DPB1/HLA-E/HMGB1/IL2RG/LAPTM5/MYADM/RGCC/RHOA/RHOH/RPS3/TGFB1	21	up	2.18556
GO:2000058	regulation of ubiquitin-dependent protein catabolic process	11/347	170/18903	0.000313525	0.0066647	0.00540587	EIF3H/GABARAP/HERPUD1/HSP90AB1/LAPTM5/RPL11/RPL5/RPS7/SDCBP/SUMO2/VCP	11	up	2.17622
GO:0061077	chaperone-mediated protein folding	7/347	71/18903	0.000320984	0.00677884	0.00549845	CD74/DNAJB6/HSPA5/HSPA8/HSPE1/PPIB/PTGES3	7	up	2.16884
GO:0022409	positive regulation of cell-cell adhesion	16/347	322/18903	0.000322624	0.00677884	0.00549845	ACTB/ANXA1/CD3E/CD44/CD55/CD74/CORO1A/FYN/HLA-DPA1/HLA-DPB1/HLA-E/HMGB1/IL2RG/RHOA/RHOH/RPS3	16	up	2.16884
GO:0032873	negative regulation of stress-activated MAPK cascade	6/347	51/18903	0.000328944	0.00681099	0.00552453	DNAJA1/DUSP1/EZR/GSTP1/PDCD4/PPIA	6	up	2.16679
GO:0070303	negative regulation of stress-activated protein kinase signaling cascade	6/347	51/18903	0.000328944	0.00681099	0.00552453	DNAJA1/DUSP1/EZR/GSTP1/PDCD4/PPIA	6	up	2.16679
GO:0002718	regulation of cytokine production involved in immune response	9/347	118/18903	0.000329776	0.00681099	0.00552453	CD55/CD74/CD96/HLA-E/LAPTM5/LITAF/MIF/SLC7A5/TGFB1	9	up	2.16679
GO:0008154	actin polymerization or depolymerization	12/347	200/18903	0.000339038	0.00696273	0.00564761	ARF6/ARPC2/ARPC3/CAPZB/CFL1/CORO1A/COTL1/MYADM/PFN1/RHOA/TMSB4X/WIPF1	12	up	2.15722
GO:0032930	positive regulation of superoxide anion generation	4/347	19/18903	0.00034777	0.00710194	0.00576053	CYBA/GSTP1/SOD1/TGFB1	4	up	2.14862
GO:0071216	cellular response to biotic stimulus	14/347	261/18903	0.000352705	0.00716247	0.00580963	CD55/GSTP1/HMGB1/HSPA5/LITAF/MIF/PDCD4/PDE4B/RHOA/SLC7A5/TGFB1/TNFAIP3/VIM/ZFP36	14	up	2.14494
GO:0002367	cytokine production involved in immune response	9/347	120/18903	0.000373557	0.00754377	0.0061189	CD55/CD74/CD96/HLA-E/LAPTM5/LITAF/MIF/SLC7A5/TGFB1	9	up	2.12241
GO:0051701	biological process involved in interaction with host	12/347	203/18903	0.000388014	0.00779244	0.00632061	CD55/CD74/CXCR4/HMGB1/HSP90AB1/IFITM1/IFITM2/LY6E/PPIA/RNASEK/RPSA/VPS37B	12	up	2.10833
GO:0030217	T cell differentiation	15/347	296/18903	0.0004011	0.00801098	0.00649786	ACTB/ANXA1/CD3E/CD74/HMGB1/IL2RG/PIK3R1/PTGER4/RHOA/RHOH/RPL22/RPS6/SOD1/ZFP36L1/ZFP36L2	15	up	2.09631
GO:0071219	cellular response to molecule of bacterial origin	13/347	234/18903	0.000408057	0.0081054	0.00657445	CD55/GSTP1/HMGB1/LITAF/MIF/PDCD4/PDE4B/RHOA/SLC7A5/TGFB1/TNFAIP3/VIM/ZFP36	13	up	2.09123
GO:0009259	ribonucleotide metabolic process	20/347	466/18903	0.000415038	0.00819925	0.00665057	ALDOA/ATP6V0C/DDIT4/ENO1/GAPDH/GUK1/HINT1/HSPA8/LDHA/NDUFS5/NME2/PDE4B/PGAM1/PGK1/RAN/RHOA/TGFB1/TMSB4X/TPI1/VCP	20	up	2.08623
GO:0050685	positive regulation of mRNA processing	5/347	35/18903	0.000418056	0.00821424	0.00666273	CIRBP/HSPA8/NCL/PRDX6/RBM3	5	up	2.08543
GO:0046700	heterocycle catabolic process	20/347	468/18903	0.00043819	0.00856355	0.00694607	CIRBP/CSDE1/DDX5/EIF3E/FUS/HINT1/HNRNPA0/HNRNPC/ISG20/NPM1/PABPC1/PDE4B/RBM8A/SERBP1/VCP/VIM/YBX1/ZFP36/ZFP36L1/ZFP36L2	20	up	2.06735
GO:0051099	positive regulation of binding	11/347	177/18903	0.000442202	0.00859575	0.00697219	CALM1/CALM2/DAZAP2/EDF1/EIF3E/HMGB1/HSP90AB1/RAN/RPL11/S100A10/TGFB1	11	up	2.06572
GO:0051251	positive regulation of lymphocyte activation	18/347	400/18903	0.000460387	0.00890162	0.00722028	ACTB/ANXA1/CD3E/CD55/CD74/CORO1A/FYN/HLA-DPA1/HLA-DPB1/HLA-E/HMGB1/IL2RG/MIF/RHOA/RHOH/RPS3/TGFB1/XRCC6	18	up	2.05053
GO:0030490	maturation of SSU-rRNA	6/347	55/18903	0.000497935	0.00957669	0.00776784	RPS14/RPS16/RPS21/RPS28/RPS8/SNU13	6	up	2.01878
GO:0071383	cellular response to steroid hormone stimulus	12/347	209/18903	0.000504071	0.00959816	0.00778526	ANXA1/ATP1A1/CALR/DDIT4/DDX5/DNAJA1/HSPA8/PTGES3/RHOA/ZFP36/ZFP36L1/ZFP36L2	12	up	2.01781
GO:0000956	nuclear-transcribed mRNA catabolic process	9/347	125/18903	0.000504332	0.00959816	0.00778526	CSDE1/DDX5/EIF3E/PABPC1/RBM8A/YBX1/ZFP36/ZFP36L1/ZFP36L2	9	up	2.01781
GO:0044270	cellular nitrogen compound catabolic process	20/347	474/18903	0.000514526	0.00974115	0.00790124	CIRBP/CSDE1/DDX5/EIF3E/FUS/HINT1/HNRNPA0/HNRNPC/ISG20/NPM1/PABPC1/PDE4B/RBM8A/SERBP1/VCP/VIM/YBX1/ZFP36/ZFP36L1/ZFP36L2	20	up	2.01139
GO:0030595	leukocyte chemotaxis	13/347	240/18903	0.000518648	0.00976833	0.00792329	ANXA1/CALR/CD74/CORO1A/CXCR4/DUSP1/GPSM3/HMGB1/MIF/PDE4B/PPIA/PPIB/RAC2	13	up	2.01018
GO:0019693	ribose phosphate metabolic process	20/347	475/18903	0.000528311	0.00989903	0.0080293	ALDOA/ATP6V0C/DDIT4/ENO1/GAPDH/GUK1/HINT1/HSPA8/LDHA/NDUFS5/NME2/PDE4B/PGAM1/PGK1/RAN/RHOA/TGFB1/TMSB4X/TPI1/VCP	20	up	2.00441
GO:0001818	negative regulation of cytokine production	17/347	371/18903	0.000537194	0.0100139	0.00812244	ANXA1/CD96/EZR/GSTP1/HMGB1/HSP90AB1/LAPTM5/PDCD4/PTGER4/REL/RGCC/RNF125/SRGN/TGFB1/TMSB4X/TNFAIP3/ZFP36	17	up	1.9994
GO:0006163	purine nucleotide metabolic process	20/347	476/18903	0.000542417	0.0100516	0.00815304	ALDOA/ATP6V0C/DDIT4/ENO1/GAPDH/GUK1/HINT1/HSPA8/LDHA/NDUFS5/NME2/PDE4B/PGAM1/PGK1/RAN/RHOA/TGFB1/TMSB4X/TPI1/VCP	20	up	1.99777
GO:0051084	'de novo' post-translational protein folding	5/347	37/18903	0.000544749	0.0100516	0.00815304	CD74/HSPA5/HSPA8/HSPE1/PTGES3	5	up	1.99777
GO:0051438	regulation of ubiquitin-protein transferase activity	6/347	56/18903	0.000549191	0.0100824	0.00817801	RPL11/RPL5/RPS15/RPS2/RPS7/SKP1	6	up	1.99644
GO:0032496	response to lipopolysaccharide	16/347	339/18903	0.000566205	0.0102908	0.00834706	CD55/CD96/GSTP1/HMGB1/HNRNPA0/LITAF/MIF/PDCD4/PDE4B/PTGER4/RHOA/SLC7A5/TGFB1/TNFAIP3/VIM/ZFP36	16	up	1.98755
GO:0048545	response to steroid hormone	16/347	339/18903	0.000566205	0.0102908	0.00834706	ANXA1/AREG/ATP1A1/CALR/CYBA/DDIT4/DDX5/DNAJA1/HSPA8/PTGES3/RHOA/RPL27/TGFB1/ZFP36/ZFP36L1/ZFP36L2	16	up	1.98755
GO:0044000	movement in host	11/347	183/18903	0.000585243	0.0105839	0.00858479	CD55/CD74/CXCR4/HMGB1/IFITM1/IFITM2/LY6E/PPIA/RNASEK/RPSA/VPS37B	11	up	1.97536
GO:0043388	positive regulation of DNA binding	6/347	57/18903	0.000604454	0.0108772	0.0088227	CALM1/CALM2/DAZAP2/EDF1/HMGB1/TGFB1	6	up	1.96348
GO:1903076	regulation of protein localization to plasma membrane	8/347	103/18903	0.000622398	0.0110888	0.00899435	ACTB/ARF6/CIB1/EZR/PIK3R1/SQSTM1/TGFB1/TMEM59	8	up	1.95512
GO:0032069	regulation of nuclease activity	4/347	22/18903	0.000628416	0.0110888	0.00899435	HMGB1/NPM1/RPS3/TMBIM6	4	up	1.95512
GO:0032928	regulation of superoxide anion generation	4/347	22/18903	0.000628416	0.0110888	0.00899435	CYBA/GSTP1/SOD1/TGFB1	4	up	1.95512
GO:0051444	negative regulation of ubiquitin-protein transferase activity	4/347	22/18903	0.000628416	0.0110888	0.00899435	RPL11/RPL5/RPS15/RPS7	4	up	1.95512
GO:1903037	regulation of leukocyte cell-cell adhesion	17/347	377/18903	0.00064299	0.0112911	0.00915848	ACTB/ANXA1/CD3E/CD44/CD55/CD74/CORO1A/FYN/HLA-DPA1/HLA-DPB1/HLA-E/HMGB1/IL2RG/LAPTM5/RHOA/RHOH/RPS3	17	up	1.94726
GO:0032070	regulation of deoxyribonuclease activity	3/347	10/18903	0.000668666	0.0116297	0.00943306	HMGB1/NPM1/RPS3	3	up	1.93443
GO:2000271	positive regulation of fibroblast apoptotic process	3/347	10/18903	0.000668666	0.0116297	0.00943306	BTG1/STK17A/STK17B	3	up	1.93443
GO:0072594	establishment of protein localization to organelle	19/347	449/18903	0.000681995	0.011805	0.00957528	DNAJA1/HERPUD1/HSP90AB1/HSPA5/HSPA8/LAPTM5/LMNA/PIK3R1/RAC2/RAN/RANBP2/SQSTM1/SRP14/TGFB1/TNFAIP3/TOMM7/UBE2D3/UBL5/VPS37B	19	up	1.92793
GO:0000380	alternative mRNA splicing, via spliceosome	7/347	81/18903	0.00071795	0.0123685	0.0100323	DDX5/HNRNPA1/KHDRBS1/RBM8A/SAP18/SFPQ/SRSF2	7	up	1.90768
GO:0008064	regulation of actin polymerization or depolymerization	10/347	159/18903	0.000727014	0.0124655	0.0101111	ARF6/ARPC2/ARPC3/CAPZB/CORO1A/COTL1/MYADM/PFN1/RHOA/TMSB4X	10	up	1.90429
GO:0048025	negative regulation of mRNA splicing, via spliceosome	4/347	23/18903	0.000749786	0.0127956	0.0103788	HNRNPK/NPM1/SAP18/SRSF7	4	up	1.89294
GO:0019439	aromatic compound catabolic process	20/347	489/18903	0.000757782	0.0128717	0.0104405	CIRBP/CSDE1/DDX5/EIF3E/FUS/HINT1/HNRNPA0/HNRNPC/ISG20/NPM1/PABPC1/PDE4B/RBM8A/SERBP1/VCP/VIM/YBX1/ZFP36/ZFP36L1/ZFP36L2	20	up	1.89037
GO:2000113	negative regulation of cellular macromolecule biosynthetic process	14/347	283/18903	0.000785542	0.0132811	0.0107726	CALR/CIRBP/CSDE1/EIF3E/GAPDH/ITM2B/NCL/PABPC1/RPL13A/RPS3/YBX1/ZFP36/ZFP36L1/ZFP36L2	14	up	1.87676
GO:0030098	lymphocyte differentiation	18/347	419/18903	0.000789389	0.0132844	0.0107752	ACTB/ANXA1/CD3E/CD74/HMGB1/IL2RG/KLF6/PIK3R1/PTGER4/RHOA/RHOH/RPL22/RPS6/SLC25A5/SOD1/XRCC6/ZFP36L1/ZFP36L2	18	up	1.87666
GO:0006612	protein targeting to membrane	9/347	134/18903	0.000833569	0.0139632	0.0113259	ARL6IP1/CIB1/FYN/HSPA5/NACA/SDCBP/SRP14/SSR2/VPS37B	9	up	1.85501
GO:0030832	regulation of actin filament length	10/347	162/18903	0.000839797	0.014003	0.0113581	ARF6/ARPC2/ARPC3/CAPZB/CORO1A/COTL1/MYADM/PFN1/RHOA/TMSB4X	10	up	1.85378
GO:2001235	positive regulation of apoptotic signaling pathway	9/347	135/18903	0.000878997	0.0145081	0.0117678	MCL1/RPL11/RPL26/RPS3/RPS7/SFPQ/SKIL/SOD1/UBB	9	up	1.83839
GO:0035966	response to topologically incorrect protein	10/347	163/18903	0.00088044	0.0145081	0.0117678	DNAJA1/HERPUD1/HSP90AB1/HSPA5/HSPA8/HSPE1/PIK3R1/SERP1/TMBIM6/VCP	10	up	1.83839
GO:0006458	'de novo' protein folding	5/347	41/18903	0.00088206	0.0145081	0.0117678	CD74/HSPA5/HSPA8/HSPE1/PTGES3	5	up	1.83839
GO:0070934	CRD-mediated mRNA stabilization	3/347	11/18903	0.000906943	0.0147828	0.0119907	CSDE1/PABPC1/YBX1	3	up	1.83024
GO:0075522	IRES-dependent viral translational initiation	3/347	11/18903	0.000906943	0.0147828	0.0119907	CSDE1/EIF3F/PCBP2	3	up	1.83024
GO:0043122	regulation of I-kappaB kinase/NF-kappaB signaling	13/347	255/18903	0.000910964	0.0147828	0.0119907	CD74/EEF1D/FYN/GAPDH/GSTP1/LITAF/REL/RHOA/RHOH/SQSTM1/TERF2IP/TNFAIP3/UBE2V1	13	up	1.83024
GO:0000381	regulation of alternative mRNA splicing, via spliceosome	6/347	62/18903	0.000948423	0.0152545	0.0123732	DDX5/HNRNPA1/KHDRBS1/RBM8A/SAP18/SRSF2	6	up	1.8166
GO:0046824	positive regulation of nucleocytoplasmic transport	6/347	62/18903	0.000948423	0.0152545	0.0123732	EMD/HSP90AB1/KHDRBS1/PIK3R1/RAN/TGFB1	6	up	1.8166
GO:0051168	nuclear export	10/347	165/18903	0.00096658	0.0154781	0.0125546	CALR/EMD/HNRNPA1/KHDRBS1/NPM1/RAN/RANBP2/RBM8A/RPS15/TGFB1	10	up	1.81028
GO:1903322	positive regulation of protein modification by small protein conjugation or removal	9/347	137/18903	0.000975892	0.0155586	0.0126199	GABARAP/HSPA5/LAPTM5/NPM1/RPS2/SKP1/UBB/UBE2V1/VCP	9	up	1.80803
GO:0017148	negative regulation of translation	13/347	258/18903	0.00101368	0.0160906	0.0130514	CALR/CIRBP/CSDE1/EIF3E/GAPDH/NCL/PABPC1/RPL13A/RPS3/YBX1/ZFP36/ZFP36L1/ZFP36L2	13	up	1.79343
GO:1901222	regulation of NIK/NF-kappaB signaling	8/347	111/18903	0.00101873	0.0161004	0.0130593	CALR/LAPTM5/LITAF/PDCD4/RHOA/RPS3/TERF2IP/TMSB4X	8	up	1.79316
GO:0033077	T cell differentiation in thymus	7/347	86/18903	0.00102627	0.0161493	0.0130991	CD3E/CD74/IL2RG/RPS6/SOD1/ZFP36L1/ZFP36L2	7	up	1.79185
GO:0050686	negative regulation of mRNA processing	4/347	25/18903	0.0010406	0.0163042	0.0132247	HNRNPK/NPM1/SAP18/SRSF7	4	up	1.7877
GO:0002237	response to molecule of bacterial origin	16/347	360/18903	0.00107109	0.0167099	0.0135537	CD55/CD96/GSTP1/HMGB1/HNRNPA0/LITAF/MIF/PDCD4/PDE4B/PTGER4/RHOA/SLC7A5/TGFB1/TNFAIP3/VIM/ZFP36	16	up	1.77703
GO:0050852	T cell receptor signaling pathway	9/347	139/18903	0.00108128	0.0167967	0.0136242	CD3E/ELF1/EZR/FYN/HLA-DPB1/KHDRBS1/LAPTM5/PDE4B/RPS3	9	up	1.77477
GO:0071364	cellular response to epidermal growth factor stimulus	5/347	43/18903	0.0010996	0.0170087	0.0137961	NCL/SYAP1/ZFP36/ZFP36L1/ZFP36L2	5	up	1.76933
GO:0048002	antigen processing and presentation of peptide antigen	6/347	64/18903	0.00112181	0.0172149	0.0139634	CALR/CD74/HLA-C/HLA-DPA1/HLA-DPB1/HLA-E	6	up	1.76409
GO:0071902	positive regulation of protein serine/threonine kinase activity	12/347	229/18903	0.00112241	0.0172149	0.0139634	CALM1/CALM2/CCND3/CIB1/DAZAP2/HSP90AB1/MIF/RGCC/RHOA/RPS3/SYAP1/TGFB1	12	up	1.76409
GO:0001731	formation of translation preinitiation complex	3/347	12/18903	0.00119287	0.017992	0.0145937	EIF4B/EIF5/RPL13A	3	up	1.74492
GO:0006995	cellular response to nitrogen starvation	3/347	12/18903	0.00119287	0.017992	0.0145937	GABARAP/GABARAPL1/MAP1LC3B	3	up	1.74492
GO:0043562	cellular response to nitrogen levels	3/347	12/18903	0.00119287	0.017992	0.0145937	GABARAP/GABARAPL1/MAP1LC3B	3	up	1.74492
GO:1900152	negative regulation of nuclear-transcribed mRNA catabolic process, deadenylation-dependent decay	3/347	12/18903	0.00119287	0.017992	0.0145937	CSDE1/PABPC1/YBX1	3	up	1.74492
GO:1903901	negative regulation of viral life cycle	4/347	26/18903	0.00121216	0.0181377	0.0147119	IFITM1/IFITM2/LY6E/PPIA	4	up	1.74142
GO:0030041	actin filament polymerization	10/347	170/18903	0.00121251	0.0181377	0.0147119	ARF6/ARPC2/ARPC3/CAPZB/CORO1A/COTL1/MYADM/PFN1/RHOA/TMSB4X	10	up	1.74142
GO:1900026	positive regulation of substrate adhesion-dependent cell spreading	5/347	44/18903	0.00122216	0.0182072	0.0147682	ARPC2/CALR/CIB1/MYADM/S100A10	5	up	1.73976
GO:0038061	NIK/NF-kappaB signaling	9/347	142/18903	0.00125645	0.0185132	0.0150165	CALR/LAPTM5/LITAF/PDCD4/REL/RHOA/RPS3/TERF2IP/TMSB4X	9	up	1.73252
GO:1903900	regulation of viral life cycle	9/347	142/18903	0.00125645	0.0185132	0.0150165	CD74/HMGB1/IFITM1/IFITM2/ISG20/LY6E/PABPC1/PPIA/VPS37B	9	up	1.73252
GO:1903131	mononuclear cell differentiation	19/347	473/18903	0.00125804	0.0185132	0.0150165	ACTB/ANXA1/CD3E/CD74/HMGB1/IL2RG/KLF6/MYH9/PIK3R1/PTGER4/RHOA/RHOH/RPL22/RPS6/SLC25A5/SOD1/XRCC6/ZFP36L1/ZFP36L2	19	up	1.73252
GO:0032271	regulation of protein polymerization	11/347	201/18903	0.00126308	0.0185132	0.0150165	ARF6/ARPC2/ARPC3/CAPZB/CORO1A/COTL1/MYADM/PFN1/RHOA/RPS3/TMSB4X	11	up	1.73252
GO:0006403	RNA localization	11/347	202/18903	0.00131445	0.0191711	0.0155501	G3BP2/HNRNPA1/KHDRBS1/NPM1/RAN/RANBP2/RBM8A/SRSF7/YBX1/ZFP36/ZFP36L1	11	up	1.71735
GO:1903051	negative regulation of proteolysis involved in protein catabolic process	6/347	66/18903	0.00131851	0.0191711	0.0155501	EIF3H/HSP90AB1/RPL11/RPL5/RPS7/SDCBP	6	up	1.71735
GO:2000116	regulation of cysteine-type endopeptidase activity	12/347	235/18903	0.00139959	0.0202689	0.0164405	ARL6IP1/CD44/CST7/CYCS/DNAJB6/FYN/HMGB1/HSPE1/LAPTM5/RHOA/RPS3/VCP	12	up	1.69317
GO:1901224	positive regulation of NIK/NF-kappaB signaling	6/347	67/18903	0.00142622	0.020567	0.0166823	CALR/LAPTM5/PDCD4/RHOA/RPS3/TERF2IP	6	up	1.68683
GO:0009206	purine ribonucleoside triphosphate biosynthetic process	8/347	117/18903	0.00143148	0.020567	0.0166823	ALDOA/ATP6V0C/ENO1/NDUFS5/NME2/TGFB1/TMSB4X/VCP	8	up	1.68683
GO:0032386	regulation of intracellular transport	15/347	336/18903	0.00145491	0.0208213	0.0168885	CIB1/EMD/EZR/FYN/HSP90AB1/KHDRBS1/LCP1/OAZ1/PIK3R1/RAC2/RAN/TGFB1/TOMM7/UBE2D3/UBL5	15	up	1.68149
GO:0046596	regulation of viral entry into host cell	5/347	46/18903	0.00149719	0.0213423	0.0173112	CD74/HMGB1/IFITM1/IFITM2/LY6E	5	up	1.67076
GO:0009145	purine nucleoside triphosphate biosynthetic process	8/347	118/18903	0.00151161	0.0214636	0.0174096	ALDOA/ATP6V0C/ENO1/NDUFS5/NME2/TGFB1/TMSB4X/VCP	8	up	1.6683
GO:0000288	nuclear-transcribed mRNA catabolic process, deadenylation-dependent decay	6/347	68/18903	0.00154051	0.021726	0.0176224	CSDE1/PABPC1/YBX1/ZFP36/ZFP36L1/ZFP36L2	6	up	1.66302
GO:0001933	negative regulation of protein phosphorylation	15/347	338/18903	0.00154204	0.021726	0.0176224	CALM1/CALM2/CIB1/DDIT4/DNAJA1/DUSP1/GSTP1/MYADM/NPM1/PDCD4/PPIA/SAMSN1/TERF2IP/TGFB1/TNFAIP3	15	up	1.66302
GO:0031398	positive regulation of protein ubiquitination	8/347	119/18903	0.00159525	0.0222173	0.0180209	GABARAP/HSPA5/LAPTM5/NPM1/RPS2/SKP1/UBB/UBE2V1	8	up	1.65331
GO:0032609	interferon-gamma production	8/347	119/18903	0.00159525	0.0222173	0.0180209	CD3E/CD96/HLA-DPA1/HLA-DPB1/HMGB1/LAPTM5/PDE4B/SLC7A5	8	up	1.65331
GO:0032649	regulation of interferon-gamma production	8/347	119/18903	0.00159525	0.0222173	0.0180209	CD3E/CD96/HLA-DPA1/HLA-DPB1/HMGB1/LAPTM5/PDE4B/SLC7A5	8	up	1.65331
GO:0032703	negative regulation of interleukin-2 production	4/347	28/18903	0.00161291	0.0223087	0.018095	EZR/LAPTM5/TNFAIP3/ZFP36	4	up	1.65153
GO:0050670	regulation of lymphocyte proliferation	12/347	239/18903	0.00161408	0.0223087	0.018095	ANXA1/CD3E/CD55/CD74/CORO1A/HLA-DPA1/HLA-DPB1/HLA-E/HMGB1/MIF/RAC2/RPS3	12	up	1.65153
GO:0070849	response to epidermal growth factor	5/347	47/18903	0.0016506	0.022727	0.0184343	NCL/SYAP1/ZFP36/ZFP36L1/ZFP36L2	5	up	1.64346
GO:0002687	positive regulation of leukocyte migration	9/347	148/18903	0.00167545	0.0229821	0.0186412	CALR/CD74/CD99/CORO1A/GPSM3/HMGB1/PIK3R1/RAC2/RHOA	9	up	1.63861
GO:0035304	regulation of protein dephosphorylation	7/347	94/18903	0.00172632	0.0235908	0.019135	CALM1/CALM2/HSP90AB1/PPIA/PPP1R2/TGFB1/YWHAB	7	up	1.62726
GO:2000377	regulation of reactive oxygen species metabolic process	9/347	149/18903	0.00175505	0.0238047	0.0193085	ARF4/CYBA/FYN/GSTP1/RAC2/RHOA/SOD1/STK17A/TGFB1	9	up	1.62334
GO:0002696	positive regulation of leukocyte activation	18/347	450/18903	0.00175507	0.0238047	0.0193085	ACTB/ANXA1/CD3E/CD55/CD74/CORO1A/FYN/HLA-DPA1/HLA-DPB1/HLA-E/HMGB1/IL2RG/MIF/RHOA/RHOH/RPS3/TGFB1/XRCC6	18	up	1.62334
GO:0045619	regulation of lymphocyte differentiation	11/347	210/18903	0.00179044	0.0241942	0.0196244	ACTB/ANXA1/CD74/HMGB1/IL2RG/RHOA/RHOH/SOD1/XRCC6/ZFP36L1/ZFP36L2	11	up	1.61629
GO:1903829	positive regulation of protein localization	18/347	451/18903	0.00179813	0.0242082	0.0196357	ARF6/CIB1/EMD/EZR/FYN/HSP90AB1/NPM1/OAZ1/PIK3R1/PPIA/RAC2/RAN/SERP1/SQSTM1/TGFB1/TOMM7/UBE2D3/UBL5	18	up	1.61604
GO:1902175	regulation of oxidative stress-induced intrinsic apoptotic signaling pathway	4/347	29/18903	0.0018442	0.0247368	0.0200645	MCL1/PPIA/SFPQ/SOD1	4	up	1.60666
GO:0032944	regulation of mononuclear cell proliferation	12/347	243/18903	0.00185495	0.0247895	0.0201073	ANXA1/CD3E/CD55/CD74/CORO1A/HLA-DPA1/HLA-DPB1/HLA-E/HMGB1/MIF/RAC2/RPS3	12	up	1.60573
GO:0006122	mitochondrial electron transport, ubiquinol to cytochrome c	3/347	14/18903	0.00192059	0.0252396	0.0204723	CYCS/UQCR11/UQCRB	3	up	1.59792
GO:0098760	response to interleukin-7	3/347	14/18903	0.00192059	0.0252396	0.0204723	IL2RG/LSP1/YBX1	3	up	1.59792
GO:0098761	cellular response to interleukin-7	3/347	14/18903	0.00192059	0.0252396	0.0204723	IL2RG/LSP1/YBX1	3	up	1.59792
GO:2001171	positive regulation of ATP biosynthetic process	3/347	14/18903	0.00192059	0.0252396	0.0204723	ENO1/TMSB4X/VCP	3	up	1.59792
GO:0046718	viral entry into host cell	9/347	151/18903	0.00192335	0.0252396	0.0204723	CD55/CD74/CXCR4/HMGB1/IFITM1/IFITM2/LY6E/RNASEK/RPSA	9	up	1.59792
GO:0009201	ribonucleoside triphosphate biosynthetic process	8/347	123/18903	0.00196715	0.0257215	0.0208632	ALDOA/ATP6V0C/ENO1/NDUFS5/NME2/TGFB1/TMSB4X/VCP	8	up	1.5897
GO:0019884	antigen processing and presentation of exogenous antigen	5/347	49/18903	0.00199158	0.025855	0.0209715	CD74/HLA-DPA1/HLA-DPB1/HLA-E/PSME1	5	up	1.58746
GO:0035307	positive regulation of protein dephosphorylation	5/347	49/18903	0.00199158	0.025855	0.0209715	CALM1/CALM2/HSP90AB1/PPIA/TGFB1	5	up	1.58746
GO:0042129	regulation of T cell proliferation	10/347	182/18903	0.00201518	0.0260683	0.0211445	ANXA1/CD3E/CD55/CORO1A/HLA-DPA1/HLA-DPB1/HLA-E/HMGB1/RAC2/RPS3	10	up	1.58389
GO:0031098	stress-activated protein kinase signaling cascade	12/347	246/18903	0.00205435	0.0264807	0.0214791	DNAJA1/DUSP1/EZR/GSTP1/HMGB1/PDCD4/PPIA/PTGER4/RHOA/SDCBP/ZFP36/ZFP36L1	12	up	1.57707
GO:0045911	positive regulation of DNA recombination	6/347	72/18903	0.00206867	0.0265711	0.0215524	ACTB/EPC1/FUS/MORF4L1/TGFB1/UBE2B	6	up	1.57559
GO:0071480	cellular response to gamma radiation	4/347	30/18903	0.00209749	0.0268463	0.0217756	CYBA/HSPA5/RPL26/XRCC6	4	up	1.57111
GO:1904375	regulation of protein localization to cell periphery	8/347	125/18903	0.00217707	0.0272713	0.0221203	ACTB/ARF6/CIB1/EZR/PIK3R1/SQSTM1/TGFB1/TMEM59	8	up	1.56429
GO:0006692	prostanoid metabolic process	5/347	50/18903	0.00218012	0.0272713	0.0221203	ANXA1/CD74/GSTP1/MIF/PTGES3	5	up	1.56429
GO:0006693	prostaglandin metabolic process	5/347	50/18903	0.00218012	0.0272713	0.0221203	ANXA1/CD74/GSTP1/MIF/PTGES3	5	up	1.56429
GO:0061082	myeloid leukocyte cytokine production	5/347	50/18903	0.00218012	0.0272713	0.0221203	CD74/LAPTM5/LITAF/MIF/TGFB1	5	up	1.56429
GO:1903747	regulation of establishment of protein localization to mitochondrion	5/347	50/18903	0.00218012	0.0272713	0.0221203	DNAJA1/RAC2/TOMM7/UBE2D3/UBL5	5	up	1.56429
GO:1902107	positive regulation of leukocyte differentiation	10/347	184/18903	0.0021832	0.0272713	0.0221203	ACTB/ANXA1/CD74/HMGB1/IL2RG/RHOA/RHOH/TGFB1/XRCC6/ZFP36L1	10	up	1.56429
GO:1903708	positive regulation of hemopoiesis	10/347	184/18903	0.0021832	0.0272713	0.0221203	ACTB/ANXA1/CD74/HMGB1/IL2RG/RHOA/RHOH/TGFB1/XRCC6/ZFP36L1	10	up	1.56429
GO:0046635	positive regulation of alpha-beta T cell activation	6/347	73/18903	0.00221979	0.0276334	0.022414	ANXA1/CD3E/CD55/HLA-E/IL2RG/RHOA	6	up	1.55857
GO:0016052	carbohydrate catabolic process	9/347	155/18903	0.00229855	0.0285162	0.02313	ALDOA/DDIT4/ENO1/GABARAPL1/GAPDH/LDHA/PGAM1/PGK1/TPI1	9	up	1.54491
GO:0000054	ribosomal subunit export from nucleus	3/347	15/18903	0.00236829	0.028923	0.02346	NPM1/RAN/RPS15	3	up	1.53876
GO:0033750	ribosome localization	3/347	15/18903	0.00236829	0.028923	0.02346	NPM1/RAN/RPS15	3	up	1.53876
GO:0043518	negative regulation of DNA damage response, signal transduction by p53 class mediator	3/347	15/18903	0.00236829	0.028923	0.02346	CD44/CD74/MIF	3	up	1.53876
GO:1902166	negative regulation of intrinsic apoptotic signaling pathway in response to DNA damage by p53 class mediator	3/347	15/18903	0.00236829	0.028923	0.02346	CD44/CD74/MIF	3	up	1.53876
GO:0002507	tolerance induction	4/347	31/18903	0.0023738	0.028923	0.02346	CD3E/HLA-E/HMGB1/TNFAIP3	4	up	1.53876
GO:0030330	DNA damage response, signal transduction by p53 class mediator	6/347	74/18903	0.00237909	0.028923	0.02346	CD44/CD74/DDX5/MIF/NPM1/RPL26	6	up	1.53876
GO:0060326	cell chemotaxis	14/347	319/18903	0.00242159	0.0293417	0.0237996	ANXA1/CALR/CD74/CORO1A/CXCR4/DUSP1/GPSM3/HMGB1/MIF/PDE4B/PPIA/PPIB/RAC2/TMSB4X	14	up	1.53252
GO:0034249	negative regulation of cellular amide metabolic process	13/347	285/18903	0.00245416	0.029508	0.0239345	CALR/CIRBP/CSDE1/EIF3E/GAPDH/NCL/PABPC1/RPL13A/RPS3/YBX1/ZFP36/ZFP36L1/ZFP36L2	13	up	1.53006
GO:0002700	regulation of production of molecular mediator of immune response	10/347	187/18903	0.0024562	0.029508	0.0239345	CD55/CD74/CD96/HLA-E/LAPTM5/LITAF/MIF/SLC7A5/TGFB1/TMBIM6	10	up	1.53006
GO:0034620	cellular response to unfolded protein	7/347	100/18903	0.00245967	0.029508	0.0239345	HERPUD1/HSPA5/HSPA8/PIK3R1/SERP1/TMBIM6/VCP	7	up	1.53006
GO:2000242	negative regulation of reproductive process	6/347	75/18903	0.00254683	0.0304531	0.0247011	ARHGDIB/CALR/DUSP1/MYH9/SOD1/UBE2B	6	up	1.51637
GO:0097305	response to alcohol	12/347	253/18903	0.0025885	0.0308499	0.0250229	CYBA/FYN/GNG2/PTGER4/RHOA/RPL10A/RPL15/RPL27/RPLP0/RPS4X/SOD1/TGFB1	12	up	1.51075
GO:0044409	entry into host	9/347	158/18903	0.00261642	0.0308997	0.0250634	CD55/CD74/CXCR4/HMGB1/IFITM1/IFITM2/LY6E/RNASEK/RPSA	9	up	1.51005
GO:0097530	granulocyte migration	9/347	158/18903	0.00261642	0.0308997	0.0250634	ANXA1/CD74/CD99/PDE4B/PPIA/PPIB/PTGER4/RAC2/RHOH	9	up	1.51005
GO:0050867	positive regulation of cell activation	18/347	467/18903	0.00261819	0.0308997	0.0250634	ACTB/ANXA1/CD3E/CD55/CD74/CORO1A/FYN/HLA-DPA1/HLA-DPB1/HLA-E/HMGB1/IL2RG/MIF/RHOA/RHOH/RPS3/TGFB1/XRCC6	18	up	1.51005
GO:0001516	prostaglandin biosynthetic process	4/347	32/18903	0.00267416	0.0312559	0.0253523	ANXA1/CD74/MIF/PTGES3	4	up	1.50507
GO:0046457	prostanoid biosynthetic process	4/347	32/18903	0.00267416	0.0312559	0.0253523	ANXA1/CD74/MIF/PTGES3	4	up	1.50507
GO:1903955	positive regulation of protein targeting to mitochondrion	4/347	32/18903	0.00267416	0.0312559	0.0253523	RAC2/TOMM7/UBE2D3/UBL5	4	up	1.50507
GO:0007249	I-kappaB kinase/NF-kappaB signaling	13/347	288/18903	0.00268618	0.0312958	0.0253846	CD74/EEF1D/FYN/GAPDH/GSTP1/LITAF/REL/RHOA/RHOH/SQSTM1/TERF2IP/TNFAIP3/UBE2V1	13	up	1.50451
GO:0052372	modulation by symbiont of entry into host	5/347	53/18903	0.00282374	0.0327933	0.0265993	CD74/HMGB1/IFITM1/IFITM2/LY6E	5	up	1.48421
GO:0006735	NADH regeneration	3/347	16/18903	0.00287545	0.0329725	0.0267446	ENO1/PGK1/TPI1	3	up	1.48185
GO:0043508	negative regulation of JUN kinase activity	3/347	16/18903	0.00287545	0.0329725	0.0267446	DNAJA1/GSTP1/PDCD4	3	up	1.48185
GO:0061621	canonical glycolysis	3/347	16/18903	0.00287545	0.0329725	0.0267446	ENO1/PGK1/TPI1	3	up	1.48185
GO:0061718	glucose catabolic process to pyruvate	3/347	16/18903	0.00287545	0.0329725	0.0267446	ENO1/PGK1/TPI1	3	up	1.48185
GO:0042176	regulation of protein catabolic process	15/347	361/18903	0.00289952	0.0331439	0.0268837	EIF3H/EZR/FYN/GABARAP/HERPUD1/HSP90AB1/OAZ1/ODC1/PSME1/RPL11/SDCBP/SUMO2/TNFAIP3/UBB/VCP	15	up	1.4796
GO:1902743	regulation of lamellipodium organization	5/347	54/18903	0.00306591	0.034936	0.0283373	ARPC2/CAPZB/CD44/PIK3R1/RAC2	5	up	1.45673
GO:1903533	regulation of protein targeting	6/347	78/18903	0.00310354	0.0352543	0.0285955	CIB1/FYN/RAC2/TOMM7/UBE2D3/UBL5	6	up	1.45279
GO:0051651	maintenance of location in cell	11/347	226/18903	0.00316421	0.0358314	0.0290636	CALM1/CALM2/CALR/CORO1A/CYBA/FTH1/FTL/HSPA5/SKP1/SRGN/TMSB4X	11	up	1.44574
GO:0006913	nucleocytoplasmic transport	14/347	329/18903	0.00319791	0.0359056	0.0291237	CALR/EMD/HNRNPA1/HSP90AB1/KHDRBS1/LMNA/NPM1/PIK3R1/RAN/RANBP2/RBM8A/RPS15/SQSTM1/TGFB1	14	up	1.44484
GO:0051169	nuclear transport	14/347	329/18903	0.00319791	0.0359056	0.0291237	CALR/EMD/HNRNPA1/HSP90AB1/KHDRBS1/LMNA/NPM1/PIK3R1/RAN/RANBP2/RBM8A/RPS15/SQSTM1/TGFB1	14	up	1.44484
GO:0061136	regulation of proteasomal protein catabolic process	10/347	194/18903	0.00320038	0.0359056	0.0291237	EIF3H/GABARAP/HERPUD1/HSP90AB1/PSME1/RPL11/SDCBP/SUMO2/UBB/VCP	10	up	1.44484
GO:0010639	negative regulation of organelle organization	15/347	366/18903	0.00329772	0.0366895	0.0297596	CAPZB/CIB1/CORO1A/DUSP1/HNRNPA1/HNRNPC/LMNA/MYADM/NPM1/PFN1/PIK3R1/SLC25A5/SLC25A6/TERF2IP/TMSB4X	15	up	1.43546
GO:0002720	positive regulation of cytokine production involved in immune response	6/347	79/18903	0.00330788	0.0366895	0.0297596	CD55/CD74/HLA-E/LAPTM5/MIF/SLC7A5	6	up	1.43546
GO:0006414	translational elongation	5/347	55/18903	0.00332271	0.0366895	0.0297596	EEF1B2/EEF1D/EEF1G/EEF2/RPLP2	5	up	1.43546
GO:0071320	cellular response to cAMP	5/347	55/18903	0.00332271	0.0366895	0.0297596	EZR/HSPA5/RAP1B/RPLP0/ZFP36L1	5	up	1.43546
GO:0071385	cellular response to glucocorticoid stimulus	5/347	55/18903	0.00332271	0.0366895	0.0297596	ANXA1/DDIT4/ZFP36/ZFP36L1/ZFP36L2	5	up	1.43546
GO:0009142	nucleoside triphosphate biosynthetic process	8/347	134/18903	0.0033487	0.0366895	0.0297596	ALDOA/ATP6V0C/ENO1/NDUFS5/NME2/TGFB1/TMSB4X/VCP	8	up	1.43546
GO:0032743	positive regulation of interleukin-2 production	4/347	34/18903	0.00335101	0.0366895	0.0297596	ANXA1/CD3E/PDE4B/RPS3	4	up	1.43546
GO:0090322	regulation of superoxide metabolic process	4/347	34/18903	0.00335101	0.0366895	0.0297596	CYBA/GSTP1/SOD1/TGFB1	4	up	1.43546
GO:0006754	ATP biosynthetic process	7/347	106/18903	0.00341222	0.0372475	0.0302122	ALDOA/ATP6V0C/ENO1/NDUFS5/TGFB1/TMSB4X/VCP	7	up	1.4289
GO:0061158	3'-UTR-mediated mRNA destabilization	3/347	17/18903	0.00344452	0.0372643	0.0302258	ZFP36/ZFP36L1/ZFP36L2	3	up	1.42871
GO:0070206	protein trimerization	3/347	17/18903	0.00344452	0.0372643	0.0302258	ALOX5AP/CD74/MIF	3	up	1.42871
GO:1900037	regulation of cellular response to hypoxia	3/347	17/18903	0.00344452	0.0372643	0.0302258	CHCHD2/ENO1/TMBIM6	3	up	1.42871
GO:0031960	response to corticosteroid	9/347	165/18903	0.0034941	0.0376886	0.03057	ANXA1/AREG/CYBA/DDIT4/RHOA/RPL27/ZFP36/ZFP36L1/ZFP36L2	9	up	1.42379
GO:2001022	positive regulation of response to DNA damage stimulus	9/347	166/18903	0.00363638	0.0391072	0.0317206	ACTB/DDX5/EPC1/FUS/HMGB1/MORF4L1/RPL26/RPS3/SKIL	9	up	1.40774
GO:0019882	antigen processing and presentation	7/347	108/18903	0.00378515	0.040587	0.032921	CALR/CD74/HLA-C/HLA-DPA1/HLA-DPB1/HLA-E/PSME1	7	up	1.39161
GO:0034101	erythrocyte homeostasis	8/347	137/18903	0.00383218	0.0408682	0.033149	KMT2E/RPS14/RPS17/RPS24/RPS6/SLC25A5/ZFP36/ZFP36L1	8	up	1.38861
GO:0045862	positive regulation of proteolysis	15/347	372/18903	0.00383385	0.0408682	0.033149	CYCS/ENO1/FYN/GABARAP/HERPUD1/HMGB1/HSPE1/LAPTM5/MYH9/PSME1/RHOA/RPS3/S100A10/SUMO2/VCP	15	up	1.38861
GO:0009615	response to virus	16/347	409/18903	0.00384739	0.0408925	0.0331688	ARF1/CALR/CFL1/CXCR4/DDIT4/EEF1G/ENO1/HNRNPUL1/IFITM1/IFITM2/ISG20/ODC1/PCBP2/RNF125/RPS15A/TNFAIP3	16	up	1.38836
GO:0051054	positive regulation of DNA metabolic process	13/347	301/18903	0.00390853	0.0414213	0.0335976	ACTB/EPC1/FUS/HMGB1/HNRNPA1/HSP90AB1/MORF4L1/PTGES3/RGCC/RPS3/TERF2IP/TGFB1/UBE2B	13	up	1.38278
GO:0070482	response to oxygen levels	14/347	337/18903	0.00395639	0.0418066	0.0339102	ATP6V1G1/CHCHD2/CXCR4/CYBA/DDIT4/ENO1/LMNA/NR4A2/PGK1/RGCC/RHOA/SLC7A5/TMBIM6/ZFP36L1	14	up	1.37875
GO:0010958	regulation of amino acid import across plasma membrane	3/347	18/18903	0.00407771	0.0423499	0.0343508	ARL6IP1/SLC38A1/SLC7A5	3	up	1.37315
GO:0050665	hydrogen peroxide biosynthetic process	3/347	18/18903	0.00407771	0.0423499	0.0343508	CYBA/FYN/SOD1	3	up	1.37315
GO:0061620	glycolytic process through glucose-6-phosphate	3/347	18/18903	0.00407771	0.0423499	0.0343508	ENO1/PGK1/TPI1	3	up	1.37315
GO:0072567	chemokine (C-X-C motif) ligand 2 production	3/347	18/18903	0.00407771	0.0423499	0.0343508	CD74/HMGB1/MIF	3	up	1.37315
GO:1903789	regulation of amino acid transmembrane transport	3/347	18/18903	0.00407771	0.0423499	0.0343508	ARL6IP1/SLC38A1/SLC7A5	3	up	1.37315
GO:2000341	regulation of chemokine (C-X-C motif) ligand 2 production	3/347	18/18903	0.00407771	0.0423499	0.0343508	CD74/HMGB1/MIF	3	up	1.37315
GO:1902904	negative regulation of supramolecular fiber organization	9/347	169/18903	0.00409064	0.0423631	0.0343616	CAPZB/CIB1/CORO1A/HSPA8/MYADM/PFDN5/PFN1/PIK3R1/TMSB4X	9	up	1.37301
GO:0000423	mitophagy	4/347	36/18903	0.00413586	0.0425888	0.0345446	MAP1LC3B/SLC25A5/SQSTM1/TOMM7	4	up	1.3707
GO:1903749	positive regulation of establishment of protein localization to mitochondrion	4/347	36/18903	0.00413586	0.0425888	0.0345446	RAC2/TOMM7/UBE2D3/UBL5	4	up	1.3707
GO:0034446	substrate adhesion-dependent cell spreading	7/347	111/18903	0.00440157	0.0451969	0.0366601	ARPC2/CALR/CIB1/MYADM/PIK3R1/RHOA/S100A10	7	up	1.34489
GO:0034504	protein localization to nucleus	13/347	306/18903	0.00448456	0.0457515	0.0371099	CALR/DNAJB6/FYN/HSP90AB1/LMNA/NPM1/PIK3R1/RAN/RANBP2/RPL11/SKP1/SQSTM1/TGFB1	13	up	1.33959
GO:0051235	maintenance of location	14/347	342/18903	0.00450063	0.0457515	0.0371099	ANXA1/CALM1/CALM2/CALR/CORO1A/CYBA/FTH1/FTL/G3BP2/HSPA5/SKP1/SRGN/TMSB4X/YWHAB	14	up	1.33959
GO:0043903	regulation of biological process involved in symbiotic interaction	5/347	59/18903	0.00450592	0.0457515	0.0371099	CD74/HMGB1/IFITM1/IFITM2/LY6E	5	up	1.33959
GO:1903078	positive regulation of protein localization to plasma membrane	5/347	59/18903	0.00450592	0.0457515	0.0371099	ARF6/CIB1/EZR/PIK3R1/SQSTM1	5	up	1.33959
GO:0032434	regulation of proteasomal ubiquitin-dependent protein catabolic process	8/347	141/18903	0.00455873	0.0457744	0.0371285	EIF3H/GABARAP/HERPUD1/HSP90AB1/RPL11/SDCBP/SUMO2/VCP	8	up	1.33938
GO:0006734	NADH metabolic process	4/347	37/18903	0.00457114	0.0457744	0.0371285	ENO1/PGK1/TPI1/VCP	4	up	1.33938
GO:0010934	macrophage cytokine production	4/347	37/18903	0.00457114	0.0457744	0.0371285	CD74/LAPTM5/LITAF/TGFB1	4	up	1.33938
GO:0010935	regulation of macrophage cytokine production	4/347	37/18903	0.00457114	0.0457744	0.0371285	CD74/LAPTM5/LITAF/TGFB1	4	up	1.33938
GO:0032435	negative regulation of proteasomal ubiquitin-dependent protein catabolic process	4/347	37/18903	0.00457114	0.0457744	0.0371285	EIF3H/HSP90AB1/RPL11/SDCBP	4	up	1.33938
GO:1905475	regulation of protein localization to membrane	9/347	172/18903	0.0045881	0.045818	0.0371639	ACTB/ARF6/CIB1/EZR/FYN/PIK3R1/SQSTM1/TGFB1/TMEM59	9	up	1.33896
GO:0043281	regulation of cysteine-type endopeptidase activity involved in apoptotic process	10/347	205/18903	0.00472187	0.0470246	0.0381426	ARL6IP1/CD44/CYCS/DNAJB6/HMGB1/HSPE1/LAPTM5/RHOA/RPS3/VCP	10	up	1.32767
GO:0042326	negative regulation of phosphorylation	15/347	381/18903	0.00477009	0.0471865	0.0382739	CALM1/CALM2/CIB1/DDIT4/DNAJA1/DUSP1/GSTP1/MYADM/NPM1/PDCD4/PPIA/SAMSN1/TERF2IP/TGFB1/TNFAIP3	15	up	1.32618
GO:0010801	negative regulation of peptidyl-threonine phosphorylation	3/347	19/18903	0.00477707	0.0471865	0.0382739	CALM1/CALM2/DDIT4	3	up	1.32618
GO:0061615	glycolytic process through fructose-6-phosphate	3/347	19/18903	0.00477707	0.0471865	0.0382739	ENO1/PGK1/TPI1	3	up	1.32618
GO:0051403	stress-activated MAPK cascade	11/347	239/18903	0.00481663	0.0474484	0.0384863	DNAJA1/DUSP1/EZR/GSTP1/HMGB1/PDCD4/PPIA/PTGER4/SDCBP/ZFP36/ZFP36L1	11	up	1.32378
GO:0033674	positive regulation of kinase activity	18/347	496/18903	0.00490009	0.0481401	0.0390474	AREG/CALM1/CALM2/CCND3/CD74/CIB1/DAZAP2/HSP90AB1/MIF/NPM1/PPIA/RANBP2/RGCC/RHOA/RPS3/SYAP1/TGFB1/XRCC6	18	up	1.31749
GO:0010950	positive regulation of endopeptidase activity	9/347	174/18903	0.00494507	0.0482027	0.0390982	CYCS/FYN/HMGB1/HSPE1/LAPTM5/PSME1/RHOA/RPS3/VCP	9	up	1.31693
GO:0046631	alpha-beta T cell activation	9/347	174/18903	0.00494507	0.0482027	0.0390982	ANXA1/CD3E/CD55/HLA-E/HMGB1/IL2RG/PTGER4/RHOA/RPL22	9	up	1.31693
GO:0045860	positive regulation of protein kinase activity	16/347	420/18903	0.00495214	0.0482027	0.0390982	AREG/CALM1/CALM2/CCND3/CIB1/DAZAP2/HSP90AB1/MIF/NPM1/PPIA/RGCC/RHOA/RPS3/SYAP1/TGFB1/XRCC6	16	up	1.31693
GO:2001056	positive regulation of cysteine-type endopeptidase activity	8/347	143/18903	0.00495951	0.0482027	0.0390982	CYCS/FYN/HMGB1/HSPE1/LAPTM5/RHOA/RPS3/VCP	8	up	1.31693
GO:0050921	positive regulation of chemotaxis	8/347	144/18903	0.00516975	0.0499852	0.040544	CALR/CD74/CXCR4/GPSM3/HMGB1/RAC2/TGFB1/TMSB4X	8	up	1.30116
GO:0051348	negative regulation of transferase activity	12/347	276/18903	0.00518768	0.0499852	0.040544	DNAJA1/DUSP1/GSTP1/NPM1/PDCD4/PPIA/RPL11/RPL5/RPS15/RPS7/TNFAIP3/ZFP36	12	up	1.30116
GO:0046456	icosanoid biosynthetic process	5/347	61/18903	0.00519791	0.0499852	0.040544	ALOX5AP/ANXA1/CD74/MIF/PTGES3	5	up	1.30116
GO:1900024	regulation of substrate adhesion-dependent cell spreading	5/347	61/18903	0.00519791	0.0499852	0.040544	ARPC2/CALR/CIB1/MYADM/S100A10	5	up	1.30116
GO:0033700	phospholipid efflux	45040	13/18903	1.41772e-09	1.73529e-06	8.52126e-07	APOA2/APOC1/APOC3/APOE	4	down	5.76063
GO:0034375	high-density lipoprotein particle remodeling	45040	16/18903	3.59959e-09	2.20295e-06	1.08177e-06	APOA2/APOC1/APOC3/APOE	4	down	5.657
GO:0034377	plasma lipoprotein particle assembly	45040	26/18903	2.93187e-08	1.09268e-05	5.36565e-06	APOA2/APOC1/APOC3/APOE	4	down	4.96151
GO:0065005	protein-lipid complex assembly	45040	29/18903	4.64602e-08	1.09268e-05	5.36565e-06	APOA2/APOC1/APOC3/APOE	4	down	4.96151
GO:0034368	protein-lipid complex remodeling	45040	30/18903	5.35625e-08	1.09268e-05	5.36565e-06	APOA2/APOC1/APOC3/APOE	4	down	4.96151
GO:0034369	plasma lipoprotein particle remodeling	45040	30/18903	5.35625e-08	1.09268e-05	5.36565e-06	APOA2/APOC1/APOC3/APOE	4	down	4.96151
GO:0034367	protein-containing complex remodeling	45040	32/18903	7.01641e-08	1.22687e-05	6.02462e-06	APOA2/APOC1/APOC3/APOE	4	down	4.9112
GO:0071827	plasma lipoprotein particle organization	45040	45/18903	2.87531e-07	4.3691e-05	2.14547e-05	APOA2/APOC1/APOC3/APOE	4	down	4.35961
GO:0071825	protein-lipid complex subunit organization	45040	48/18903	3.74547e-07	4.3691e-05	2.14547e-05	APOA2/APOC1/APOC3/APOE	4	down	4.35961
GO:0034370	triglyceride-rich lipoprotein particle remodeling	45009	12/18903	3.92647e-07	4.3691e-05	2.14547e-05	APOA2/APOC3/APOE	3	down	4.35961
GO:0034372	very-low-density lipoprotein particle remodeling	45009	12/18903	3.92647e-07	4.3691e-05	2.14547e-05	APOA2/APOC3/APOE	3	down	4.35961
GO:0034381	plasma lipoprotein particle clearance	45040	53/18903	5.61276e-07	5.72502e-05	2.8113e-05	APOA2/APOC1/APOC3/APOE	4	down	4.24222
GO:0034384	high-density lipoprotein particle clearance	45009	15/18903	8.10038e-07	7.62682e-05	3.7452e-05	APOA2/APOC3/APOE	3	down	4.11766
GO:0060192	negative regulation of lipase activity	45009	17/18903	1.20859e-06	0.000105665	5.18876e-05	APOA2/APOC1/APOC3	3	down	3.97607
GO:0033344	cholesterol efflux	45040	71/18903	1.8342e-06	0.000149671	7.34968e-05	APOA2/APOC1/APOC3/APOE	4	down	3.82486
GO:0043691	reverse cholesterol transport	45009	20/18903	2.02111e-06	0.000154615	7.59244e-05	APOA2/APOC3/APOE	3	down	3.81075
GO:0032371	regulation of sterol transport	45040	81/18903	3.11422e-06	0.000211767	0.000103989	APOA2/APOC1/APOC3/APOE	4	down	3.67414
GO:0032374	regulation of cholesterol transport	45040	81/18903	3.11422e-06	0.000211767	0.000103989	APOA2/APOC1/APOC3/APOE	4	down	3.67414
GO:0097006	regulation of plasma lipoprotein particle levels	45040	84/18903	3.6025e-06	0.000228291	0.000112104	APOA2/APOC1/APOC3/APOE	4	down	3.64151
GO:0019216	regulation of lipid metabolic process	45101	347/18903	3.73025e-06	0.000228291	0.000112104	APOA2/APOC1/APOC3/APOE/IFNG/RNF213	6	down	3.64151
GO:0050995	negative regulation of lipid catabolic process	45009	26/18903	4.58654e-06	0.00026733	0.000131274	APOA2/APOC1/APOC3	3	down	3.57295
GO:0042026	protein refolding	45009	27/18903	5.15556e-06	0.000286837	0.000140853	B2M/HSPA1A/HSPA1B	3	down	3.54237
GO:0032372	negative regulation of sterol transport	45009	30/18903	7.13823e-06	0.000349488	0.000171618	APOA2/APOC1/APOC3	3	down	3.45657
GO:0032375	negative regulation of cholesterol transport	45009	30/18903	7.13823e-06	0.000349488	0.000171618	APOA2/APOC1/APOC3	3	down	3.45657
GO:0045940	positive regulation of steroid metabolic process	45009	30/18903	7.13823e-06	0.000349488	0.000171618	APOC1/APOE/IFNG	3	down	3.45657
GO:0006641	triglyceride metabolic process	45040	104/18903	8.4407e-06	0.000382645	0.0001879	APOA2/APOC1/APOC3/APOE	4	down	3.4172
GO:0015914	phospholipid transport	45040	104/18903	8.4407e-06	0.000382645	0.0001879	APOA2/APOC1/APOC3/APOE	4	down	3.4172
GO:0030099	myeloid cell differentiation	45101	407/18903	9.30275e-06	0.000406663	0.000199694	B2M/HSPA1A/HSPA1B/IFNG/JUN/KLF2	6	down	3.39077
GO:0045833	negative regulation of lipid metabolic process	45040	110/18903	1.0544e-05	0.000445028	0.000218534	APOA2/APOC1/APOC3/APOE	4	down	3.35161
GO:0030301	cholesterol transport	45040	121/18903	1.53717e-05	0.000627167	0.000307974	APOA2/APOC1/APOC3/APOE	4	down	3.20262
GO:0002696	positive regulation of leukocyte activation	45101	450/18903	1.64598e-05	0.000649897	0.000319136	B2M/HLA-A/IFNG/IGKC/IGLC2/JUND	6	down	3.18716
GO:0030218	erythrocyte differentiation	45040	128/18903	1.91886e-05	0.000733966	0.000360418	B2M/HSPA1A/HSPA1B/KLF2	4	down	3.13432
GO:0050867	positive regulation of cell activation	45101	467/18903	2.02989e-05	0.000752906	0.000369719	B2M/HLA-A/IFNG/IGKC/IGLC2/JUND	6	down	3.12326
GO:0006639	acylglycerol metabolic process	45040	132/18903	2.16599e-05	0.000779755	0.000382903	APOA2/APOC1/APOC3/APOE	4	down	3.10804
GO:0006638	neutral lipid metabolic process	45040	133/18903	2.23126e-05	0.000780302	0.000383172	APOA2/APOC1/APOC3/APOE	4	down	3.10774
GO:0015918	sterol transport	45040	135/18903	2.36612e-05	0.000804481	0.000395045	APOA2/APOC1/APOC3/APOE	4	down	3.09448
GO:0034101	erythrocyte homeostasis	45040	137/18903	2.50688e-05	0.000818666	0.000402011	B2M/HSPA1A/HSPA1B/KLF2	4	down	3.08689
GO:0001819	positive regulation of cytokine production	45101	486/18903	2.54161e-05	0.000818666	0.000402011	APOA2/B2M/HLA-A/HSPA1A/HSPA1B/IFNG	6	down	3.08689
GO:0042157	lipoprotein metabolic process	45040	140/18903	2.72944e-05	0.000839125	0.000412058	APOA2/APOC1/APOC3/APOE	4	down	3.07617
GO:0032369	negative regulation of lipid transport	45009	47/18903	2.8108e-05	0.000839125	0.000412058	APOA2/APOC1/APOC3	3	down	3.07617
GO:0045646	regulation of erythrocyte differentiation	45009	47/18903	2.8108e-05	0.000839125	0.000412058	B2M/HSPA1A/HSPA1B	3	down	3.07617
GO:0015748	organophosphate ester transport	45040	148/18903	3.39379e-05	0.000989049	0.000485678	APOA2/APOC1/APOC3/APOE	4	down	3.00478
GO:0045834	positive regulation of lipid metabolic process	45040	154/18903	3.96468e-05	0.00112855	0.000554182	APOA2/APOC1/APOE/IFNG	4	down	2.94748
GO:0032368	regulation of lipid transport	45040	155/18903	4.06626e-05	0.00113116	0.000555463	APOA2/APOC1/APOC3/APOE	4	down	2.94648
GO:0002181	cytoplasmic translation	45040	161/18903	4.71626e-05	0.00128282	0.000629938	RPL10/RPLP1/RPS27/RPS29	4	down	2.89183
GO:0002262	myeloid cell homeostasis	45040	169/18903	5.69734e-05	0.00151599	0.000744435	B2M/HSPA1A/HSPA1B/KLF2	4	down	2.8193
GO:0032757	positive regulation of interleukin-8 production	45009	63/18903	6.79257e-05	0.00165817	0.000814252	APOA2/HSPA1A/HSPA1B	3	down	2.78037
GO:0050994	regulation of lipid catabolic process	45009	63/18903	6.79257e-05	0.00165817	0.000814252	APOA2/APOC1/APOC3	3	down	2.78037
GO:0051055	negative regulation of lipid biosynthetic process	45009	63/18903	6.79257e-05	0.00165817	0.000814252	APOC1/APOC3/APOE	3	down	2.78037
GO:0034379	very-low-density lipoprotein particle assembly	44981	10/18903	6.90902e-05	0.00165817	0.000814252	APOC1/APOC3	2	down	2.78037
GO:1905918	regulation of CoA-transferase activity	44981	10/18903	6.90902e-05	0.00165817	0.000814252	APOA2/APOE	2	down	2.78037
GO:1905953	negative regulation of lipid localization	45009	65/18903	7.45903e-05	0.00175487	0.000861738	APOA2/APOC1/APOC3	3	down	2.75576
GO:0046890	regulation of lipid biosynthetic process	45040	182/18903	7.59869e-05	0.00175487	0.000861738	APOC1/APOC3/APOE/IFNG	4	down	2.75576
GO:0031343	positive regulation of cell killing	45009	66/18903	7.80772e-05	0.00176975	0.000869046	B2M/HLA-A/IFNG	3	down	2.75209
GO:1905952	regulation of lipid localization	45040	185/18903	8.096e-05	0.00180154	0.000884658	APOA2/APOC1/APOC3/APOE	4	down	2.74436
GO:0010968	regulation of microtubule nucleation	44981	11/18903	8.43781e-05	0.00180154	0.000884658	HSPA1A/HSPA1B	2	down	2.74436
GO:0090084	negative regulation of inclusion body assembly	44981	11/18903	8.43781e-05	0.00180154	0.000884658	HSPA1A/HSPA1B	2	down	2.74436
GO:0046503	glycerolipid catabolic process	45009	68/18903	8.53672e-05	0.00180154	0.000884658	APOA2/APOC1/APOC3	3	down	2.74436
GO:0090209	negative regulation of triglyceride metabolic process	44981	12/18903	0.000101175	0.00209896	0.00103071	APOC3/APOE	2	down	2.678
GO:0140694	non-membrane-bounded organelle assembly	45070	386/18903	0.000106761	0.00217792	0.00106948	HSPA1A/HSPA1B/RNF213/RPL10/RPS27	5	down	2.66196
GO:0070424	regulation of nucleotide-binding oligomerization domain containing signaling pathway	44981	13/18903	0.000119478	0.00235873	0.00115827	HSPA1A/HSPA1B	2	down	2.62732
GO:1903265	positive regulation of tumor necrosis factor-mediated signaling pathway	44981	13/18903	0.000119478	0.00235873	0.00115827	HSPA1A/HSPA1B	2	down	2.62732
GO:0051251	positive regulation of lymphocyte activation	45070	400/18903	0.000126193	0.00244249	0.0011994	B2M/HLA-A/IFNG/IGKC/IGLC2	5	down	2.61217
GO:0030100	regulation of endocytosis	45040	209/18903	0.000129707	0.00244249	0.0011994	APOC1/APOC3/APOE/B2M	4	down	2.61217
GO:0045732	positive regulation of protein catabolic process	45040	209/18903	0.000129707	0.00244249	0.0011994	APOE/HSPA1A/HSPA1B/IFNG	4	down	2.61217
GO:0001895	retina homeostasis	45009	80/18903	0.000138559	0.00256964	0.00126184	ALB/B2M/IGKC	3	down	2.59013
GO:0045637	regulation of myeloid cell differentiation	45040	214/18903	0.000142065	0.00259533	0.00127445	B2M/HSPA1A/HSPA1B/IFNG	4	down	2.58581
GO:0032488	Cdc42 protein signal transduction	44981	15/18903	0.000160586	0.00284866	0.00139885	APOC3/APOE	2	down	2.54536
GO:0034380	high-density lipoprotein particle assembly	44981	15/18903	0.000160586	0.00284866	0.00139885	APOA2/APOE	2	down	2.54536
GO:0034374	low-density lipoprotein particle remodeling	44981	16/18903	0.000183385	0.00309757	0.00152108	APOA2/APOE	2	down	2.50898
GO:0051044	positive regulation of membrane protein ectodomain proteolysis	44981	16/18903	0.000183385	0.00309757	0.00152108	APOE/IFNG	2	down	2.50898
GO:0070431	nucleotide-binding oligomerization domain containing 2 signaling pathway	44981	16/18903	0.000183385	0.00309757	0.00152108	HSPA1A/HSPA1B	2	down	2.50898
GO:0006979	response to oxidative stress	45070	434/18903	0.00018474	0.00309757	0.00152108	APOE/HSPA1A/HSPA1B/JUN/KLF2	5	down	2.50898
GO:0060191	regulation of lipase activity	45009	90/18903	0.000196481	0.00324991	0.00159589	APOA2/APOC1/APOC3	3	down	2.48813
GO:0019885	antigen processing and presentation of endogenous peptide antigen via MHC class I	44981	17/18903	0.000207675	0.00334466	0.00164242	B2M/HLA-A	2	down	2.47565
GO:0090083	regulation of inclusion body assembly	44981	17/18903	0.000207675	0.00334466	0.00164242	HSPA1A/HSPA1B	2	down	2.47565
GO:0002483	antigen processing and presentation of endogenous peptide antigen	44981	19/18903	0.000260716	0.00409124	0.00200903	B2M/HLA-A	2	down	2.38815
GO:0010985	negative regulation of lipoprotein particle clearance	44981	19/18903	0.000260716	0.00409124	0.00200903	APOC1/APOC3	2	down	2.38815
GO:0042632	cholesterol homeostasis	45009	100/18903	0.000268196	0.00411649	0.00202143	APOA2/APOC3/APOE	3	down	2.38547
GO:0055092	sterol homeostasis	45009	101/18903	0.000276176	0.00411649	0.00202143	APOA2/APOC3/APOE	3	down	2.38547
GO:0019218	regulation of steroid metabolic process	45009	102/18903	0.000284308	0.00411649	0.00202143	APOC1/APOE/IFNG	3	down	2.38547
GO:0031341	regulation of cell killing	45009	102/18903	0.000284308	0.00411649	0.00202143	B2M/HLA-A/IFNG	3	down	2.38547
GO:0006898	receptor-mediated endocytosis	45040	257/18903	0.000286271	0.00411649	0.00202143	APOC1/APOC3/APOE/B2M	4	down	2.38547
GO:0051004	regulation of lipoprotein lipase activity	44981	20/18903	0.00028946	0.00411649	0.00202143	APOC1/APOC3	2	down	2.38547
GO:1900221	regulation of amyloid-beta clearance	44981	20/18903	0.00028946	0.00411649	0.00202143	APOE/IFNG	2	down	2.38547
GO:0032677	regulation of interleukin-8 production	45009	103/18903	0.000292593	0.00411649	0.00202143	APOA2/HSPA1A/HSPA1B	3	down	2.38547
GO:0045639	positive regulation of myeloid cell differentiation	45009	103/18903	0.000292593	0.00411649	0.00202143	HSPA1A/HSPA1B/IFNG	3	down	2.38547
GO:0032637	interleukin-8 production	45009	104/18903	0.000301034	0.00417122	0.0020483	APOA2/HSPA1A/HSPA1B	3	down	2.37974
GO:0010876	lipid localization	45070	483/18903	0.0003033	0.00417122	0.0020483	APOA2/APOC1/APOC3/APOE/RNF213	5	down	2.37974
GO:0062014	negative regulation of small molecule metabolic process	45009	108/18903	0.000336366	0.00457457	0.00224637	APOC1/APOC3/APOE	3	down	2.33965
GO:0042116	macrophage activation	45009	109/18903	0.000345598	0.00464848	0.00228266	IFNG/JUN/JUND	3	down	2.33269
GO:0045717	negative regulation of fatty acid biosynthetic process	44981	22/18903	0.000351377	0.00467484	0.00229561	APOC1/APOC3	2	down	2.33023
GO:0048259	regulation of receptor-mediated endocytosis	45009	112/18903	0.000374271	0.00492588	0.00241889	APOC1/APOC3/B2M	3	down	2.30752
GO:1901673	regulation of mitotic spindle assembly	44981	23/18903	0.000384543	0.00500725	0.00245884	HSPA1A/HSPA1B	2	down	2.3004
GO:0051043	regulation of membrane protein ectodomain proteolysis	44981	24/18903	0.000419177	0.0053445	0.00262445	APOE/IFNG	2	down	2.27209
GO:0070841	inclusion body assembly	44981	24/18903	0.000419177	0.0053445	0.00262445	HSPA1A/HSPA1B	2	down	2.27209
GO:0002718	regulation of cytokine production involved in immune response	45009	118/18903	0.000436123	0.00550324	0.0027024	APOA2/B2M/HLA-A	3	down	2.25938
GO:0034599	cellular response to oxidative stress	45040	288/18903	0.00044085	0.00550613	0.00270382	HSPA1A/HSPA1B/JUN/KLF2	4	down	2.25915
GO:0070423	nucleotide-binding oligomerization domain containing signaling pathway	44981	25/18903	0.000455274	0.00560728	0.00275349	HSPA1A/HSPA1B	2	down	2.25125
GO:0002367	cytokine production involved in immune response	45009	120/18903	0.000458111	0.00560728	0.00275349	APOA2/B2M/HLA-A	3	down	2.25125
GO:0015850	organic hydroxy compound transport	45040	292/18903	0.000464411	0.00562811	0.00276372	APOA2/APOC1/APOC3/APOE	4	down	2.24964
GO:0048872	homeostasis of number of cells	45040	296/18903	0.000488861	0.005745	0.00282112	B2M/HSPA1A/HSPA1B/KLF2	4	down	2.24071
GO:0002726	positive regulation of T cell cytokine production	44981	26/18903	0.000492831	0.005745	0.00282112	B2M/HLA-A	2	down	2.24071
GO:0019883	antigen processing and presentation of endogenous antigen	44981	26/18903	0.000492831	0.005745	0.00282112	B2M/HLA-A	2	down	2.24071
GO:0035872	nucleotide-binding domain, leucine rich repeat containing receptor signaling pathway	44981	26/18903	0.000492831	0.005745	0.00282112	HSPA1A/HSPA1B	2	down	2.24071
GO:0044403	biological process involved in symbiotic interaction	45040	307/18903	0.000560835	0.00647606	0.00318011	APOE/HSPA1A/HSPA1B/JUN	4	down	2.18869
GO:0006909	phagocytosis	45040	314/18903	0.000610394	0.00698246	0.00342878	APOA2/IFNG/IGKC/IGLC2	4	down	2.15599
GO:0006959	humoral immune response	45040	320/18903	0.000655295	0.00738435	0.00362613	HLA-A/IFNG/IGKC/IGLC2	4	down	2.13169
GO:0002474	antigen processing and presentation of peptide antigen via MHC class I	44981	30/18903	0.000657593	0.00738435	0.00362613	B2M/HLA-A	2	down	2.13169
GO:0008202	steroid metabolic process	45040	323/18903	0.000678605	0.00755102	0.00370798	APOA2/APOC1/APOE/IFNG	4	down	2.12199
GO:0001916	positive regulation of T cell mediated cytotoxicity	44981	31/18903	0.0007024	0.00768549	0.00377401	B2M/HLA-A	2	down	2.11433
GO:0008203	cholesterol metabolic process	45009	139/18903	0.000703247	0.00768549	0.00377401	APOA2/APOC1/APOE	3	down	2.11433
GO:0031116	positive regulation of microtubule polymerization	44981	32/18903	0.000748646	0.0079682	0.00391283	HSPA1A/HSPA1B	2	down	2.09864
GO:0032770	positive regulation of monooxygenase activity	44981	32/18903	0.000748646	0.0079682	0.00391283	APOE/IFNG	2	down	2.09864
GO:0051085	chaperone cofactor-dependent protein refolding	44981	32/18903	0.000748646	0.0079682	0.00391283	HSPA1A/HSPA1B	2	down	2.09864
GO:0016042	lipid catabolic process	45040	336/18903	0.000786477	0.00829868	0.00407512	APOA2/APOC1/APOC3/APOE	4	down	2.08099
GO:0090169	regulation of spindle assembly	44981	33/18903	0.000796329	0.00833083	0.0040909	HSPA1A/HSPA1B	2	down	2.07931
GO:0062012	regulation of small molecule metabolic process	45040	339/18903	0.000813	0.00843315	0.00414115	APOC1/APOC3/APOE/IFNG	4	down	2.07401
GO:0010984	regulation of lipoprotein particle clearance	44981	34/18903	0.000845444	0.00862353	0.00423464	APOC1/APOC3	2	down	2.06431
GO:0045648	positive regulation of erythrocyte differentiation	44981	34/18903	0.000845444	0.00862353	0.00423464	HSPA1A/HSPA1B	2	down	2.06431
GO:1902652	secondary alcohol metabolic process	45009	149/18903	0.000860292	0.00870245	0.00427339	APOA2/APOC1/APOE	3	down	2.06036
GO:0062197	cellular response to chemical stress	45040	345/18903	0.000867942	0.00870787	0.00427605	HSPA1A/HSPA1B/JUN/KLF2	4	down	2.06009
GO:1901099	negative regulation of signal transduction in absence of ligand	44981	35/18903	0.000895989	0.00884427	0.00434303	HSPA1A/HSPA1B	2	down	2.05334
GO:2001240	negative regulation of extrinsic apoptotic signaling pathway in absence of ligand	44981	35/18903	0.000895989	0.00884427	0.00434303	HSPA1A/HSPA1B	2	down	2.05334
GO:0016125	sterol metabolic process	45009	154/18903	0.00094652	0.00913624	0.0044864	APOA2/APOC1/APOE	3	down	2.03923
GO:0031112	positive regulation of microtubule polymerization or depolymerization	44981	36/18903	0.000947959	0.00913624	0.0044864	HSPA1A/HSPA1B	2	down	2.03923
GO:0048261	negative regulation of receptor-mediated endocytosis	44981	36/18903	0.000947959	0.00913624	0.0044864	APOC1/APOC3	2	down	2.03923
GO:0051084	'de novo' post-translational protein folding	44981	37/18903	0.00100135	0.00957543	0.00470207	HSPA1A/HSPA1B	2	down	2.01884
GO:0042176	regulation of protein catabolic process	45040	361/18903	0.00102726	0.00974703	0.00478634	APOE/HSPA1A/HSPA1B/IFNG	4	down	2.01113
GO:0002369	T cell cytokine production	44981	38/18903	0.00105616	0.00979352	0.00480917	B2M/HLA-A	2	down	2.00906
GO:0002724	regulation of T cell cytokine production	44981	38/18903	0.00105616	0.00979352	0.00480917	B2M/HLA-A	2	down	2.00906
GO:0007020	microtubule nucleation	44981	38/18903	0.00105616	0.00979352	0.00480917	HSPA1A/HSPA1B	2	down	2.00906
GO:0002449	lymphocyte mediated immunity	45040	367/18903	0.001092	0.0100115	0.00491622	B2M/HLA-A/IGKC/IGLC2	4	down	1.9995
GO:0043618	regulation of transcription from RNA polymerase II promoter in response to stress	44981	39/18903	0.00111239	0.0100115	0.00491622	JUN/KLF2	2	down	1.9995
GO:0045922	negative regulation of fatty acid metabolic process	44981	39/18903	0.00111239	0.0100115	0.00491622	APOC1/APOC3	2	down	1.9995
GO:0097242	amyloid-beta clearance	44981	39/18903	0.00111239	0.0100115	0.00491622	APOE/IFNG	2	down	1.9995
GO:0045862	positive regulation of proteolysis	45040	372/18903	0.00114811	0.0101569	0.0049876	APOE/HSPA1A/HSPA1B/IFNG	4	down	1.99324
GO:0051098	regulation of binding	45040	372/18903	0.00114811	0.0101569	0.0049876	APOE/B2M/IFNG/JUN	4	down	1.99324
GO:0051346	negative regulation of hydrolase activity	45040	373/18903	0.00115957	0.0101569	0.0049876	AMBP/APOA2/APOC1/APOC3	4	down	1.99324
GO:0002478	antigen processing and presentation of exogenous peptide antigen	44981	40/18903	0.00117003	0.0101569	0.0049876	B2M/HLA-A	2	down	1.99324
GO:1990000	amyloid fibril formation	44981	40/18903	0.00117003	0.0101569	0.0049876	APOE/B2M	2	down	1.99324
GO:0002460	adaptive immune response based on somatic recombination of immune receptors built from immunoglobulin superfamily domains	45040	375/18903	0.00118273	0.0101948	0.00500622	B2M/HLA-A/IGKC/IGLC2	4	down	1.99162
GO:0001914	regulation of T cell mediated cytotoxicity	44981	41/18903	0.00122908	0.0102419	0.00502934	B2M/HLA-A	2	down	1.98962
GO:0006458	'de novo' protein folding	44981	41/18903	0.00122908	0.0102419	0.00502934	HSPA1A/HSPA1B	2	down	1.98962
GO:0046461	neutral lipid catabolic process	44981	41/18903	0.00122908	0.0102419	0.00502934	APOA2/APOC3	2	down	1.98962
GO:0046464	acylglycerol catabolic process	44981	41/18903	0.00122908	0.0102419	0.00502934	APOA2/APOC3	2	down	1.98962
GO:0002697	regulation of immune effector process	45040	379/18903	0.00123003	0.0102419	0.00502934	APOA2/B2M/HLA-A/IFNG	4	down	1.98962
GO:0042742	defense response to bacterium	45040	382/18903	0.00126637	0.0104529	0.00513298	HLA-A/IGKC/IGLC2/RNF213	4	down	1.98076
GO:0045429	positive regulation of nitric oxide biosynthetic process	44981	42/18903	0.00128954	0.0104529	0.00513298	IFNG/KLF2	2	down	1.98076
GO:0055090	acylglycerol homeostasis	44981	42/18903	0.00128954	0.0104529	0.00513298	APOC3/APOE	2	down	1.98076
GO:0070328	triglyceride homeostasis	44981	42/18903	0.00128954	0.0104529	0.00513298	APOC3/APOE	2	down	1.98076
GO:0055088	lipid homeostasis	45009	174/18903	0.00134578	0.0107409	0.00527441	APOA2/APOC3/APOE	3	down	1.96896
GO:0060236	regulation of mitotic spindle organization	44981	43/18903	0.00135139	0.0107409	0.00527441	HSPA1A/HSPA1B	2	down	1.96896
GO:0090207	regulation of triglyceride metabolic process	44981	43/18903	0.00135139	0.0107409	0.00527441	APOC3/APOE	2	down	1.96896
GO:0048660	regulation of smooth muscle cell proliferation	45009	175/18903	0.00136811	0.0108037	0.00530521	APOE/IFNG/JUN	3	down	1.96643
GO:1902905	positive regulation of supramolecular fiber organization	45009	176/18903	0.00139068	0.0108901	0.00534767	APOE/HSPA1A/HSPA1B	3	down	1.96297
GO:0051099	positive regulation of binding	45009	177/18903	0.00141348	0.0108901	0.00534767	APOE/B2M/IFNG	3	down	1.96297
GO:0006509	membrane protein ectodomain proteolysis	44981	44/18903	0.00141465	0.0108901	0.00534767	APOE/IFNG	2	down	1.96297
GO:1904407	positive regulation of nitric oxide metabolic process	44981	44/18903	0.00141465	0.0108901	0.00534767	IFNG/KLF2	2	down	1.96297
GO:0048659	smooth muscle cell proliferation	45009	179/18903	0.00145979	0.0111639	0.0054821	APOE/IFNG/JUN	3	down	1.95218
GO:0043620	regulation of DNA-templated transcription in response to stress	44981	45/18903	0.0014793	0.0111639	0.0054821	JUN/KLF2	2	down	1.95218
GO:0062208	positive regulation of pattern recognition receptor signaling pathway	44981	45/18903	0.0014793	0.0111639	0.0054821	HSPA1A/HSPA1B	2	down	1.95218
GO:0046486	glycerolipid metabolic process	45040	399/18903	0.0014867	0.0111639	0.0054821	APOA2/APOC1/APOC3/APOE	4	down	1.95218
GO:2001239	regulation of extrinsic apoptotic signaling pathway in absence of ligand	44981	46/18903	0.00154535	0.0115336	0.00566362	HSPA1A/HSPA1B	2	down	1.93804
GO:0001774	microglial cell activation	44981	47/18903	0.00161278	0.0118918	0.00583955	IFNG/JUN	2	down	1.92475
GO:0090224	regulation of spindle organization	44981	47/18903	0.00161278	0.0118918	0.00583955	HSPA1A/HSPA1B	2	down	1.92475
GO:0043254	regulation of protein-containing complex assembly	45040	410/18903	0.0016428	0.0120407	0.00591264	APOE/HSPA1A/HSPA1B/IFNG	4	down	1.91935
GO:0002700	regulation of production of molecular mediator of immune response	45009	187/18903	0.00165456	0.0120546	0.0059195	APOA2/B2M/HLA-A	3	down	1.91885
GO:1902003	regulation of amyloid-beta formation	44981	48/18903	0.0016816	0.012138	0.00596045	APOE/IFNG	2	down	1.91585
GO:1903706	regulation of hemopoiesis	45040	413/18903	0.00168729	0.012138	0.00596045	B2M/HSPA1A/HSPA1B/IFNG	4	down	1.91585
GO:0050678	regulation of epithelial cell proliferation	45040	414/18903	0.00170231	0.012138	0.00596045	APOE/B2M/JUN/NEAT1	4	down	1.91585
GO:0001906	cell killing	45009	189/18903	0.00170567	0.012138	0.00596045	B2M/HLA-A/IFNG	3	down	1.91585
GO:0019884	antigen processing and presentation of exogenous antigen	44981	49/18903	0.0017518	0.012323	0.00605128	B2M/HLA-A	2	down	1.90928
GO:0042311	vasodilation	44981	49/18903	0.0017518	0.012323	0.00605128	APOE/KLF2	2	down	1.90928
GO:0031334	positive regulation of protein-containing complex assembly	45009	192/18903	0.00178418	0.0124682	0.0061226	HSPA1A/HSPA1B/IFNG	3	down	1.9042
GO:0016032	viral process	45040	421/18903	0.00181004	0.0124682	0.0061226	APOE/HSPA1A/HSPA1B/JUN	4	down	1.9042
GO:0002269	leukocyte activation involved in inflammatory response	44981	50/18903	0.00182338	0.0124682	0.0061226	IFNG/JUN	2	down	1.9042
GO:0042304	regulation of fatty acid biosynthetic process	44981	50/18903	0.00182338	0.0124682	0.0061226	APOC1/APOC3	2	down	1.9042
GO:0120009	intermembrane lipid transfer	44981	50/18903	0.00182338	0.0124682	0.0061226	APOA2/APOE	2	down	1.9042
GO:0061136	regulation of proteasomal protein catabolic process	45009	194/18903	0.00183776	0.0124968	0.00613661	APOE/HSPA1A/HSPA1B	3	down	1.9032
GO:0001913	T cell mediated cytotoxicity	44981	51/18903	0.00189633	0.0128238	0.00629721	B2M/HLA-A	2	down	1.89198
GO:0031331	positive regulation of cellular catabolic process	45040	429/18903	0.0019389	0.0130287	0.00639784	APOE/HSPA1A/HSPA1B/IFNG	4	down	1.8851
GO:0071248	cellular response to metal ion	45009	198/18903	0.00194792	0.0130287	0.00639784	B2M/JUN/JUND	3	down	1.8851
GO:0006869	lipid transport	45040	433/18903	0.00200566	0.013342	0.00655168	APOA2/APOC1/APOC3/APOE	4	down	1.87478
GO:0000302	response to reactive oxygen species	45009	204/18903	0.00212078	0.0137705	0.00676211	APOE/JUN/KLF2	3	down	1.86105
GO:0009395	phospholipid catabolic process	44981	54/18903	0.00212342	0.0137705	0.00676211	APOA2/APOC1	2	down	1.86105
GO:0031113	regulation of microtubule polymerization	44981	54/18903	0.00212342	0.0137705	0.00676211	HSPA1A/HSPA1B	2	down	1.86105
GO:0061900	glial cell activation	44981	54/18903	0.00212342	0.0137705	0.00676211	IFNG/JUN	2	down	1.86105
GO:0045936	negative regulation of phosphate metabolic process	45040	440/18903	0.00212633	0.0137705	0.00676211	APOC1/APOE/IFNG/JUN	4	down	1.86105
GO:0010563	negative regulation of phosphorus metabolic process	45040	441/18903	0.00214397	0.0138117	0.00678233	APOC1/APOE/IFNG/JUN	4	down	1.85975
GO:1902991	regulation of amyloid precursor protein catabolic process	44981	55/18903	0.00220184	0.0141102	0.00692891	APOE/IFNG	2	down	1.85047
GO:0034205	amyloid-beta formation	44981	56/18903	0.00228162	0.01447	0.00710558	APOE/IFNG	2	down	1.83953
GO:0045806	negative regulation of endocytosis	44981	56/18903	0.00228162	0.01447	0.00710558	APOC1/APOC3	2	down	1.83953
GO:0032768	regulation of monooxygenase activity	44981	57/18903	0.00236276	0.0149073	0.00732034	APOE/IFNG	2	down	1.8266
GO:0050821	protein stabilization	45009	214/18903	0.00242962	0.0150402	0.00738556	APOA2/HSPA1A/HSPA1B	3	down	1.82275
GO:0001961	positive regulation of cytokine-mediated signaling pathway	44981	58/18903	0.00244526	0.0150402	0.00738556	HSPA1A/HSPA1B	2	down	1.82275
GO:0006826	iron ion transport	44981	58/18903	0.00244526	0.0150402	0.00738556	B2M/IFNG	2	down	1.82275
GO:0010803	regulation of tumor necrosis factor-mediated signaling pathway	44981	58/18903	0.00244526	0.0150402	0.00738556	HSPA1A/HSPA1B	2	down	1.82275
GO:0033619	membrane protein proteolysis	44981	58/18903	0.00244526	0.0150402	0.00738556	APOE/IFNG	2	down	1.82275
GO:0016064	immunoglobulin mediated immune response	45009	215/18903	0.00246195	0.0150672	0.00739882	B2M/IGKC/IGLC2	3	down	1.82197
GO:0046034	ATP metabolic process	45009	217/18903	0.00252742	0.0153248	0.00752535	HSPA1A/HSPA1B/IFNG	3	down	1.8146
GO:0001912	positive regulation of leukocyte mediated cytotoxicity	44981	59/18903	0.0025291	0.0153248	0.00752535	B2M/HLA-A	2	down	1.8146
GO:0002443	leukocyte mediated immunity	45040	463/18903	0.00255833	0.0153634	0.00754428	B2M/HLA-A/IGKC/IGLC2	4	down	1.81351
GO:0019724	B cell mediated immunity	45009	218/18903	0.00256056	0.0153634	0.00754428	B2M/IGKC/IGLC2	3	down	1.81351
GO:0002711	positive regulation of T cell mediated immunity	44981	60/18903	0.00261428	0.0154584	0.00759092	B2M/HLA-A	2	down	1.81084
GO:0002753	cytoplasmic pattern recognition receptor signaling pathway	44981	60/18903	0.00261428	0.0154584	0.00759092	HSPA1A/HSPA1B	2	down	1.81084
GO:0051353	positive regulation of oxidoreductase activity	44981	60/18903	0.00261428	0.0154584	0.00759092	APOE/IFNG	2	down	1.81084
GO:0044242	cellular lipid catabolic process	45009	222/18903	0.00269581	0.0158172	0.00776713	APOA2/APOC1/APOC3	3	down	1.80087
GO:0042255	ribosome assembly	44981	61/18903	0.00270081	0.0158172	0.00776713	RPL10/RPS27	2	down	1.80087
GO:0006457	protein folding	45009	223/18903	0.00273031	0.0159138	0.00781456	B2M/HSPA1A/HSPA1B	3	down	1.79823
GO:0097191	extrinsic apoptotic signaling pathway	45009	224/18903	0.00276507	0.01604	0.00787655	HSPA1A/HSPA1B/IFNG	3	down	1.79479
GO:0045428	regulation of nitric oxide biosynthetic process	44981	62/18903	0.00278868	0.0161007	0.00790634	IFNG/KLF2	2	down	1.79316
GO:1903050	regulation of proteolysis involved in protein catabolic process	45009	227/18903	0.00287101	0.0164982	0.00810154	APOE/HSPA1A/HSPA1B	3	down	1.78256
GO:0051051	negative regulation of transport	45040	479/18903	0.00289242	0.0165436	0.00812381	APOA2/APOC1/APOC3/APOE	4	down	1.78137
GO:0050673	epithelial cell proliferation	45040	481/18903	0.00293619	0.0166771	0.00818938	APOE/B2M/JUN/NEAT1	4	down	1.77788
GO:0071241	cellular response to inorganic substance	45009	229/18903	0.00294301	0.0166771	0.00818938	B2M/JUN/JUND	3	down	1.77788
GO:0048002	antigen processing and presentation of peptide antigen	44981	64/18903	0.00296842	0.0167436	0.00822202	B2M/HLA-A	2	down	1.77615
GO:0050435	amyloid-beta metabolic process	44981	65/18903	0.00306029	0.0170264	0.00836089	APOE/IFNG	2	down	1.76888
GO:0060760	positive regulation of response to cytokine stimulus	44981	65/18903	0.00306029	0.0170264	0.00836089	HSPA1A/HSPA1B	2	down	1.76888
GO:0080164	regulation of nitric oxide metabolic process	44981	65/18903	0.00306029	0.0170264	0.00836089	IFNG/KLF2	2	down	1.76888
GO:0071356	cellular response to tumor necrosis factor	45009	234/18903	0.00312789	0.0173237	0.00850692	HSPA1A/HSPA1B/KLF2	3	down	1.76136
GO:0034605	cellular response to heat	44981	66/18903	0.00315349	0.0173868	0.00853789	HSPA1A/HSPA1B	2	down	1.75978
GO:0002274	myeloid leukocyte activation	45009	237/18903	0.00324219	0.0177957	0.00873868	IFNG/JUN/JUND	3	down	1.74969
GO:0038034	signal transduction in absence of ligand	44981	68/18903	0.00334384	0.01811	0.00889303	HSPA1A/HSPA1B	2	down	1.74208
GO:0042987	amyloid precursor protein catabolic process	44981	68/18903	0.00334384	0.01811	0.00889303	APOE/IFNG	2	down	1.74208
GO:0097192	extrinsic apoptotic signaling pathway in absence of ligand	44981	68/18903	0.00334384	0.01811	0.00889303	HSPA1A/HSPA1B	2	down	1.74208
GO:0009205	purine ribonucleoside triphosphate metabolic process	45009	242/18903	0.00343835	0.0185398	0.00910409	HSPA1A/HSPA1B/IFNG	3	down	1.73189
GO:0061077	chaperone-mediated protein folding	44981	71/18903	0.00363924	0.01938	0.00951668	HSPA1A/HSPA1B	2	down	1.71265
GO:0009144	purine nucleoside triphosphate metabolic process	45009	247/18903	0.00364167	0.01938	0.00951668	HSPA1A/HSPA1B/IFNG	3	down	1.71265
GO:0033002	muscle cell proliferation	45009	247/18903	0.00364167	0.01938	0.00951668	APOE/IFNG/JUN	3	down	1.71265
GO:0009199	ribonucleoside triphosphate metabolic process	45009	249/18903	0.00372503	0.0197378	0.00969237	HSPA1A/HSPA1B/IFNG	3	down	1.7047
GO:0050870	positive regulation of T cell activation	45009	251/18903	0.00380954	0.0200644	0.00985277	B2M/HLA-A/IFNG	3	down	1.69757
GO:0046635	positive regulation of alpha-beta T cell activation	44981	73/18903	0.00384272	0.0200644	0.00985277	HLA-A/IFNG	2	down	1.69757
GO:0150076	neuroinflammatory response	44981	73/18903	0.00384272	0.0200644	0.00985277	IFNG/JUN	2	down	1.69757
GO:0050851	antigen receptor-mediated signaling pathway	45009	252/18903	0.00385224	0.0200644	0.00985277	HLA-A/IGKC/IGLC2	3	down	1.69757
GO:0034612	response to tumor necrosis factor	45009	254/18903	0.00393852	0.0202109	0.00992468	HSPA1A/HSPA1B/KLF2	3	down	1.69441
GO:0048662	negative regulation of smooth muscle cell proliferation	44981	74/18903	0.00394641	0.0202109	0.00992468	APOE/IFNG	2	down	1.69441
GO:0050766	positive regulation of phagocytosis	44981	74/18903	0.00394641	0.0202109	0.00992468	APOA2/IFNG	2	down	1.69441
GO:0090307	mitotic spindle assembly	44981	74/18903	0.00394641	0.0202109	0.00992468	HSPA1A/HSPA1B	2	down	1.69441
GO:0050810	regulation of steroid biosynthetic process	44981	75/18903	0.00405139	0.0206621	0.0101463	APOE/IFNG	2	down	1.68483
GO:0006809	nitric oxide biosynthetic process	44981	76/18903	0.00415768	0.0211162	0.0103692	IFNG/KLF2	2	down	1.67538
GO:0002699	positive regulation of immune effector process	45009	261/18903	0.00424979	0.0214842	0.01055	B2M/HLA-A/IFNG	3	down	1.66788
GO:0046470	phosphatidylcholine metabolic process	44981	77/18903	0.00426525	0.0214842	0.01055	APOA2/APOC1	2	down	1.66788
GO:0030522	intracellular receptor signaling pathway	45009	266/18903	0.00448107	0.022403	0.0110011	HSPA1A/HSPA1B/KLF2	3	down	1.64969
GO:0002720	positive regulation of cytokine production involved in immune response	44981	79/18903	0.00448426	0.022403	0.0110011	B2M/HLA-A	2	down	1.64969
GO:0009141	nucleoside triphosphate metabolic process	45009	267/18903	0.00452824	0.0225307	0.0110639	HSPA1A/HSPA1B/IFNG	3	down	1.64722
GO:0046209	nitric oxide metabolic process	44981	82/18903	0.00482237	0.0238971	0.0117348	IFNG/KLF2	2	down	1.62165
GO:0001894	tissue homeostasis	45009	275/18903	0.00491645	0.0241676	0.0118677	ALB/B2M/IGKC	3	down	1.61677
GO:1903039	positive regulation of leukocyte cell-cell adhesion	45009	275/18903	0.00491645	0.0241676	0.0118677	B2M/HLA-A/IFNG	3	down	1.61677
GO:2001057	reactive nitrogen species metabolic process	44981	83/18903	0.00493763	0.0241746	0.0118711	IFNG/KLF2	2	down	1.61664
GO:0031397	negative regulation of protein ubiquitination	44981	84/18903	0.00505415	0.0245487	0.0120548	HSPA1A/HSPA1B	2	down	1.60997
GO:0051851	modulation by host of symbiont process	44981	84/18903	0.00505415	0.0245487	0.0120548	APOE/JUN	2	down	1.60997
GO:0046785	microtubule polymerization	44981	85/18903	0.00517194	0.0250216	0.012287	HSPA1A/HSPA1B	2	down	1.60169
GO:0032092	positive regulation of protein binding	44981	86/18903	0.005291	0.0254968	0.0125203	APOE/B2M	2	down	1.59351
GO:0001910	regulation of leukocyte mediated cytotoxicity	44981	87/18903	0.00541131	0.0256723	0.0126065	B2M/HLA-A	2	down	1.59054
GO:0019915	lipid storage	44981	87/18903	0.00541131	0.0256723	0.0126065	APOE/RNF213	2	down	1.59054
GO:0031110	regulation of microtubule polymerization or depolymerization	44981	87/18903	0.00541131	0.0256723	0.0126065	HSPA1A/HSPA1B	2	down	1.59054
GO:0071277	cellular response to calcium ion	44981	87/18903	0.00541131	0.0256723	0.0126065	JUN/JUND	2	down	1.59054
GO:0035023	regulation of Rho protein signal transduction	44981	88/18903	0.00553288	0.0259473	0.0127416	APOC3/APOE	2	down	1.58591
GO:0046889	positive regulation of lipid biosynthetic process	44981	88/18903	0.00553288	0.0259473	0.0127416	APOE/IFNG	2	down	1.58591
GO:0055072	iron ion homeostasis	44981	88/18903	0.00553288	0.0259473	0.0127416	B2M/IFNG	2	down	1.58591
GO:0002709	regulation of T cell mediated immunity	44981	89/18903	0.0056557	0.026422	0.0129747	B2M/HLA-A	2	down	1.57803
GO:0010632	regulation of epithelial cell migration	45009	292/18903	0.005807	0.0270258	0.0132712	APOE/IFNG/JUN	3	down	1.56822
GO:0032273	positive regulation of protein polymerization	44981	92/18903	0.00603166	0.027965	0.0137324	HSPA1A/HSPA1B	2	down	1.55339
GO:0032436	positive regulation of proteasomal ubiquitin-dependent protein catabolic process	44981	94/18903	0.00628851	0.0290458	0.0142631	HSPA1A/HSPA1B	2	down	1.53692
GO:0042982	amyloid precursor protein metabolic process	44981	95/18903	0.00641879	0.0295361	0.0145039	APOE/IFNG	2	down	1.52965
GO:0019217	regulation of fatty acid metabolic process	44981	96/18903	0.0065503	0.0298051	0.014636	APOC1/APOC3	2	down	1.52571
GO:0045807	positive regulation of endocytosis	44981	96/18903	0.0065503	0.0298051	0.014636	APOE/B2M	2	down	1.52571
GO:1903321	negative regulation of protein modification by small protein conjugation or removal	44981	96/18903	0.0065503	0.0298051	0.014636	HSPA1A/HSPA1B	2	down	1.52571
GO:2001237	negative regulation of extrinsic apoptotic signaling pathway	44981	99/18903	0.00695219	0.0313734	0.0154061	HSPA1A/HSPA1B	2	down	1.50344
GO:0002429	immune response-activating cell surface receptor signaling pathway	45009	312/18903	0.00697186	0.0313734	0.0154061	HLA-A/IGKC/IGLC2	3	down	1.50344
GO:0002757	immune response-activating signal transduction	45009	312/18903	0.00697186	0.0313734	0.0154061	HLA-A/IGKC/IGLC2	3	down	1.50344
GO:0034620	cellular response to unfolded protein	44981	100/18903	0.0070886	0.0316659	0.0155497	HSPA1A/HSPA1B	2	down	1.49941
GO:0098869	cellular oxidant detoxification	44981	100/18903	0.0070886	0.0316659	0.0155497	ALB/APOE	2	down	1.49941
GO:0019058	viral life cycle	45009	319/18903	0.00741016	0.0329819	0.016196	APOE/HSPA1A/HSPA1B	3	down	1.48172
GO:0006910	phagocytosis, recognition	44981	103/18903	0.00750511	0.0331634	0.0162851	IGKC/IGLC2	2	down	1.47934
GO:0050764	regulation of phagocytosis	44981	103/18903	0.00750511	0.0331634	0.0162851	APOA2/IFNG	2	down	1.47934
GO:0022409	positive regulation of cell-cell adhesion	45009	322/18903	0.00760292	0.0334747	0.016438	B2M/HLA-A/IFNG	3	down	1.47528
GO:0000041	transition metal ion transport	44981	104/18903	0.00764637	0.0335454	0.0164727	B2M/IFNG	2	down	1.47437
GO:0031647	regulation of protein stability	45009	325/18903	0.00779866	0.03397	0.0166812	APOA2/HSPA1A/HSPA1B	3	down	1.4689
GO:1901214	regulation of neuron death	45009	325/18903	0.00779866	0.03397	0.0166812	APOE/IFNG/JUN	3	down	1.4689
GO:0006958	complement activation, classical pathway	44981	106/18903	0.00793249	0.0344304	0.0169073	IGKC/IGLC2	2	down	1.46306
GO:0062207	regulation of pattern recognition receptor signaling pathway	44981	107/18903	0.00807735	0.0349353	0.0171552	HSPA1A/HSPA1B	2	down	1.45674
GO:0019882	antigen processing and presentation	44981	108/18903	0.00822341	0.0353174	0.0173428	B2M/HLA-A	2	down	1.45201
GO:0051341	regulation of oxidoreductase activity	44981	108/18903	0.00822341	0.0353174	0.0173428	APOE/IFNG	2	down	1.45201
GO:0009895	negative regulation of catabolic process	45009	332/18903	0.00826701	0.0353805	0.0173738	APOA2/APOC1/APOC3	3	down	1.45124
GO:0002440	production of molecular mediator of immune response	45009	333/18903	0.00833525	0.0354248	0.0173956	APOA2/B2M/HLA-A	3	down	1.45069
GO:0060249	anatomical structure homeostasis	45009	333/18903	0.00833525	0.0354248	0.0173956	ALB/B2M/IGKC	3	down	1.45069
GO:0033209	tumor necrosis factor-mediated signaling pathway	44981	109/18903	0.00837066	0.0354522	0.017409	HSPA1A/HSPA1B	2	down	1.45036
GO:2000060	positive regulation of ubiquitin-dependent protein catabolic process	44981	110/18903	0.0085191	0.0359565	0.0176566	HSPA1A/HSPA1B	2	down	1.44422
GO:0001933	negative regulation of protein phosphorylation	45009	338/18903	0.00868148	0.0365159	0.0179314	APOE/IFNG/JUN	3	down	1.43752
GO:0048545	response to steroid hormone	45009	339/18903	0.00875173	0.0366853	0.0180146	APOA2/HSPA1A/HSPA1B	3	down	1.43551
GO:0002768	immune response-regulating cell surface receptor signaling pathway	45009	341/18903	0.00889325	0.0371513	0.0182434	HLA-A/IGKC/IGLC2	3	down	1.43003
GO:0051235	maintenance of location	45009	342/18903	0.00896452	0.0372242	0.0182792	ALB/APOE/RNF213	3	down	1.42917
GO:0002456	T cell mediated immunity	44981	113/18903	0.00897152	0.0372242	0.0182792	B2M/HLA-A	2	down	1.42917
GO:0002824	positive regulation of adaptive immune response based on somatic recombination of immune receptors built from immunoglobulin superfamily domains	44981	114/18903	0.00912468	0.0376048	0.018466	B2M/HLA-A	2	down	1.42476
GO:0009408	response to heat	44981	114/18903	0.00912468	0.0376048	0.018466	HSPA1A/HSPA1B	2	down	1.42476
GO:0046634	regulation of alpha-beta T cell activation	44981	115/18903	0.00927902	0.037985	0.0186528	HLA-A/IFNG	2	down	1.42039
GO:1990748	cellular detoxification	44981	115/18903	0.00927902	0.037985	0.0186528	ALB/APOE	2	down	1.42039
GO:0051702	biological process involved in interaction with symbiont	44981	116/18903	0.00943454	0.0384929	0.0189022	APOE/JUN	2	down	1.41462
GO:1901800	positive regulation of proteasomal protein catabolic process	44981	118/18903	0.00974906	0.039601	0.0194463	HSPA1A/HSPA1B	2	down	1.40229
GO:0007265	Ras protein signal transduction	45009	353/18903	0.00977084	0.039601	0.0194463	APOC3/APOE/JUN	3	down	1.40229
GO:0002455	humoral immune response mediated by circulating immunoglobulin	44981	119/18903	0.00990807	0.039893	0.0195897	IGKC/IGLC2	2	down	1.3991
GO:0002708	positive regulation of lymphocyte mediated immunity	44981	119/18903	0.00990807	0.039893	0.0195897	B2M/HLA-A	2	down	1.3991
GO:0002821	positive regulation of adaptive immune response	44981	120/18903	0.0100682	0.040273	0.0197763	B2M/HLA-A	2	down	1.39499
GO:0035967	cellular response to topologically incorrect protein	44981	120/18903	0.0100682	0.040273	0.0197763	HSPA1A/HSPA1B	2	down	1.39499
GO:0051101	regulation of DNA binding	44981	121/18903	0.0102296	0.040785	0.0200277	IFNG/JUN	2	down	1.3895
GO:0010038	response to metal ion	45009	360/18903	0.0103055	0.0409542	0.0201108	B2M/JUN/JUND	3	down	1.3877
GO:0002698	negative regulation of immune effector process	44981	122/18903	0.010392	0.0411646	0.0202141	APOA2/HLA-A	2	down	1.38548
GO:0097237	cellular response to toxic substance	44981	123/18903	0.0105557	0.0416779	0.0204662	ALB/APOE	2	down	1.38009
GO:0031109	microtubule polymerization or depolymerization	44981	124/18903	0.0107205	0.0421924	0.0207188	HSPA1A/HSPA1B	2	down	1.37477
GO:0010631	epithelial cell migration	45009	366/18903	0.0107771	0.0422796	0.0207616	APOE/IFNG/JUN	3	down	1.37387
GO:0006066	alcohol metabolic process	45009	367/18903	0.010857	0.0424567	0.0208486	APOA2/APOC1/APOE	3	down	1.37205
GO:0070997	neuron death	45009	368/18903	0.0109371	0.0426339	0.0209357	APOE/IFNG/JUN	3	down	1.37024
GO:0090132	epithelium migration	45009	369/18903	0.0110177	0.0428115	0.0210228	APOE/IFNG/JUN	3	down	1.36844
GO:0001818	negative regulation of cytokine production	45009	371/18903	0.0111797	0.0433038	0.0212646	APOA2/IFNG/KLF2	3	down	1.36347
GO:0006911	phagocytosis, engulfment	44981	127/18903	0.0112216	0.043329	0.021277	IGKC/IGLC2	2	down	1.36322
GO:0051225	spindle assembly	44981	128/18903	0.011391	0.0438393	0.0215276	HSPA1A/HSPA1B	2	down	1.35814
GO:0090130	tissue migration	45009	374/18903	0.0114254	0.0438393	0.0215276	APOE/IFNG/JUN	3	down	1.35814
GO:0050863	regulation of T cell activation	45009	376/18903	0.011591	0.0443356	0.0217713	B2M/HLA-A/IFNG	3	down	1.35325
GO:1903037	regulation of leukocyte cell-cell adhesion	45009	377/18903	0.0116743	0.0445151	0.0218594	B2M/HLA-A/IFNG	3	down	1.35149
GO:0050853	B cell receptor signaling pathway	44981	130/18903	0.0117331	0.0446002	0.0219012	IGKC/IGLC2	2	down	1.35066
GO:0042326	negative regulation of phosphorylation	45009	381/18903	0.012011	0.0455154	0.0223506	APOE/IFNG/JUN	3	down	1.34184
GO:0006956	complement activation	44981	132/18903	0.0120797	0.0455916	0.022388	IGKC/IGLC2	2	down	1.34111
GO:0002702	positive regulation of production of molecular mediator of immune response	44981	133/18903	0.0122546	0.0455916	0.022388	B2M/HLA-A	2	down	1.34111
GO:0007052	mitotic spindle organization	44981	133/18903	0.0122546	0.0455916	0.022388	HSPA1A/HSPA1B	2	down	1.34111
GO:1902903	regulation of supramolecular fiber organization	45009	384/18903	0.0122672	0.0455916	0.022388	APOE/HSPA1A/HSPA1B	3	down	1.34111
GO:0001909	leukocyte mediated cytotoxicity	44981	134/18903	0.0124307	0.0455916	0.022388	B2M/HLA-A	2	down	1.34111
GO:0002361	CD4-positive, CD25-positive, alpha-beta regulatory T cell differentiation	44950	10/18903	0.0126271	0.0455916	0.022388	IFNG	1	down	1.34111
GO:0006707	cholesterol catabolic process	44950	10/18903	0.0126271	0.0455916	0.022388	APOE	1	down	1.34111
GO:0016127	sterol catabolic process	44950	10/18903	0.0126271	0.0455916	0.022388	APOE	1	down	1.34111
GO:0030300	regulation of intestinal cholesterol absorption	44950	10/18903	0.0126271	0.0455916	0.022388	APOA2	1	down	1.34111
GO:0030388	fructose 1,6-bisphosphate metabolic process	44950	10/18903	0.0126271	0.0455916	0.022388	IFNG	1	down	1.34111
GO:0042368	vitamin D biosynthetic process	44950	10/18903	0.0126271	0.0455916	0.022388	IFNG	1	down	1.34111
GO:0097113	AMPA glutamate receptor clustering	44950	10/18903	0.0126271	0.0455916	0.022388	APOE	1	down	1.34111
GO:0097201	negative regulation of transcription from RNA polymerase II promoter in response to stress	44950	10/18903	0.0126271	0.0455916	0.022388	JUN	1	down	1.34111
GO:0097688	glutamate receptor clustering	44950	10/18903	0.0126271	0.0455916	0.022388	APOE	1	down	1.34111
GO:0150172	regulation of phosphatidylcholine metabolic process	44950	10/18903	0.0126271	0.0455916	0.022388	APOC1	1	down	1.34111
GO:1903365	regulation of fear response	44950	10/18903	0.0126271	0.0455916	0.022388	APOE	1	down	1.34111
GO:0010565	regulation of cellular ketone metabolic process	44981	136/18903	0.0127863	0.0457614	0.0224714	APOC1/APOC3	2	down	1.3395
GO:0099024	plasma membrane invagination	44981	136/18903	0.0127863	0.0457614	0.0224714	IGKC/IGLC2	2	down	1.3395
GO:1903052	positive regulation of proteolysis involved in protein catabolic process	44981	136/18903	0.0127863	0.0457614	0.0224714	HSPA1A/HSPA1B	2	down	1.3395
GO:0002253	activation of immune response	45009	397/18903	0.013414	0.0477269	0.0234366	HLA-A/IGKC/IGLC2	3	down	1.32124
GO:0002705	positive regulation of leukocyte mediated immunity	44981	140/18903	0.0135107	0.0477269	0.0234366	B2M/HLA-A	2	down	1.32124
GO:0007266	Rho protein signal transduction	44981	140/18903	0.0135107	0.0477269	0.0234366	APOC3/APOE	2	down	1.32124
GO:0006986	response to unfolded protein	44981	141/18903	0.0136945	0.0477269	0.0234366	HSPA1A/HSPA1B	2	down	1.32124
GO:0032434	regulation of proteasomal ubiquitin-dependent protein catabolic process	44981	141/18903	0.0136945	0.0477269	0.0234366	HSPA1A/HSPA1B	2	down	1.32124
GO:0010977	negative regulation of neuron projection development	44981	142/18903	0.0138795	0.0477269	0.0234366	APOE/B2M	2	down	1.32124
GO:0010835	regulation of protein ADP-ribosylation	44950	11/18903	0.0138814	0.0477269	0.0234366	IFNG	1	down	1.32124
GO:0033212	iron import into cell	44950	11/18903	0.0138814	0.0477269	0.0234366	IFNG	1	down	1.32124
GO:0042167	heme catabolic process	44950	11/18903	0.0138814	0.0477269	0.0234366	AMBP	1	down	1.32124
GO:0046149	pigment catabolic process	44950	11/18903	0.0138814	0.0477269	0.0234366	AMBP	1	down	1.32124
GO:0051657	maintenance of organelle location	44950	11/18903	0.0138814	0.0477269	0.0234366	ALB	1	down	1.32124
GO:1900222	negative regulation of amyloid-beta clearance	44950	11/18903	0.0138814	0.0477269	0.0234366	IFNG	1	down	1.32124
GO:1904729	regulation of intestinal lipid absorption	44950	11/18903	0.0138814	0.0477269	0.0234366	APOA2	1	down	1.32124
GO:2000644	regulation of receptor catabolic process	44950	11/18903	0.0138814	0.0477269	0.0234366	APOE	1	down	1.32124
GO:0010324	membrane invagination	44981	143/18903	0.0140655	0.0480899	0.0236148	IGKC/IGLC2	2	down	1.31795
GO:0055076	transition metal ion homeostasis	44981	143/18903	0.0140655	0.0480899	0.0236148	B2M/IFNG	2	down	1.31795
GO:0035296	regulation of tube diameter	44981	147/18903	0.0148205	0.0502009	0.0246515	APOE/KLF2	2	down	1.29929
GO:0051592	response to calcium ion	44981	147/18903	0.0148205	0.0502009	0.0246515	JUN/JUND	2	down	1.29929
GO:0097746	blood vessel diameter maintenance	44981	147/18903	0.0148205	0.0502009	0.0246515	APOE/KLF2	2	down	1.29929
GO:0007159	leukocyte cell-cell adhesion	45009	414/18903	0.0150041	0.0502009	0.0246515	B2M/HLA-A/IFNG	3	down	1.29929
GO:0050727	regulation of inflammatory response	45009	414/18903	0.0150041	0.0502009	0.0246515	APOE/IFNG/NEAT1	3	down	1.29929
GO:0035150	regulation of tube size	44981	148/18903	0.015012	0.0502009	0.0246515	APOE/KLF2	2	down	1.29929
GO:0002424	T cell mediated immune response to tumor cell	44950	12/18903	0.0151341	0.0502009	0.0246515	HLA-A	1	down	1.29929
GO:0030656	regulation of vitamin metabolic process	44950	12/18903	0.0151341	0.0502009	0.0246515	IFNG	1	down	1.29929
GO:0031953	negative regulation of protein autophosphorylation	44950	12/18903	0.0151341	0.0502009	0.0246515	JUN	1	down	1.29929
GO:1900272	negative regulation of long-term synaptic potentiation	44950	12/18903	0.0151341	0.0502009	0.0246515	APOE	1	down	1.29929
GO:1902950	regulation of dendritic spine maintenance	44950	12/18903	0.0151341	0.0502009	0.0246515	APOE	1	down	1.29929
GO:0034614	cellular response to reactive oxygen species	44981	150/18903	0.0153982	0.0509388	0.0250138	JUN/KLF2	2	down	1.29295
GO:0046718	viral entry into host cell	44981	151/18903	0.0155928	0.0510322	0.0250597	HSPA1A/HSPA1B	2	down	1.29216
GO:0071456	cellular response to hypoxia	44981	151/18903	0.0155928	0.0510322	0.0250597	JUND/MALAT1	2	down	1.29216
GO:0001558	regulation of cell growth	45009	422/18903	0.0157882	0.0510322	0.0250597	APOE/HSPA1A/HSPA1B	3	down	1.29216
GO:0062013	positive regulation of small molecule metabolic process	44981	152/18903	0.0157886	0.0510322	0.0250597	APOE/IFNG	2	down	1.29216
GO:0043524	negative regulation of neuron apoptotic process	44981	154/18903	0.0161833	0.0510322	0.0250597	APOE/JUN	2	down	1.29216
GO:0050729	positive regulation of inflammatory response	44981	154/18903	0.0161833	0.0510322	0.0250597	IFNG/NEAT1	2	down	1.29216
GO:0051092	positive regulation of NF-kappaB transcription factor activity	44981	154/18903	0.0161833	0.0510322	0.0250597	HSPA1A/HSPA1B	2	down	1.29216
GO:0098754	detoxification	44981	154/18903	0.0161833	0.0510322	0.0250597	ALB/APOE	2	down	1.29216
GO:0050871	positive regulation of B cell activation	44981	155/18903	0.0163822	0.0510322	0.0250597	IGKC/IGLC2	2	down	1.29216
GO:0070507	regulation of microtubule cytoskeleton organization	44981	155/18903	0.0163822	0.0510322	0.0250597	HSPA1A/HSPA1B	2	down	1.29216
GO:2001236	regulation of extrinsic apoptotic signaling pathway	44981	155/18903	0.0163822	0.0510322	0.0250597	HSPA1A/HSPA1B	2	down	1.29216
GO:0006787	porphyrin-containing compound catabolic process	44950	13/18903	0.0163853	0.0510322	0.0250597	AMBP	1	down	1.29216
GO:0033015	tetrapyrrole catabolic process	44950	13/18903	0.0163853	0.0510322	0.0250597	AMBP	1	down	1.29216
GO:0034616	response to laminar fluid shear stress	44950	13/18903	0.0163853	0.0510322	0.0250597	KLF2	1	down	1.29216
GO:0042362	fat-soluble vitamin biosynthetic process	44950	13/18903	0.0163853	0.0510322	0.0250597	IFNG	1	down	1.29216
GO:0061029	eyelid development in camera-type eye	44950	13/18903	0.0163853	0.0510322	0.0250597	JUN	1	down	1.29216
GO:0098792	xenophagy	44950	13/18903	0.0163853	0.0510322	0.0250597	RNF213	1	down	1.29216
GO:0140042	lipid droplet formation	44950	13/18903	0.0163853	0.0510322	0.0250597	RNF213	1	down	1.29216
GO:1900121	negative regulation of receptor binding	44950	13/18903	0.0163853	0.0510322	0.0250597	B2M	1	down	1.29216
GO:1901029	negative regulation of mitochondrial outer membrane permeabilization involved in apoptotic signaling pathway	44950	13/18903	0.0163853	0.0510322	0.0250597	HSPA1A	1	down	1.29216
GO:1901857	positive regulation of cellular respiration	44950	13/18903	0.0163853	0.0510322	0.0250597	IFNG	1	down	1.29216
GO:1904478	regulation of intestinal absorption	44950	13/18903	0.0163853	0.0510322	0.0250597	APOA2	1	down	1.29216
GO:1905907	negative regulation of amyloid fibril formation	44950	13/18903	0.0163853	0.0510322	0.0250597	APOE	1	down	1.29216
GO:0044409	entry into host	44981	158/18903	0.0169854	0.0527668	0.0259114	HSPA1A/HSPA1B	2	down	1.27764
GO:0036294	cellular response to decreased oxygen levels	44981	159/18903	0.0171885	0.0532627	0.026155	JUND/MALAT1	2	down	1.27358
GO:0046434	organophosphate catabolic process	44981	161/18903	0.017598	0.053297	0.0261718	APOA2/APOC1	2	down	1.2733
GO:0002475	antigen processing and presentation via MHC class Ib	44950	14/18903	0.017635	0.053297	0.0261718	B2M	1	down	1.2733
GO:0010896	regulation of triglyceride catabolic process	44950	14/18903	0.017635	0.053297	0.0261718	APOC3	1	down	1.2733
GO:0018158	protein oxidation	44950	14/18903	0.017635	0.053297	0.0261718	APOA2	1	down	1.2733
GO:0018206	peptidyl-methionine modification	44950	14/18903	0.017635	0.053297	0.0261718	APOA2	1	down	1.2733
GO:0043922	negative regulation by host of viral transcription	44950	14/18903	0.017635	0.053297	0.0261718	JUN	1	down	1.2733
GO:0045348	positive regulation of MHC class II biosynthetic process	44950	14/18903	0.017635	0.053297	0.0261718	IFNG	1	down	1.2733
GO:1902947	regulation of tau-protein kinase activity	44950	14/18903	0.017635	0.053297	0.0261718	IFNG	1	down	1.2733
GO:2000288	positive regulation of myoblast proliferation	44950	14/18903	0.017635	0.053297	0.0261718	MALAT1	1	down	1.2733
GO:2001140	positive regulation of phospholipid transport	44950	14/18903	0.017635	0.053297	0.0261718	APOE	1	down	1.2733
GO:0035966	response to topologically incorrect protein	44981	163/18903	0.0180116	0.0540347	0.0265341	HSPA1A/HSPA1B	2	down	1.26733
GO:0040029	epigenetic regulation of gene expression	44981	163/18903	0.0180116	0.0540347	0.0265341	KLF2/XIST	2	down	1.26733
GO:1902850	microtubule cytoskeleton organization involved in mitosis	44981	163/18903	0.0180116	0.0540347	0.0265341	HSPA1A/HSPA1B	2	down	1.26733
GO:0006633	fatty acid biosynthetic process	44981	164/18903	0.0182199	0.0543931	0.0267101	APOC1/APOC3	2	down	1.26446
GO:0051100	negative regulation of binding	44981	164/18903	0.0182199	0.0543931	0.0267101	B2M/JUN	2	down	1.26446
GO:0009150	purine ribonucleotide metabolic process	45009	447/18903	0.0183868	0.0547578	0.0268892	HSPA1A/HSPA1B/IFNG	3	down	1.26155
GO:0002683	negative regulation of immune system process	45009	449/18903	0.0186045	0.0552715	0.0271414	AMBP/APOA2/HLA-A	3	down	1.2575
GO:0001959	regulation of cytokine-mediated signaling pathway	44981	167/18903	0.0188512	0.0552943	0.0271526	HSPA1A/HSPA1B	2	down	1.25732
GO:0010989	negative regulation of low-density lipoprotein particle clearance	44950	15/18903	0.0188832	0.0552943	0.0271526	APOC3	1	down	1.25732
GO:0035641	locomotory exploration behavior	44950	15/18903	0.0188832	0.0552943	0.0271526	APOE	1	down	1.25732
GO:0090205	positive regulation of cholesterol metabolic process	44950	15/18903	0.0188832	0.0552943	0.0271526	APOE	1	down	1.25732
GO:1903543	positive regulation of exosomal secretion	44950	15/18903	0.0188832	0.0552943	0.0271526	IFNG	1	down	1.25732
GO:2001138	regulation of phospholipid transport	44950	15/18903	0.0188832	0.0552943	0.0271526	APOE	1	down	1.25732
GO:2000058	regulation of ubiquitin-dependent protein catabolic process	44981	170/18903	0.0194916	0.0569397	0.0279606	HSPA1A/HSPA1B	2	down	1.24458
GO:0002399	MHC class II protein complex assembly	44950	16/18903	0.0201299	0.0572999	0.0281374	B2M	1	down	1.24185
GO:0002503	peptide antigen assembly with MHC class II protein complex	44950	16/18903	0.0201299	0.0572999	0.0281374	B2M	1	down	1.24185
GO:0034393	positive regulation of smooth muscle cell apoptotic process	44950	16/18903	0.0201299	0.0572999	0.0281374	IFNG	1	down	1.24185
GO:0034638	phosphatidylcholine catabolic process	44950	16/18903	0.0201299	0.0572999	0.0281374	APOC1	1	down	1.24185
GO:0042159	lipoprotein catabolic process	44950	16/18903	0.0201299	0.0572999	0.0281374	APOE	1	down	1.24185
GO:0043249	erythrocyte maturation	44950	16/18903	0.0201299	0.0572999	0.0281374	KLF2	1	down	1.24185
GO:0048385	regulation of retinoic acid receptor signaling pathway	44950	16/18903	0.0201299	0.0572999	0.0281374	KLF2	1	down	1.24185
GO:0072578	neurotransmitter-gated ion channel clustering	44950	16/18903	0.0201299	0.0572999	0.0281374	APOE	1	down	1.24185
GO:1902931	negative regulation of alcohol biosynthetic process	44950	16/18903	0.0201299	0.0572999	0.0281374	APOE	1	down	1.24185
GO:1905906	regulation of amyloid fibril formation	44950	16/18903	0.0201299	0.0572999	0.0281374	APOE	1	down	1.24185
GO:1990403	embryonic brain development	44950	16/18903	0.0201299	0.0572999	0.0281374	RPL10	1	down	1.24185
GO:0030178	negative regulation of Wnt signaling pathway	44981	174/18903	0.0203598	0.057686	0.028327	APOE/RNF213	2	down	1.23893
GO:0046631	alpha-beta T cell activation	44981	174/18903	0.0203598	0.057686	0.028327	HLA-A/IFNG	2	down	1.23893
GO:0009259	ribonucleotide metabolic process	45009	466/18903	0.0205134	0.0579869	0.0284748	HSPA1A/HSPA1B/IFNG	3	down	1.23667
GO:0071453	cellular response to oxygen levels	44981	175/18903	0.0205793	0.0579933	0.0284779	JUND/MALAT1	2	down	1.23662
GO:0046700	heterocycle catabolic process	45009	468/18903	0.0207448	0.0579933	0.0284779	AMBP/HSPA1A/HSPA1B	3	down	1.23662
GO:0010634	positive regulation of epithelial cell migration	44981	176/18903	0.0207999	0.0579933	0.0284779	IFNG/JUN	2	down	1.23662
GO:0032635	interleukin-6 production	44981	176/18903	0.0207999	0.0579933	0.0284779	IFNG/KLF2	2	down	1.23662
GO:0032675	regulation of interleukin-6 production	44981	176/18903	0.0207999	0.0579933	0.0284779	IFNG/KLF2	2	down	1.23662
GO:0050680	negative regulation of epithelial cell proliferation	44981	176/18903	0.0207999	0.0579933	0.0284779	APOE/B2M	2	down	1.23662
GO:0006694	steroid biosynthetic process	44981	178/18903	0.021244	0.0586524	0.0288016	APOE/IFNG	2	down	1.23171
GO:1903131	mononuclear cell differentiation	45009	473/18903	0.02133	0.0586524	0.0288016	B2M/IFNG/JUN	3	down	1.23171
GO:0016045	detection of bacterium	44950	17/18903	0.021375	0.0586524	0.0288016	HLA-A	1	down	1.23171
GO:0043923	positive regulation by host of viral transcription	44950	17/18903	0.021375	0.0586524	0.0288016	JUN	1	down	1.23171
GO:0055089	fatty acid homeostasis	44950	17/18903	0.021375	0.0586524	0.0288016	APOE	1	down	1.23171
GO:1903541	regulation of exosomal secretion	44950	17/18903	0.021375	0.0586524	0.0288016	IFNG	1	down	1.23171
GO:0044270	cellular nitrogen compound catabolic process	45009	474/18903	0.0214481	0.0586524	0.0288016	AMBP/HSPA1A/HSPA1B	3	down	1.23171
GO:0002706	regulation of lymphocyte mediated immunity	44981	179/18903	0.0214675	0.0586524	0.0288016	B2M/HLA-A	2	down	1.23171
GO:0060759	regulation of response to cytokine stimulus	44981	179/18903	0.0214675	0.0586524	0.0288016	HSPA1A/HSPA1B	2	down	1.23171
GO:0019693	ribose phosphate metabolic process	45009	475/18903	0.0215666	0.0587918	0.02887	HSPA1A/HSPA1B/IFNG	3	down	1.23068
GO:0006163	purine nucleotide metabolic process	45009	476/18903	0.0216854	0.0589844	0.0289646	HSPA1A/HSPA1B/IFNG	3	down	1.22926
GO:0043409	negative regulation of MAPK cascade	44981	181/18903	0.0219176	0.0594837	0.0292098	AMBP/APOE	2	down	1.2256
GO:0002822	regulation of adaptive immune response based on somatic recombination of immune receptors built from immunoglobulin superfamily domains	44981	182/18903	0.0221441	0.0599655	0.0294464	B2M/HLA-A	2	down	1.2221
GO:0001936	regulation of endothelial cell proliferation	44981	183/18903	0.0223716	0.0603147	0.0296179	APOE/JUN	2	down	1.21958
GO:0044000	movement in host	44981	183/18903	0.0223716	0.0603147	0.0296179	HSPA1A/HSPA1B	2	down	1.21958
GO:0002076	osteoblast development	44950	18/18903	0.0226186	0.0605303	0.0297238	JUND	1	down	1.21803
GO:0043117	positive regulation of vascular permeability	44950	18/18903	0.0226186	0.0605303	0.0297238	APOE	1	down	1.21803
GO:0051770	positive regulation of nitric-oxide synthase biosynthetic process	44950	18/18903	0.0226186	0.0605303	0.0297238	IFNG	1	down	1.21803
GO:0045785	positive regulation of cell adhesion	45009	484/18903	0.0226494	0.0605303	0.0297238	B2M/HLA-A/IFNG	3	down	1.21803
GO:0002040	sprouting angiogenesis	44981	185/18903	0.0228296	0.0608789	0.0298949	KLF2/RNF213	2	down	1.21553
GO:0009266	response to temperature stimulus	44981	186/18903	0.02306	0.0613597	0.030131	HSPA1A/HSPA1B	2	down	1.21212
GO:0019439	aromatic compound catabolic process	45009	489/18903	0.0232638	0.0614853	0.0301927	AMBP/HSPA1A/HSPA1B	3	down	1.21123
GO:0002221	pattern recognition receptor signaling pathway	44981	187/18903	0.0232914	0.0614853	0.0301927	HSPA1A/HSPA1B	2	down	1.21123
GO:0022407	regulation of cell-cell adhesion	45009	490/18903	0.0233878	0.0614853	0.0301927	B2M/HLA-A/IFNG	3	down	1.21123
GO:0030308	negative regulation of cell growth	44981	188/18903	0.0235238	0.0614853	0.0301927	HSPA1A/HSPA1B	2	down	1.21123
GO:0001667	ameboidal-type cell migration	45009	492/18903	0.0236368	0.0614853	0.0301927	APOE/IFNG/JUN	3	down	1.21123
GO:0016049	cell growth	45009	493/18903	0.0237619	0.0614853	0.0301927	APOE/HSPA1A/HSPA1B	3	down	1.21123
GO:0000028	ribosomal small subunit assembly	44950	19/18903	0.0238607	0.0614853	0.0301927	RPS27	1	down	1.21123
GO:0002281	macrophage activation involved in immune response	44950	19/18903	0.0238607	0.0614853	0.0301927	IFNG	1	down	1.21123
GO:0010544	negative regulation of platelet activation	44950	19/18903	0.0238607	0.0614853	0.0301927	APOE	1	down	1.21123
GO:0030299	intestinal cholesterol absorption	44950	19/18903	0.0238607	0.0614853	0.0301927	APOA2	1	down	1.21123
GO:0036003	positive regulation of transcription from RNA polymerase II promoter in response to stress	44950	19/18903	0.0238607	0.0614853	0.0301927	KLF2	1	down	1.21123
GO:0045346	regulation of MHC class II biosynthetic process	44950	19/18903	0.0238607	0.0614853	0.0301927	IFNG	1	down	1.21123
GO:0045953	negative regulation of natural killer cell mediated cytotoxicity	44950	19/18903	0.0238607	0.0614853	0.0301927	HLA-A	1	down	1.21123
GO:2000774	positive regulation of cellular senescence	44950	19/18903	0.0238607	0.0614853	0.0301927	B2M	1	down	1.21123
GO:2001185	regulation of CD8-positive, alpha-beta T cell activation	44950	19/18903	0.0238607	0.0614853	0.0301927	HLA-A	1	down	1.21123
GO:0050777	negative regulation of immune response	44981	190/18903	0.0239915	0.0616923	0.0302944	AMBP/HLA-A	2	down	1.20977
GO:0019221	cytokine-mediated signaling pathway	45009	496/18903	0.0241393	0.0619423	0.0304172	HSPA1A/HSPA1B/IFNG	3	down	1.20801
GO:0044089	positive regulation of cellular component biogenesis	45009	498/18903	0.0243927	0.0621314	0.03051	HSPA1A/HSPA1B/IFNG	3	down	1.20669
GO:0031099	regeneration	44981	192/18903	0.024463	0.0621314	0.03051	APOA2/JUN	2	down	1.20669
GO:0046578	regulation of Ras protein signal transduction	44981	193/18903	0.0247002	0.0621314	0.03051	APOC3/APOE	2	down	1.20669
GO:0031345	negative regulation of cell projection organization	44981	194/18903	0.0249383	0.0621314	0.03051	APOE/B2M	2	down	1.20669
GO:0002396	MHC protein complex assembly	44950	20/18903	0.0251013	0.0621314	0.03051	B2M	1	down	1.20669
GO:0002501	peptide antigen assembly with MHC protein complex	44950	20/18903	0.0251013	0.0621314	0.03051	B2M	1	down	1.20669
GO:0002716	negative regulation of natural killer cell mediated immunity	44950	20/18903	0.0251013	0.0621314	0.03051	HLA-A	1	down	1.20669
GO:0009110	vitamin biosynthetic process	44950	20/18903	0.0251013	0.0621314	0.03051	IFNG	1	down	1.20669
GO:0033141	positive regulation of peptidyl-serine phosphorylation of STAT protein	44950	20/18903	0.0251013	0.0621314	0.03051	IFNG	1	down	1.20669
GO:0035795	negative regulation of mitochondrial membrane permeability	44950	20/18903	0.0251013	0.0621314	0.03051	HSPA1A	1	down	1.20669
GO:0042359	vitamin D metabolic process	44950	20/18903	0.0251013	0.0621314	0.03051	IFNG	1	down	1.20669
GO:0044794	positive regulation by host of viral process	44950	20/18903	0.0251013	0.0621314	0.03051	APOE	1	down	1.20669
GO:0045342	MHC class II biosynthetic process	44950	20/18903	0.0251013	0.0621314	0.03051	IFNG	1	down	1.20669
GO:0098543	detection of other organism	44950	20/18903	0.0251013	0.0621314	0.03051	HLA-A	1	down	1.20669
GO:1902004	positive regulation of amyloid-beta formation	44950	20/18903	0.0251013	0.0621314	0.03051	IFNG	1	down	1.20669
GO:1902236	negative regulation of endoplasmic reticulum stress-induced intrinsic apoptotic signaling pathway	44950	20/18903	0.0251013	0.0621314	0.03051	HSPA1A	1	down	1.20669
GO:1990182	exosomal secretion	44950	20/18903	0.0251013	0.0621314	0.03051	IFNG	1	down	1.20669
GO:0007051	spindle organization	44981	195/18903	0.0251774	0.0621314	0.03051	HSPA1A/HSPA1B	2	down	1.20669
GO:0051495	positive regulation of cytoskeleton organization	44981	195/18903	0.0251774	0.0621314	0.03051	HSPA1A/HSPA1B	2	down	1.20669
GO:0002819	regulation of adaptive immune response	44981	198/18903	0.0259004	0.063787	0.031323	B2M/HLA-A	2	down	1.19527
GO:0001935	endothelial cell proliferation	44981	199/18903	0.0261433	0.0639561	0.0314061	APOE/JUN	2	down	1.19412
GO:0034755	iron ion transmembrane transport	44950	21/18903	0.0263404	0.0639561	0.0314061	IFNG	1	down	1.19412
GO:0045821	positive regulation of glycolytic process	44950	21/18903	0.0263404	0.0639561	0.0314061	IFNG	1	down	1.19412
GO:0071498	cellular response to fluid shear stress	44950	21/18903	0.0263404	0.0639561	0.0314061	KLF2	1	down	1.19412
GO:0097062	dendritic spine maintenance	44950	21/18903	0.0263404	0.0639561	0.0314061	APOE	1	down	1.19412
GO:0097734	extracellular exosome biogenesis	44950	21/18903	0.0263404	0.0639561	0.0314061	IFNG	1	down	1.19412
GO:1901522	positive regulation of transcription from RNA polymerase II promoter involved in cellular response to chemical stimulus	44950	21/18903	0.0263404	0.0639561	0.0314061	JUN	1	down	1.19412
GO:0043393	regulation of protein binding	44981	200/18903	0.0263871	0.0639561	0.0314061	APOE/B2M	2	down	1.19412
GO:0032271	regulation of protein polymerization	44981	201/18903	0.0266319	0.0644218	0.0316347	HSPA1A/HSPA1B	2	down	1.19097
GO:0051701	biological process involved in interaction with host	44981	203/18903	0.0271242	0.0654833	0.032156	HSPA1A/HSPA1B	2	down	1.18387
GO:0050864	regulation of B cell activation	44981	204/18903	0.0273718	0.0655445	0.032186	IGKC/IGLC2	2	down	1.18346
GO:0010988	regulation of low-density lipoprotein particle clearance	44950	22/18903	0.027578	0.0655445	0.032186	APOC3	1	down	1.18346
GO:0032069	regulation of nuclease activity	44950	22/18903	0.027578	0.0655445	0.032186	HSPA1A	1	down	1.18346
GO:0032700	negative regulation of interleukin-17 production	44950	22/18903	0.027578	0.0655445	0.032186	IFNG	1	down	1.18346
GO:0051000	positive regulation of nitric-oxide synthase activity	44950	22/18903	0.027578	0.0655445	0.032186	APOE	1	down	1.18346
GO:0051767	nitric-oxide synthase biosynthetic process	44950	22/18903	0.027578	0.0655445	0.032186	IFNG	1	down	1.18346
GO:0051769	regulation of nitric-oxide synthase biosynthetic process	44950	22/18903	0.027578	0.0655445	0.032186	IFNG	1	down	1.18346
GO:2000310	regulation of NMDA receptor activity	44950	22/18903	0.027578	0.0655445	0.032186	IFNG	1	down	1.18346
GO:1902115	regulation of organelle assembly	44981	207/18903	0.02812	0.0665441	0.0326769	HSPA1A/HSPA1B	2	down	1.17689
GO:0071383	cellular response to steroid hormone stimulus	44981	209/18903	0.0286234	0.0665441	0.0326769	HSPA1A/HSPA1B	2	down	1.17689
GO:0010893	positive regulation of steroid biosynthetic process	44950	23/18903	0.028814	0.0665441	0.0326769	IFNG	1	down	1.17689
GO:0033139	regulation of peptidyl-serine phosphorylation of STAT protein	44950	23/18903	0.028814	0.0665441	0.0326769	IFNG	1	down	1.17689
GO:0044241	lipid digestion	44950	23/18903	0.028814	0.0665441	0.0326769	APOA2	1	down	1.17689
GO:0045540	regulation of cholesterol biosynthetic process	44950	23/18903	0.028814	0.0665441	0.0326769	APOE	1	down	1.17689
GO:0045591	positive regulation of regulatory T cell differentiation	44950	23/18903	0.028814	0.0665441	0.0326769	IFNG	1	down	1.17689
GO:0048143	astrocyte activation	44950	23/18903	0.028814	0.0665441	0.0326769	IFNG	1	down	1.17689
GO:0051131	chaperone-mediated protein complex assembly	44950	23/18903	0.028814	0.0665441	0.0326769	HSPA1A	1	down	1.17689
GO:0060965	negative regulation of miRNA-mediated gene silencing	44950	23/18903	0.028814	0.0665441	0.0326769	NEAT1	1	down	1.17689
GO:0098856	intestinal lipid absorption	44950	23/18903	0.028814	0.0665441	0.0326769	APOA2	1	down	1.17689
GO:0106118	regulation of sterol biosynthetic process	44950	23/18903	0.028814	0.0665441	0.0326769	APOE	1	down	1.17689
GO:0140112	extracellular vesicle biogenesis	44950	23/18903	0.028814	0.0665441	0.0326769	IFNG	1	down	1.17689
GO:1900120	regulation of receptor binding	44950	23/18903	0.028814	0.0665441	0.0326769	B2M	1	down	1.17689
GO:1905709	negative regulation of membrane permeability	44950	23/18903	0.028814	0.0665441	0.0326769	HSPA1A	1	down	1.17689
GO:0031396	regulation of protein ubiquitination	44981	210/18903	0.0288765	0.0665628	0.0326861	HSPA1A/HSPA1B	2	down	1.17677
GO:0009612	response to mechanical stimulus	44981	211/18903	0.0291305	0.0670221	0.0329116	JUN/JUND	2	down	1.17378
GO:0030258	lipid modification	44981	213/18903	0.0296412	0.0680691	0.0334258	APOC1/RNF213	2	down	1.16705
GO:0060149	negative regulation of post-transcriptional gene silencing	44950	24/18903	0.0300486	0.0686184	0.0336955	NEAT1	1	down	1.16356
GO:0060967	negative regulation of gene silencing by RNA	44950	24/18903	0.0300486	0.0686184	0.0336955	NEAT1	1	down	1.16356
GO:1900369	negative regulation of post-transcriptional gene silencing by RNA	44950	24/18903	0.0300486	0.0686184	0.0336955	NEAT1	1	down	1.16356
GO:0006469	negative regulation of protein kinase activity	44981	216/18903	0.0304141	0.0691948	0.0339785	APOE/IFNG	2	down	1.15993
GO:0007179	transforming growth factor beta receptor signaling pathway	44981	216/18903	0.0304141	0.0691948	0.0339785	HSPA1A/JUN	2	down	1.15993
GO:0002573	myeloid leukocyte differentiation	44981	218/18903	0.0309338	0.0696159	0.0341853	IFNG/JUN	2	down	1.15729
GO:0042180	cellular ketone metabolic process	44981	218/18903	0.0309338	0.0696159	0.0341853	APOC1/APOC3	2	down	1.15729
GO:0043523	regulation of neuron apoptotic process	44981	218/18903	0.0309338	0.0696159	0.0341853	APOE/JUN	2	down	1.15729
GO:0072330	monocarboxylic acid biosynthetic process	44981	218/18903	0.0309338	0.0696159	0.0341853	APOC1/APOC3	2	down	1.15729
GO:1901215	negative regulation of neuron death	44981	218/18903	0.0309338	0.0696159	0.0341853	APOE/JUN	2	down	1.15729
GO:0001911	negative regulation of leukocyte mediated cytotoxicity	44950	25/18903	0.0312816	0.0696159	0.0341853	HLA-A	1	down	1.15729
GO:0046641	positive regulation of alpha-beta T cell proliferation	44950	25/18903	0.0312816	0.0696159	0.0341853	HLA-A	1	down	1.15729
GO:0098581	detection of external biotic stimulus	44950	25/18903	0.0312816	0.0696159	0.0341853	HLA-A	1	down	1.15729
GO:1901028	regulation of mitochondrial outer membrane permeabilization involved in apoptotic signaling pathway	44950	25/18903	0.0312816	0.0696159	0.0341853	HSPA1A	1	down	1.15729
GO:1902993	positive regulation of amyloid precursor protein catabolic process	44950	25/18903	0.0312816	0.0696159	0.0341853	IFNG	1	down	1.15729
GO:2000291	regulation of myoblast proliferation	44950	25/18903	0.0312816	0.0696159	0.0341853	MALAT1	1	down	1.15729
GO:2000679	positive regulation of transcription regulatory region DNA binding	44950	25/18903	0.0312816	0.0696159	0.0341853	IFNG	1	down	1.15729
GO:0070374	positive regulation of ERK1 and ERK2 cascade	44981	223/18903	0.0322486	0.0710668	0.0348978	APOE/JUN	2	down	1.14833
GO:0000027	ribosomal large subunit assembly	44950	26/18903	0.0325132	0.0710668	0.0348978	RPL10	1	down	1.14833
GO:0006706	steroid catabolic process	44950	26/18903	0.0325132	0.0710668	0.0348978	APOE	1	down	1.14833
GO:0035821	modulation of process of another organism	44950	26/18903	0.0325132	0.0710668	0.0348978	IFNG	1	down	1.14833
GO:0035994	response to muscle stretch	44950	26/18903	0.0325132	0.0710668	0.0348978	JUN	1	down	1.14833
GO:0045672	positive regulation of osteoclast differentiation	44950	26/18903	0.0325132	0.0710668	0.0348978	IFNG	1	down	1.14833
GO:0046339	diacylglycerol metabolic process	44950	26/18903	0.0325132	0.0710668	0.0348978	APOA2	1	down	1.14833
GO:0060333	interferon-gamma-mediated signaling pathway	44950	26/18903	0.0325132	0.0710668	0.0348978	IFNG	1	down	1.14833
GO:2000050	regulation of non-canonical Wnt signaling pathway	44950	26/18903	0.0325132	0.0710668	0.0348978	RNF213	1	down	1.14833
GO:0050679	positive regulation of epithelial cell proliferation	44981	224/18903	0.0325142	0.0710668	0.0348978	JUN/NEAT1	2	down	1.14833
GO:0051651	maintenance of location in cell	44981	226/18903	0.0330481	0.0721049	0.0354076	ALB/APOE	2	down	1.14203
GO:0002418	immune response to tumor cell	44950	27/18903	0.0337432	0.0731004	0.0358964	HLA-A	1	down	1.13608
GO:0010875	positive regulation of cholesterol efflux	44950	27/18903	0.0337432	0.0731004	0.0358964	APOE	1	down	1.13608
GO:0036037	CD8-positive, alpha-beta T cell activation	44950	27/18903	0.0337432	0.0731004	0.0358964	HLA-A	1	down	1.13608
GO:0042501	serine phosphorylation of STAT protein	44950	27/18903	0.0337432	0.0731004	0.0358964	IFNG	1	down	1.13608
GO:0008037	cell recognition	44981	230/18903	0.0341263	0.0737996	0.0362397	IGKC/IGLC2	2	down	1.13195
GO:2001234	negative regulation of apoptotic signaling pathway	44981	233/18903	0.034944	0.0743151	0.0364929	HSPA1A/HSPA1B	2	down	1.12892
GO:0009048	dosage compensation by inactivation of X chromosome	44950	28/18903	0.0349718	0.0743151	0.0364929	XIST	1	down	1.12892
GO:0010894	negative regulation of steroid biosynthetic process	44950	28/18903	0.0349718	0.0743151	0.0364929	APOE	1	down	1.12892
GO:0031342	negative regulation of cell killing	44950	28/18903	0.0349718	0.0743151	0.0364929	HLA-A	1	down	1.12892
GO:0032801	receptor catabolic process	44950	28/18903	0.0349718	0.0743151	0.0364929	APOE	1	down	1.12892
GO:0035640	exploration behavior	44950	28/18903	0.0349718	0.0743151	0.0364929	APOE	1	down	1.12892
GO:0050996	positive regulation of lipid catabolic process	44950	28/18903	0.0349718	0.0743151	0.0364929	APOA2	1	down	1.12892
GO:0060479	lung cell differentiation	44950	28/18903	0.0349718	0.0743151	0.0364929	KLF2	1	down	1.12892
GO:0060487	lung epithelial cell differentiation	44950	28/18903	0.0349718	0.0743151	0.0364929	KLF2	1	down	1.12892
GO:1903671	negative regulation of sprouting angiogenesis	44950	28/18903	0.0349718	0.0743151	0.0364929	KLF2	1	down	1.12892
GO:0022618	ribonucleoprotein complex assembly	44981	234/18903	0.0352182	0.0747091	0.0366863	RPL10/RPS27	2	down	1.12663
GO:0006656	phosphatidylcholine biosynthetic process	44950	29/18903	0.0361988	0.0762606	0.0374482	APOA2	1	down	1.1177
GO:0007263	nitric oxide mediated signal transduction	44950	29/18903	0.0361988	0.0762606	0.0374482	APOE	1	down	1.1177
GO:0090312	positive regulation of protein deacetylation	44950	29/18903	0.0361988	0.0762606	0.0374482	IFNG	1	down	1.1177
GO:1902430	negative regulation of amyloid-beta formation	44950	29/18903	0.0361988	0.0762606	0.0374482	APOE	1	down	1.1177
GO:0033673	negative regulation of kinase activity	44981	240/18903	0.0368817	0.0774326	0.0380238	APOE/IFNG	2	down	1.11108
GO:0045088	regulation of innate immune response	44981	240/18903	0.0368817	0.0774326	0.0380238	APOE/HLA-A	2	down	1.11108
GO:0002703	regulation of leukocyte mediated immunity	44981	241/18903	0.0371619	0.0778101	0.0382091	B2M/HLA-A	2	down	1.10896
GO:0007271	synaptic transmission, cholinergic	44950	30/18903	0.0374244	0.0778101	0.0382091	APOE	1	down	1.10896
GO:0007549	dosage compensation	44950	30/18903	0.0374244	0.0778101	0.0382091	XIST	1	down	1.10896
GO:0019886	antigen processing and presentation of exogenous peptide antigen via MHC class II	44950	30/18903	0.0374244	0.0778101	0.0382091	B2M	1	down	1.10896
GO:0043032	positive regulation of macrophage activation	44950	30/18903	0.0374244	0.0778101	0.0382091	JUND	1	down	1.10896
GO:0071826	ribonucleoprotein complex subunit organization	44981	242/18903	0.0374429	0.0778101	0.0382091	RPL10/RPS27	2	down	1.10896
GO:1901617	organic hydroxy compound biosynthetic process	44981	245/18903	0.038291	0.0794376	0.0390083	APOE/IFNG	2	down	1.09997
GO:0010039	response to iron ion	44950	31/18903	0.0386485	0.0796393	0.0391074	B2M	1	down	1.09887
GO:0019433	triglyceride catabolic process	44950	31/18903	0.0386485	0.0796393	0.0391074	APOC3	1	down	1.09887
GO:0045939	negative regulation of steroid metabolic process	44950	31/18903	0.0386485	0.0796393	0.0391074	APOE	1	down	1.09887
GO:0048384	retinoic acid receptor signaling pathway	44950	31/18903	0.0386485	0.0796393	0.0391074	KLF2	1	down	1.09887
GO:0031330	negative regulation of cellular catabolic process	44981	247/18903	0.0388605	0.0799417	0.0392559	APOC1/APOC3	2	down	1.09723
GO:0006402	mRNA catabolic process	44981	248/18903	0.0391465	0.0803949	0.0394784	HSPA1A/HSPA1B	2	down	1.09477
GO:0045926	negative regulation of growth	44981	249/18903	0.0394334	0.0808483	0.039701	HSPA1A/HSPA1B	2	down	1.09233
GO:0009636	response to toxic substance	44981	250/18903	0.039721	0.0810667	0.0398083	ALB/APOE	2	down	1.09116
GO:0034389	lipid droplet organization	44950	32/18903	0.039871	0.0810667	0.0398083	RNF213	1	down	1.09116
GO:0034390	smooth muscle cell apoptotic process	44950	32/18903	0.039871	0.0810667	0.0398083	IFNG	1	down	1.09116
GO:0034391	regulation of smooth muscle cell apoptotic process	44950	32/18903	0.039871	0.0810667	0.0398083	IFNG	1	down	1.09116
GO:1902235	regulation of endoplasmic reticulum stress-induced intrinsic apoptotic signaling pathway	44950	32/18903	0.039871	0.0810667	0.0398083	HSPA1A	1	down	1.09116
GO:0032886	regulation of microtubule-based process	44981	252/18903	0.0402987	0.0816649	0.040102	HSPA1A/HSPA1B	2	down	1.08796
GO:1903320	regulation of protein modification by small protein conjugation or removal	44981	252/18903	0.0402987	0.0816649	0.040102	HSPA1A/HSPA1B	2	down	1.08796
GO:1902992	negative regulation of amyloid precursor protein catabolic process	44950	33/18903	0.0410921	0.0831352	0.040824	APOE	1	down	1.08022
GO:0051402	neuron apoptotic process	44981	255/18903	0.0411713	0.0831579	0.0408352	APOE/JUN	2	down	1.0801
GO:0050708	regulation of protein secretion	44981	257/18903	0.0417571	0.0842021	0.0413479	APOE/IFNG	2	down	1.07468
GO:0002021	response to dietary excess	44950	34/18903	0.0423117	0.0843478	0.0414195	APOE	1	down	1.07393
GO:0002495	antigen processing and presentation of peptide antigen via MHC class II	44950	34/18903	0.0423117	0.0843478	0.0414195	B2M	1	down	1.07393
GO:0034383	low-density lipoprotein particle clearance	44950	34/18903	0.0423117	0.0843478	0.0414195	APOC3	1	down	1.07393
GO:0034405	response to fluid shear stress	44950	34/18903	0.0423117	0.0843478	0.0414195	KLF2	1	down	1.07393
GO:0046475	glycerophospholipid catabolic process	44950	34/18903	0.0423117	0.0843478	0.0414195	APOC1	1	down	1.07393
GO:0051450	myoblast proliferation	44950	34/18903	0.0423117	0.0843478	0.0414195	MALAT1	1	down	1.07393
GO:0055094	response to lipoprotein particle	44950	34/18903	0.0423117	0.0843478	0.0414195	APOE	1	down	1.07393
GO:0034976	response to endoplasmic reticulum stress	44981	261/18903	0.0429382	0.0854574	0.0419644	HSPA1A/JUN	2	down	1.06825
GO:0002719	negative regulation of cytokine production involved in immune response	44950	35/18903	0.0435298	0.0862144	0.0423361	APOA2	1	down	1.06442
GO:0010661	positive regulation of muscle cell apoptotic process	44950	35/18903	0.0435298	0.0862144	0.0423361	IFNG	1	down	1.06442
GO:0043372	positive regulation of CD4-positive, alpha-beta T cell differentiation	44950	35/18903	0.0435298	0.0862144	0.0423361	IFNG	1	down	1.06442
GO:0051091	positive regulation of DNA-binding transcription factor activity	44981	266/18903	0.0444323	0.0872129	0.0428264	HSPA1A/HSPA1B	2	down	1.05942
GO:0002504	antigen processing and presentation of peptide or polysaccharide antigen via MHC class II	44950	36/18903	0.0447465	0.0872129	0.0428264	B2M	1	down	1.05942
GO:0007616	long-term memory	44950	36/18903	0.0447465	0.0872129	0.0428264	APOE	1	down	1.05942
GO:0010922	positive regulation of phosphatase activity	44950	36/18903	0.0447465	0.0872129	0.0428264	IFNG	1	down	1.05942
GO:0019068	virion assembly	44950	36/18903	0.0447465	0.0872129	0.0428264	APOE	1	down	1.05942
GO:0019934	cGMP-mediated signaling	44950	36/18903	0.0447465	0.0872129	0.0428264	APOE	1	down	1.05942
GO:0030224	monocyte differentiation	44950	36/18903	0.0447465	0.0872129	0.0428264	JUN	1	down	1.05942
GO:0045589	regulation of regulatory T cell differentiation	44950	36/18903	0.0447465	0.0872129	0.0428264	IFNG	1	down	1.05942
GO:0097345	mitochondrial outer membrane permeabilization	44950	36/18903	0.0447465	0.0872129	0.0428264	HSPA1A	1	down	1.05942
GO:1903580	positive regulation of ATP metabolic process	44950	36/18903	0.0447465	0.0872129	0.0428264	IFNG	1	down	1.05942
GO:0003018	vascular process in circulatory system	44981	270/18903	0.0456416	0.0883156	0.0433679	APOE/KLF2	2	down	1.05396
GO:0071560	cellular response to transforming growth factor beta stimulus	44981	271/18903	0.0459458	0.0883156	0.0433679	HSPA1A/JUN	2	down	1.05396
GO:0001662	behavioral fear response	44950	37/18903	0.0459616	0.0883156	0.0433679	APOE	1	down	1.05396
GO:0001941	postsynaptic membrane organization	44950	37/18903	0.0459616	0.0883156	0.0433679	APOE	1	down	1.05396
GO:0006471	protein ADP-ribosylation	44950	37/18903	0.0459616	0.0883156	0.0433679	IFNG	1	down	1.05396
GO:0060999	positive regulation of dendritic spine development	44950	37/18903	0.0459616	0.0883156	0.0433679	APOE	1	down	1.05396
GO:0071276	cellular response to cadmium ion	44950	37/18903	0.0459616	0.0883156	0.0433679	JUN	1	down	1.05396
GO:0071402	cellular response to lipoprotein particle stimulus	44950	37/18903	0.0459616	0.0883156	0.0433679	APOE	1	down	1.05396
GO:1903725	regulation of phospholipid metabolic process	44950	37/18903	0.0459616	0.0883156	0.0433679	APOC1	1	down	1.05396
GO:0031348	negative regulation of defense response	44981	272/18903	0.0462508	0.088732	0.0435724	APOE/HLA-A	2	down	1.05192
GO:0007611	learning or memory	44981	273/18903	0.0465566	0.0891789	0.0437918	APOE/B2M	2	down	1.04974
GO:0002209	behavioral defense response	44950	38/18903	0.0471753	0.0900819	0.0442353	APOE	1	down	1.04536
GO:0048821	erythrocyte development	44950	38/18903	0.0471753	0.0900819	0.0442353	KLF2	1	down	1.04536
GO:0051348	negative regulation of transferase activity	44981	276/18903	0.0474785	0.0905198	0.0444503	APOE/IFNG	2	down	1.04326
GO:0071559	response to transforming growth factor beta	44981	277/18903	0.0477873	0.0909669	0.0446698	HSPA1A/JUN	2	down	1.04112
GO:0009595	detection of biotic stimulus	44950	39/18903	0.0483874	0.0912577	0.0448126	HLA-A	1	down	1.03973
GO:0032373	positive regulation of sterol transport	44950	39/18903	0.0483874	0.0912577	0.0448126	APOE	1	down	1.03973
GO:0032376	positive regulation of cholesterol transport	44950	39/18903	0.0483874	0.0912577	0.0448126	APOE	1	down	1.03973
GO:0045066	regulatory T cell differentiation	44950	39/18903	0.0483874	0.0912577	0.0448126	IFNG	1	down	1.03973
GO:0046329	negative regulation of JNK cascade	44950	39/18903	0.0483874	0.0912577	0.0448126	AMBP	1	down	1.03973
GO:0090181	regulation of cholesterol metabolic process	44950	39/18903	0.0483874	0.0912577	0.0448126	APOE	1	down	1.03973
GO:0051258	protein polymerization	44981	281/18903	0.0490301	0.0923274	0.0453379	HSPA1A/HSPA1B	2	down	1.03467
GO:0033120	positive regulation of RNA splicing	44950	40/18903	0.0495982	0.0929681	0.0456525	HSPA1A	1	down	1.03167
GO:0042307	positive regulation of protein import into nucleus	44950	40/18903	0.0495982	0.0929681	0.0456525	IFNG	1	down	1.03167
GO:0140467	integrated stress response signaling	44950	40/18903	0.0495982	0.0929681	0.0456525	JUN	1	down	1.03167
GO:0014002	astrocyte development	44950	42/18903	0.0520151	0.0967576	0.0475134	IFNG	1	down	1.01431
GO:0032735	positive regulation of interleukin-12 production	44950	42/18903	0.0520151	0.0967576	0.0475134	IFNG	1	down	1.01431
GO:0050892	intestinal absorption	44950	42/18903	0.0520151	0.0967576	0.0475134	APOA2	1	down	1.01431
GO:0050999	regulation of nitric-oxide synthase activity	44950	42/18903	0.0520151	0.0967576	0.0475134	APOE	1	down	1.01431
GO:1902110	positive regulation of mitochondrial membrane permeability involved in apoptotic process	44950	42/18903	0.0520151	0.0967576	0.0475134	HSPA1A	1	down	1.01431
GO:0002347	response to tumor cell	44950	43/18903	0.0532214	0.0982549	0.0482487	HLA-A	1	down	1.00765
GO:0021879	forebrain neuron differentiation	44950	43/18903	0.0532214	0.0982549	0.0482487	B2M	1	down	1.00765
GO:0031952	regulation of protein autophosphorylation	44950	43/18903	0.0532214	0.0982549	0.0482487	JUN	1	down	1.00765
GO:0042596	fear response	44950	43/18903	0.0532214	0.0982549	0.0482487	APOE	1	down	1.00765
GO:0060428	lung epithelium development	44950	43/18903	0.0532214	0.0982549	0.0482487	KLF2	1	down	1.00765
GO:0001666	response to hypoxia	44981	296/18903	0.0537953	0.0990157	0.0486223	JUND/MALAT1	2	down	1.0043
GO:0030217	T cell differentiation	44981	296/18903	0.0537953	0.0990157	0.0486223	B2M/IFNG	2	down	1.0043
GO:0044058	regulation of digestive system process	44950	44/18903	0.0544262	0.099578	0.0488984	APOA2	1	down	1.00184
GO:0046640	regulation of alpha-beta T cell proliferation	44950	44/18903	0.0544262	0.099578	0.0488984	HLA-A	1	down	1.00184
GO:1902686	mitochondrial outer membrane permeabilization involved in programmed cell death	44950	44/18903	0.0544262	0.099578	0.0488984	HSPA1A	1	down	1.00184
GO:1903573	negative regulation of response to endoplasmic reticulum stress	44950	44/18903	0.0544262	0.099578	0.0488984	HSPA1A	1	down	1.00184

## Sheet: Dendritic Cell
ID	Description	GeneRatio	BgRatio	pvalue	p.adjust	qvalue	geneID	Count	change	log
GO:0043484	regulation of RNA splicing	13/237	180/18903	4.59708e-07	0.00144532	0.00128041	CIRBP/FUS/NCL/POLR2A/RBM3/RBM39/RBM4/RBM8A/SF1/SF3B5/SRSF2/SRSF5/SRSF7	13	up	2.84004
GO:0034976	response to endoplasmic reticulum stress	14/237	261/18903	5.72787e-06	0.00685603	0.00607375	BCL2L11/DERL3/DNAJB9/EIF2AK4/ERP29/HSP90B1/HYOU1/P4HB/PARK7/PTPN1/SEC61B/UBE2J1/UBXN4/VCP	14	up	2.16393
GO:0016032	viral process	18/237	421/18903	6.54202e-06	0.00685603	0.00607375	CD55/CXCR4/EIF2AK4/EIF3F/EIF3L/GAS6/IRF7/KPNA2/MX1/P4HB/PPIB/RNASEK/SELPLG/SIVA1/SPCS1/ST6GALNAC4/VCP/ZC3HAV1	18	up	2.16393
GO:0048024	regulation of mRNA splicing, via spliceosome	9/237	109/18903	9.44436e-06	0.00742327	0.00657626	CIRBP/NCL/RBM3/RBM39/RBM4/RBM8A/SF1/SRSF2/SRSF7	9	up	2.1294
GO:0000377	RNA splicing, via transesterification reactions with bulged adenosine as nucleophile	15/237	329/18903	1.85871e-05	0.00788411	0.00698452	CIRBP/NCL/RBM3/RBM39/RBM4/RBM8A/SF1/SF3B2/SF3B5/SFPQ/SNRPN/SRRM2/SRSF2/SRSF5/SRSF7	15	up	2.10325
GO:0000398	mRNA splicing, via spliceosome	15/237	329/18903	1.85871e-05	0.00788411	0.00698452	CIRBP/NCL/RBM3/RBM39/RBM4/RBM8A/SF1/SF3B2/SF3B5/SFPQ/SNRPN/SRRM2/SRSF2/SRSF5/SRSF7	15	up	2.10325
GO:0000375	RNA splicing, via transesterification reactions	15/237	333/18903	2.14011e-05	0.00788411	0.00698452	CIRBP/NCL/RBM3/RBM39/RBM4/RBM8A/SF1/SF3B2/SF3B5/SFPQ/SNRPN/SRRM2/SRSF2/SRSF5/SRSF7	15	up	2.10325
GO:0045047	protein targeting to ER	6/237	46/18903	2.24496e-05	0.00788411	0.00698452	SEC61B/SEC61G/SPCS1/SPCS2/SRP14/SRPRA	6	up	2.10325
GO:0097193	intrinsic apoptotic signaling pathway	14/237	298/18903	2.54665e-05	0.00788411	0.00698452	BCL2L11/BCLAF1/CRIP1/DDIT4/ERP29/HINT1/HYOU1/P4HB/PARK7/POLB/PTPN1/SFPQ/SKIL/TMEM109	14	up	2.10325
GO:0030970	retrograde protein transport, ER to cytosol	5/237	29/18903	2.75844e-05	0.00788411	0.00698452	DERL3/HSP90B1/SEC61B/UBE2J1/VCP	5	up	2.10325
GO:1903513	endoplasmic reticulum to cytosol transport	5/237	29/18903	2.75844e-05	0.00788411	0.00698452	DERL3/HSP90B1/SEC61B/UBE2J1/VCP	5	up	2.10325
GO:0046626	regulation of insulin receptor signaling pathway	7/237	72/18903	3.28411e-05	0.00860437	0.00762259	CCND3/MZB1/NCL/OGT/PRKCB/PTPN1/RBM4	7	up	2.06528
GO:0072599	establishment of protein localization to endoplasmic reticulum	6/237	50/18903	3.6526e-05	0.00883368	0.00782574	SEC61B/SEC61G/SPCS1/SPCS2/SRP14/SRPRA	6	up	2.05386
GO:1902235	regulation of endoplasmic reticulum stress-induced intrinsic apoptotic signaling pathway	5/237	32/18903	4.53637e-05	0.0101874	0.00902498	BCL2L11/ERP29/HYOU1/PARK7/PTPN1	5	up	1.99194
GO:0019058	viral life cycle	14/237	319/18903	5.34967e-05	0.0108597	0.00962061	CD55/CXCR4/EIF2AK4/GAS6/KPNA2/MX1/P4HB/PPIB/RNASEK/SELPLG/SIVA1/SPCS1/VCP/ZC3HAV1	14	up	1.96418
GO:0070972	protein localization to endoplasmic reticulum	7/237	78/18903	5.52658e-05	0.0108597	0.00962061	GABARAPL2/SEC61B/SEC61G/SPCS1/SPCS2/SRP14/SRPRA	7	up	1.96418
GO:0050684	regulation of mRNA processing	9/237	139/18903	6.55998e-05	0.0121321	0.0107478	CIRBP/NCL/RBM3/RBM39/RBM4/RBM8A/SF1/SRSF2/SRSF7	9	up	1.91606
GO:0008380	RNA splicing	17/237	469/18903	9.40678e-05	0.0164305	0.0145558	CIRBP/FUS/NCL/POLR2A/RBM3/RBM39/RBM4/RBM8A/SF1/SF3B2/SF3B5/SFPQ/SNRPN/SRRM2/SRSF2/SRSF5/SRSF7	17	up	1.78435
GO:0030433	ubiquitin-dependent ERAD pathway	7/237	87/18903	0.000111118	0.0183871	0.0162891	DERL3/DNAJB9/HSP90B1/SEC61B/UBE2J1/UBXN4/VCP	7	up	1.73549
GO:0033120	positive regulation of RNA splicing	5/237	40/18903	0.000136612	0.0214755	0.0190251	CIRBP/NCL/POLR2A/RBM3/SRSF5	5	up	1.66806
GO:1903311	regulation of mRNA metabolic process	13/237	309/18903	0.000150474	0.0225281	0.0199576	CIRBP/FUS/HNRNPA0/NCL/RBM3/RBM39/RBM4/RBM8A/SF1/SRSF2/SRSF7/ZC3HAV1/ZFP36L2	13	up	1.64727
GO:0031100	animal organ regeneration	6/237	65/18903	0.000162358	0.0232025	0.020555	GAS6/LPIN1/NR4A3/SLC7A5/SRSF5/UCP2	6	up	1.63447
GO:1901653	cellular response to peptide	14/237	373/18903	0.000274796	0.0369473	0.0327315	APP/BCL2L11/CCND3/LPIN1/MZB1/NCL/NR4A3/OGT/PRKCB/PTPN1/RBM4/SMPD3/SRSF5/UCP2	14	up	1.43242
GO:0043467	regulation of generation of precursor metabolites and energy	8/237	134/18903	0.000291328	0.0369473	0.0327315	APP/CHCHD2/COX7A2L/DDIT4/OGT/OPN3/PARK7/VCP	8	up	1.43242
GO:0034163	regulation of toll-like receptor 9 signaling pathway	3/237	11/18903	0.000298087	0.0369473	0.0327315	LILRA4/PTPRS/SLC15A4	3	up	1.43242
GO:0032869	cellular response to insulin stimulus	10/237	208/18903	0.000306069	0.0369473	0.0327315	CCND3/LPIN1/MZB1/NCL/OGT/PRKCB/PTPN1/RBM4/SRSF5/UCP2	10	up	1.43242
GO:0032527	protein exit from endoplasmic reticulum	5/237	48/18903	0.0003277	0.0369473	0.0327315	DERL3/HSP90B1/SEC61B/UBE2J1/VCP	5	up	1.43242
GO:2001242	regulation of intrinsic apoptotic signaling pathway	9/237	172/18903	0.000329047	0.0369473	0.0327315	BCL2L11/BCLAF1/ERP29/HYOU1/P4HB/PARK7/PTPN1/SFPQ/SKIL	9	up	1.43242
GO:1901655	cellular response to ketone	7/237	105/18903	0.000357808	0.0378587	0.033539	DDIT4/GAS6/NCF1/NR3C1/P2RY6/PARK7/SERPINF1	7	up	1.42183
GO:0018208	peptidyl-proline modification	5/237	49/18903	0.000361247	0.0378587	0.033539	EGLN3/FKBP2/P4HB/PPIB/RANBP2	5	up	1.42183
GO:0002181	cytoplasmic translation	70/467	161/18903	1.05499e-69	5.03548e-66	3.44594e-66	EIF4A2/RPL10/RPL10A/RPL11/RPL12/RPL13/RPL13A/RPL14/RPL15/RPL18/RPL18A/RPL19/RPL21/RPL22/RPL23/RPL23A/RPL24/RPL26/RPL27/RPL27A/RPL29/RPL3/RPL31/RPL32/RPL34/RPL35/RPL35A/RPL36/RPL36A/RPL37/RPL37A/RPL38/RPL39/RPL41/RPL5/RPL7/RPL7A/RPL8/RPL9/RPLP2/RPS11/RPS12/RPS13/RPS14/RPS15/RPS15A/RPS16/RPS17/RPS18/RPS19/RPS2/RPS20/RPS21/RPS23/RPS24/RPS25/RPS26/RPS27/RPS28/RPS29/RPS3/RPS3A/RPS4X/RPS5/RPS6/RPS8/RPS…	70	down	65.298
GO:2001234	negative regulation of apoptotic signaling pathway	33/467	233/18903	4.51972e-16	9.80598e-13	6.71054e-13	ARRB2/CD44/CD74/CFLAR/CTNNB1/CXCL12/DNAJA1/FGA/FGG/GNAI2/GPX1/GRINA/HIF1A/HMGB2/HMOX1/HSPA1A/HSPA1B/HSPB1/ICAM1/IGF1/IL1B/IVNS1ABP/LGALS3/LMNA/NDUFA13/NFE2L2/PLAUR/PPIF/SLC25A6/SOD2/TNFAIP3/TPT1/YBX3	33	down	12.0085
GO:0052547	regulation of peptidase activity	46/467	459/18903	6.1634e-16	9.80598e-13	6.71054e-13	A2M/AHSG/AMBP/ANXA2/APLP2/ARRB2/BIRC3/CARD16/CASP1/CD44/CFLAR/CLEC7A/CST3/CSTA/CSTB/CTSB/CTSD/CTSH/DNAJB6/GAPDH/GPX1/GSN/HSPD1/HSPE1/KLF4/LAPTM5/LGALS9/LGMN/NDUFA13/NLRP3/NR4A1/PICALM/PLAUR/PRNP/RHOA/RIPK2/RPS27L/RPS3/SERPINA1/SERPINB6/SERPINH1/TANK/TIMP1/TIMP2/VEGFA/VTN	46	down	12.0085
GO:0052548	regulation of endopeptidase activity	44/467	428/18903	1.08216e-15	1.11584e-12	7.63602e-13	A2M/AHSG/AMBP/ANXA2/APLP2/ARRB2/BIRC3/CARD16/CASP1/CD44/CFLAR/CLEC7A/CST3/CSTA/CSTB/CTSD/CTSH/DNAJB6/GAPDH/GPX1/GSN/HSPD1/HSPE1/KLF4/LAPTM5/LGALS9/LGMN/NDUFA13/NLRP3/NR4A1/PICALM/PLAUR/PRNP/RHOA/RIPK2/RPS27L/RPS3/SERPINA1/SERPINB6/SERPINH1/TIMP1/TIMP2/VEGFA/VTN	44	down	11.9524
GO:2001233	regulation of apoptotic signaling pathway	41/467	374/18903	1.1689e-15	1.11584e-12	7.63602e-13	ARRB2/ATF3/CD44/CD74/CFLAR/CTNNB1/CTSH/CXCL12/DNAJA1/FGA/FGG/G0S2/GNAI2/GPX1/GRINA/HIF1A/HMGB2/HMOX1/HSPA1A/HSPA1B/HSPB1/ICAM1/IGF1/IL1B/IVNS1ABP/LGALS3/LMNA/NDUFA13/NFE2L2/PLAUR/PPIF/RPL11/RPL26/RPS3/SLC25A6/SOD1/SOD2/TNFAIP3/TPT1/UBB/YBX3	41	down	11.9524
GO:0022407	regulation of cell-cell adhesion	45/467	490/18903	3.21e-14	2.55356e-11	1.74748e-11	ABL2/ACTB/AIF1/ANXA1/APOA1/CD44/CD74/CD81/CD83/CD86/CEBPB/CITED2/CXCL12/FGA/FGG/FGL2/GPNMB/HES1/HLA-A/HLA-DMA/HLA-DPA1/HLA-DPB1/HLA-DRA/HLA-DRB1/HLA-E/HSPD1/HSPH1/IGF1/IL1B/ITGB2/KLF4/LAPTM5/LGALS1/LGALS3/LGALS9/NLRP3/PLAUR/PRNP/RGCC/RHOA/RIPK2/RPS3/SPI1/VEGFA/VSIG4	45	down	10.5929
GO:0001819	positive regulation of cytokine production	44/467	486/18903	1.04155e-13	7.10187e-11	4.86003e-11	AIF1/ANXA1/APOA2/C3AR1/C5AR1/CASP1/CCL3/CD14/CD74/CD81/CD83/CD84/CD86/CEBPB/CLEC4E/CLEC7A/CSF1R/EGR1/FCGR3A/GAPDH/HIF1A/HLA-A/HLA-DPA1/HLA-DPB1/HLA-E/HMGB2/HMOX1/HSP90AA1/HSPA1A/HSPA1B/HSPB1/HSPD1/IFNGR1/IL1B/LAPTM5/LGALS9/LY96/NLRP3/RGCC/RIPK2/RPS3/SOD1/TLR2/TYROBP	44	down	10.1486
GO:0009266	response to temperature stimulus	27/467	186/18903	1.22079e-13	7.28357e-11	4.98438e-11	ADM/ARRB2/ATP2B1/BAG3/CD14/CHORDC1/CXCL12/DNAJA1/DNAJA4/DNAJB1/DNAJB6/HMOX1/HSBP1/HSP90AA1/HSP90AB1/HSPA1A/HSPA1B/HSPA6/HSPB1/HSPD1/IER5/IGF1/IGFBP7/METRNL/NFKBIA/SOD1/SOD2	27	down	10.1377
GO:0060326	cell chemotaxis	35/467	319/18903	1.52082e-13	8.06543e-11	5.51943e-11	AIF1/ANXA1/ARRB2/C3AR1/C5AR1/CCL3/CCL3L3/CCL4/CCRL2/CD74/CSF1R/CXCL12/CXCL16/CXCL2/CXCL3/CXCL8/DUSP1/HBEGF/HMGB2/HSPB1/IL1B/ITGB2/LGALS3/LGALS9/LGMN/NINJ1/NR4A1/PLA2G7/RAC1/RHOG/RIN3/RPS19/SPI1/TMSB4X/VEGFA	35	down	10.0934
GO:0007159	leukocyte cell-cell adhesion	40/467	414/18903	1.79153e-13	8.55099e-11	5.85171e-11	ABL2/ACTB/AIF1/ANXA1/CD44/CD74/CD81/CD83/CD86/CEBPB/CXCL12/FGL2/GPNMB/HES1/HLA-A/HLA-DMA/HLA-DPA1/HLA-DPB1/HLA-DRA/HLA-DRB1/HLA-E/HSPD1/HSPH1/ICAM1/IGF1/IL1B/ITGB2/KLF4/LAPTM5/LGALS1/LGALS3/LGALS9/MSN/NLRP3/OLR1/PRNP/RHOA/RIPK2/RPS3/VSIG4	40	down	10.068
GO:0044403	biological process involved in symbiotic interaction	34/467	307/18903	2.61364e-13	1.13408e-10	7.76089e-11	APOE/CCL3/CCL4/CD74/CD81/CD86/CDC42/CSF1R/CTSB/CTSL/CXCL8/EEF1A1/GAPDH/GPX1/GSN/HLA-DRB1/HSP90AB1/HSPA1A/HSPA1B/HSPA8/HSPD1/ICAM1/IFI27/IFITM2/IFITM3/JUN/LAMP1/LGALS1/LGALS9/LY6E/MRC1/RAB7A/STOM/VAPA	34	down	9.94536
GO:0002683	negative regulation of immune system process	41/467	449/18903	5.70945e-13	2.27093e-10	1.55407e-10	A2M/AMBP/ANXA1/APOA1/APOA2/ARRB2/C1QC/CCL3/CD59/CD68/CD74/CD84/CD86/CEBPB/CTNNB1/CXCL12/DUSP1/ELF1/FGL2/GPNMB/GPX1/HLA-A/HLA-DRB1/HLA-E/HMOX1/ID2/LAPTM5/LGALS3/LGALS9/LST1/MAFB/MERTK/PRNP/RIN3/RPS19/SAMSN1/SPI1/TMEM176B/TNFAIP3/TYROBP/VSIG4	41	down	9.6438
GO:1903037	regulation of leukocyte cell-cell adhesion	37/467	377/18903	9.37477e-13	3.44198e-10	2.35546e-10	ABL2/ACTB/AIF1/ANXA1/CD44/CD74/CD81/CD83/CD86/CEBPB/CXCL12/FGL2/GPNMB/HES1/HLA-A/HLA-DMA/HLA-DPA1/HLA-DPB1/HLA-DRA/HLA-DRB1/HLA-E/HSPD1/HSPH1/IGF1/IL1B/ITGB2/KLF4/LAPTM5/LGALS1/LGALS3/LGALS9/NLRP3/PRNP/RHOA/RIPK2/RPS3/VSIG4	37	down	9.46319
GO:0045785	positive regulation of cell adhesion	42/467	484/18903	1.59794e-12	5.30018e-10	3.62708e-10	ABL2/ACTB/AIF1/ANXA1/APOA1/CD44/CD74/CD81/CD83/CD86/CDC42/CITED2/CXCL12/DAB2/FGA/FGG/HES1/HLA-A/HLA-DMA/HLA-DPA1/HLA-DPB1/HLA-DRA/HLA-DRB1/HLA-E/HSPD1/HSPH1/IGF1/IL1B/ITGB2/LGALS1/LGALS9/LIMS1/NLRP3/PLAUR/RAC1/RHOA/RIPK2/RPS3/S100A10/VEGFA/VTN/ZFHX3	42	down	9.27571
GO:0032103	positive regulation of response to external stimulus	41/467	464/18903	1.66568e-12	5.30018e-10	3.62708e-10	AIF1/APOH/C3AR1/C5AR1/CASP1/CCL3/CCL4/CD14/CD74/CD81/CEBPB/CLEC7A/CSF1R/CXCL12/CXCL8/FABP4/HLA-E/HMGB2/HSP90AA1/HSPB1/IL1B/LAMP1/LGALS1/LGALS9/LGMN/LY86/LY96/NEAT1/NFKBIA/NINJ1/NLRP3/PLA2G7/RAC1/RIPK2/RPS19/SPI1/TLR2/TMSB4X/TYROBP/VEGFA/VTN	41	down	9.27571
GO:0050863	regulation of T cell activation	36/467	376/18903	3.98584e-12	1.18903e-09	8.13688e-10	ABL2/ACTB/AIF1/ANXA1/CD74/CD81/CD83/CD86/CEBPB/CTNNB1/FGL2/GPNMB/HES1/HLA-A/HLA-DMA/HLA-DPA1/HLA-DPB1/HLA-DRA/HLA-DRB1/HLA-E/HSPD1/HSPH1/IGF1/IL1B/JUNB/LAPTM5/LGALS1/LGALS3/LGALS9/NLRP3/PRNP/RHOA/RIPK2/RPS3/SOD1/VSIG4	36	down	8.92481
GO:0009408	response to heat	20/467	114/18903	5.40967e-12	1.51885e-09	1.03939e-09	BAG3/CD14/CHORDC1/CXCL12/DNAJA1/DNAJA4/DNAJB1/DNAJB6/HMOX1/HSBP1/HSP90AA1/HSP90AB1/HSPA1A/HSPA1B/HSPA6/HSPB1/IER5/IGF1/IGFBP7/SOD1	20	down	8.81849
GO:2000116	regulation of cysteine-type endopeptidase activity	28/467	235/18903	6.02713e-12	1.5982e-09	1.0937e-09	ARRB2/BIRC3/CARD16/CASP1/CD44/CFLAR/CLEC7A/CST3/CTSD/CTSH/DNAJB6/GPX1/GSN/HSPD1/HSPE1/KLF4/LAPTM5/LGALS9/LGMN/NDUFA13/NLRP3/NR4A1/PLAUR/RHOA/RIPK2/RPS27L/RPS3/VEGFA	28	down	8.79637
GO:0031647	regulation of protein stability	33/467	325/18903	6.59646e-12	1.6571e-09	1.13401e-09	APOA1/APOA2/ATP1B1/BAG3/CD81/CMTM6/CREBL2/CRTAP/CTSH/GAPDH/GSN/HSP90AA1/HSP90AB1/HSPA1A/HSPA1B/HSPA8/HSPD1/IFI30/IGF1/LAMP1/LMNA/MFSD1/PFDN5/PRNP/PTGES3/RPL11/RPL23/RPL5/RTN4/TF/TOMM7/TYROBP/UBE2B	33	down	8.78065
GO:0002478	antigen processing and presentation of exogenous peptide antigen	13/467	40/18903	7.09238e-12	1.6926e-09	1.1583e-09	CD74/CTSD/CTSL/CTSS/HLA-A/HLA-DMA/HLA-DPA1/HLA-DPB1/HLA-DRA/HLA-DRB1/HLA-E/IFI30/LGMN	13	down	8.77145
GO:0045861	negative regulation of proteolysis	34/467	352/18903	1.26352e-11	2.8718e-09	1.96527e-09	A2M/AHSG/AMBP/ANXA2/APLP2/ARRB2/BIRC3/CARD16/CD44/CST3/CSTA/CSTB/CTSB/CTSZ/DNAJB6/GAPDH/GPX1/HSP90AB1/KLF4/NR4A1/PICALM/PLAUR/PRNP/RPL11/RPL23/RPL5/SDCBP/SERPINA1/SERPINB6/SERPINH1/TIMP1/TIMP2/VEGFA/VTN	34	down	8.54185
GO:0061077	chaperone-mediated protein folding	16/467	71/18903	1.37214e-11	2.94544e-09	2.01566e-09	CD74/CHORDC1/CRTAP/DNAJB1/DNAJB6/FKBP4/FKBP5/HSPA1A/HSPA1B/HSPA6/HSPA8/HSPB1/HSPE1/HSPH1/PTGES3/ST13	16	down	8.53085
GO:0051346	negative regulation of hydrolase activity	35/467	373/18903	1.41934e-11	2.94544e-09	2.01566e-09	A2M/AHSG/AMBP/ANXA1/ANXA2/APLP2/APOA1/APOA2/APOC1/APOC3/ARRB2/BIRC3/CARD16/CD44/CST3/CSTA/CSTB/CTSB/DNAJB6/GAPDH/GNAI2/GPX1/KLF4/LGALS3/NR4A1/PICALM/PLAUR/PRNP/SERPINA1/SERPINB6/SERPINH1/TIMP1/TIMP2/VEGFA/VTN	35	down	8.53085
GO:0022409	positive regulation of cell-cell adhesion	32/467	322/18903	2.45112e-11	4.87467e-09	3.33589e-09	ABL2/ACTB/AIF1/ANXA1/CD44/CD74/CD81/CD83/CD86/CITED2/FGA/FGG/HES1/HLA-A/HLA-DMA/HLA-DPA1/HLA-DPB1/HLA-DRA/HLA-DRB1/HLA-E/HSPD1/HSPH1/IGF1/IL1B/ITGB2/LGALS1/LGALS9/NLRP3/PLAUR/RHOA/RIPK2/RPS3	32	down	8.31205
GO:0034341	response to interferon-gamma	21/467	140/18903	3.55783e-11	6.79262e-09	4.6484e-09	ACTG1/AIF1/CASP1/CCL3/CCL3L3/CCL4/CD74/CDC42/CXCL16/GAPDH/GSN/HLA-DPA1/IFITM2/IFITM3/IFNGR1/IFNGR2/LGALS9/MRC1/RAB20/RPL13A/TLR2	21	down	8.16796
GO:0042254	ribosome biogenesis	31/467	310/18903	4.32122e-11	7.93277e-09	5.42865e-09	GLUL/NOP10/NUDT16/RPL10/RPL10A/RPL11/RPL14/RPL23A/RPL24/RPL26/RPL27/RPL35/RPL35A/RPL38/RPL5/RPL7/RPL7A/RPS14/RPS15/RPS16/RPS17/RPS19/RPS21/RPS24/RPS25/RPS27/RPS27L/RPS28/RPS5/RPS6/RPS8	31	down	8.10058
GO:0043281	regulation of cysteine-type endopeptidase activity involved in apoptotic process	25/467	205/18903	5.02512e-11	8.84647e-09	6.05392e-09	ARRB2/BIRC3/CARD16/CASP1/CD44/CFLAR/CLEC7A/CTSD/CTSH/DNAJB6/GPX1/GSN/HSPD1/HSPE1/KLF4/LAPTM5/LGALS9/NDUFA13/NLRP3/NR4A1/PLAUR/RHOA/RPS27L/RPS3/VEGFA	25	down	8.05323
GO:0006898	receptor-mediated endocytosis	28/467	257/18903	5.18963e-11	8.84647e-09	6.05392e-09	ADM/ANXA2/AP2S1/APOC1/APOC3/APOE/ARRB2/CD14/CD63/CD81/CLTA/CTSL/CXCL16/CXCL8/DAB2/ITGB2/MRC1/MSR1/PICALM/PPT1/RAB31/RAC1/RIN3/SDCBP/STAB1/TF/VEGFA/VTN	28	down	8.05323
GO:0030595	leukocyte chemotaxis	27/467	240/18903	5.52426e-11	9.03135e-09	6.18044e-09	AIF1/ANXA1/C3AR1/C5AR1/CCL3/CCL3L3/CCL4/CD74/CSF1R/CXCL12/CXCL16/CXCL2/CXCL3/CXCL8/DUSP1/IL1B/ITGB2/LGALS3/LGALS9/LGMN/NINJ1/PLA2G7/RAC1/RIN3/RPS19/SPI1/VEGFA	27	down	8.04425
GO:0006457	protein folding	26/467	223/18903	5.67652e-11	9.03135e-09	6.18044e-09	AHSA1/BAG3/CD74/CHORDC1/CRTAP/DNAJA1/DNAJA4/DNAJB1/DNAJB6/FKBP4/FKBP5/HSP90AA1/HSP90AB1/HSPA1A/HSPA1B/HSPA6/HSPA8/HSPB1/HSPD1/HSPE1/HSPH1/PFDN5/PPIF/PTGES3/ST13/STIP1	26	down	8.04425
GO:0019886	antigen processing and presentation of exogenous peptide antigen via MHC class II	11/467	30/18903	6.65811e-11	1.02513e-08	7.01532e-09	CD74/CTSD/CTSL/CTSS/HLA-DMA/HLA-DPA1/HLA-DPB1/HLA-DRA/HLA-DRB1/IFI30/LGMN	11	down	7.98922
GO:0071216	cellular response to biotic stimulus	28/467	261/18903	7.47938e-11	1.1156e-08	7.63438e-09	CARD16/CASP1/CCL3/CD14/CD68/CD86/CEBPB/CLEC7A/CXCL2/CXCL3/CXCL8/HMGB2/IL1B/LITAF/LY86/LY96/MRC1/NFKB1/NFKBIA/NLRP3/PPP1R15B/RHOA/RIPK2/SPI1/TLR2/TNFAIP3/TSPO/TXNIP	28	down	7.95249
GO:0050900	leukocyte migration	35/467	398/18903	8.66058e-11	1.25263e-08	8.57218e-09	ABL2/AIF1/ANXA1/C3AR1/C5AR1/CCL3/CCL3L3/CCL4/CD74/CD81/CDC42/CSF1R/CXCL12/CXCL16/CXCL2/CXCL3/CXCL8/DUSP1/HMOX1/ICAM1/IL1B/ITGB2/LGALS3/LGALS9/LGMN/MSN/NINJ1/PLA2G7/RAC1/RHOA/RHOG/RIN3/RPS19/SPI1/VEGFA	35	down	7.90218
GO:0010466	negative regulation of peptidase activity	28/467	263/18903	8.95423e-11	1.25702e-08	8.60216e-09	A2M/AHSG/AMBP/ANXA2/APLP2/ARRB2/BIRC3/CARD16/CD44/CST3/CSTA/CSTB/CTSB/DNAJB6/GAPDH/GPX1/KLF4/NR4A1/PICALM/PLAUR/PRNP/SERPINA1/SERPINB6/SERPINH1/TIMP1/TIMP2/VEGFA/VTN	28	down	7.90066
GO:0002697	regulation of immune effector process	34/467	379/18903	9.51892e-11	1.27199e-08	8.70466e-09	A2M/ANXA1/APOA1/APOA2/ARRB2/CD59/CD74/CD81/CD84/CD86/CLEC7A/FGL2/HLA-A/HLA-DRA/HLA-DRB1/HLA-E/HMOX1/HSPD1/ICAM1/IL1B/ITGB2/JUNB/LAMP1/LAPTM5/LGALS3/LGALS9/LITAF/NLRP3/RBP4/RIPK2/RPS19/SPI1/TYROBP/VSIG4	34	down	7.89551
GO:0043618	regulation of transcription from RNA polymerase II promoter in response to stress	12/467	39/18903	9.59393e-11	1.27199e-08	8.70466e-09	ATF3/BAG3/CEBPB/CITED2/EGR1/HIF1A/HMOX1/JUN/KLF2/NFE2L2/RBPJ/VEGFA	12	down	7.89551
GO:0002685	regulation of leukocyte migration	26/467	231/18903	1.24887e-10	1.58742e-08	1.08632e-08	ABL2/AIF1/ANXA1/C3AR1/C5AR1/CCL3/CCL4/CD74/CD81/CSF1R/CXCL12/CXCL8/DUSP1/HMOX1/ICAM1/LGALS3/LGALS9/LGMN/MSN/PLA2G7/RAC1/RHOA/RHOG/RIN3/SPI1/VEGFA	26	down	7.79931
GO:0019884	antigen processing and presentation of exogenous antigen	13/467	49/18903	1.26381e-10	1.58742e-08	1.08632e-08	CD74/CTSD/CTSL/CTSS/HLA-A/HLA-DMA/HLA-DPA1/HLA-DPB1/HLA-DRA/HLA-DRB1/HLA-E/IFI30/LGMN	13	down	7.79931
GO:0070663	regulation of leukocyte proliferation	28/467	269/18903	1.52006e-10	1.86031e-08	1.27307e-08	AIF1/ANXA1/CD74/CD81/CD86/CEBPB/CSF1R/CTNNB1/FCGR3A/GPNMB/HES1/HLA-A/HLA-DPA1/HLA-DPB1/HLA-DRB1/HLA-E/IGF1/IL1B/IRS2/LGALS3/LGALS9/LST1/PRNP/RIPK2/RPS3/TNFAIP3/TYROBP/VSIG4	28	down	7.73041
GO:0010951	negative regulation of endopeptidase activity	27/467	252/18903	1.69087e-10	1.96842e-08	1.34705e-08	A2M/AHSG/AMBP/ANXA2/APLP2/ARRB2/BIRC3/CARD16/CD44/CST3/CSTA/CSTB/DNAJB6/GAPDH/GPX1/KLF4/NR4A1/PICALM/PLAUR/PRNP/SERPINA1/SERPINB6/SERPINH1/TIMP1/TIMP2/VEGFA/VTN	27	down	7.70588
GO:1903320	regulation of protein modification by small protein conjugation or removal	27/467	252/18903	1.69087e-10	1.96842e-08	1.34705e-08	ARRB2/ARRDC3/BIRC3/CTNNB1/DNAJA1/EGR1/HIF1A/HSP90AA1/HSP90AB1/HSPA1A/HSPA1B/IVNS1ABP/LAPTM5/RIPK2/RPL11/RPL23/RPL37/RPL5/RPS15/RPS2/RPS20/RPS3/SQSTM1/TANK/TNFAIP3/TSPO/UBB	27	down	7.70588
GO:0070661	leukocyte proliferation	32/467	348/18903	1.83931e-10	2.09024e-08	1.43042e-08	AIF1/ANXA1/CD74/CD81/CD86/CEBPB/CSF1R/CTNNB1/FCGR3A/GPNMB/HES1/HLA-A/HLA-DPA1/HLA-DPB1/HLA-DRB1/HLA-E/HSPD1/IGF1/IL1B/IRS2/JUNB/LGALS3/LGALS9/LST1/MSN/PRNP/RIPK2/RPS3/RPS6/TNFAIP3/TYROBP/VSIG4	32	down	7.6798
GO:0034612	response to tumor necrosis factor	27/467	254/18903	2.02355e-10	2.23865e-08	1.53198e-08	APOA1/ASAH1/BIRC3/CARD16/CASP1/CCL3/CCL3L3/CCL4/CD14/CXCL16/CXCL8/FABP4/HES1/HSPA1A/HSPA1B/KLF2/LAPTM5/LIMS1/NFE2L2/NFKB1/NFKBIA/RPS3/TANK/TMSB4X/TNFAIP3/YBX3/ZFP36L1	27	down	7.65001
GO:0002262	myeloid cell homeostasis	22/467	169/18903	2.0637e-10	2.23865e-08	1.53198e-08	ANXA1/CITED2/HCLS1/HIF1A/HMGB2/HMOX1/HSPA1A/HSPA1B/ID2/KLF2/LIPA/MAFB/MERTK/RPS14/RPS17/RPS19/RPS24/RPS6/SOD1/SPI1/VEGFA/ZFP36L1	22	down	7.65001
GO:1903039	positive regulation of leukocyte cell-cell adhesion	28/467	275/18903	2.54073e-10	2.69487e-08	1.84419e-08	ABL2/ACTB/AIF1/ANXA1/CD44/CD74/CD81/CD83/CD86/HES1/HLA-A/HLA-DMA/HLA-DPA1/HLA-DPB1/HLA-DRA/HLA-DRB1/HLA-E/HSPD1/HSPH1/IGF1/IL1B/ITGB2/LGALS1/LGALS9/NLRP3/RHOA/RIPK2/RPS3	28	down	7.56946
GO:0050670	regulation of lymphocyte proliferation	26/467	239/18903	2.65306e-10	2.75284e-08	1.88385e-08	AIF1/ANXA1/CD74/CD81/CD86/CEBPB/CTNNB1/FCGR3A/GPNMB/HES1/HLA-A/HLA-DPA1/HLA-DPB1/HLA-DRB1/HLA-E/IGF1/IL1B/IRS2/LGALS3/LGALS9/LST1/PRNP/RIPK2/RPS3/TYROBP/VSIG4	26	down	7.56022
GO:0071222	cellular response to lipopolysaccharide	25/467	222/18903	2.82119e-10	2.86501e-08	1.96062e-08	CARD16/CASP1/CCL3/CD14/CD68/CD86/CEBPB/CXCL2/CXCL3/CXCL8/HMGB2/IL1B/LITAF/LY86/LY96/MRC1/NFKB1/NFKBIA/NLRP3/RHOA/RIPK2/SPI1/TLR2/TNFAIP3/TSPO	25	down	7.54287
GO:2001242	regulation of intrinsic apoptotic signaling pathway	22/467	172/18903	2.91322e-10	2.89683e-08	1.98239e-08	CD44/CD74/CXCL12/DNAJA1/GPX1/GRINA/HIF1A/HSPA1A/HSPB1/IVNS1ABP/NDUFA13/NFE2L2/PLAUR/PPIF/RPL11/RPL26/RPS3/SOD1/SOD2/TPT1/UBB/YBX3	22	down	7.53808
GO:0002495	antigen processing and presentation of peptide antigen via MHC class II	11/467	34/18903	3.18919e-10	3.10653e-08	2.1259e-08	CD74/CTSD/CTSL/CTSS/HLA-DMA/HLA-DPA1/HLA-DPB1/HLA-DRA/HLA-DRB1/IFI30/LGMN	11	down	7.50772
GO:0097529	myeloid leukocyte migration	26/467	242/18903	3.48946e-10	3.33104e-08	2.27954e-08	AIF1/ANXA1/C3AR1/C5AR1/CCL3/CCL3L3/CCL4/CD74/CD81/CSF1R/CXCL12/CXCL2/CXCL3/CXCL8/DUSP1/IL1B/ITGB2/LGALS3/LGMN/PLA2G7/RAC1/RHOG/RIN3/RPS19/SPI1/VEGFA	26	down	7.47742
GO:0032944	regulation of mononuclear cell proliferation	26/467	243/18903	3.81941e-10	3.57451e-08	2.44615e-08	AIF1/ANXA1/CD74/CD81/CD86/CEBPB/CTNNB1/FCGR3A/GPNMB/HES1/HLA-A/HLA-DPA1/HLA-DPB1/HLA-DRB1/HLA-E/IGF1/IL1B/IRS2/LGALS3/LGALS9/LST1/PRNP/RIPK2/RPS3/TYROBP/VSIG4	26	down	7.44678
GO:2001243	negative regulation of intrinsic apoptotic signaling pathway	17/467	101/18903	4.22631e-10	3.87926e-08	2.6547e-08	CD44/CD74/CXCL12/DNAJA1/GPX1/GRINA/HIF1A/HSPA1A/HSPB1/IVNS1ABP/NDUFA13/NFE2L2/PLAUR/PPIF/SOD2/TPT1/YBX3	17	down	7.41125
GO:0046651	lymphocyte proliferation	29/467	305/18903	6.13853e-10	5.4512e-08	3.73043e-08	AIF1/ANXA1/CD74/CD81/CD86/CEBPB/CTNNB1/FCGR3A/GPNMB/HES1/HLA-A/HLA-DPA1/HLA-DPB1/HLA-DRB1/HLA-E/HSPD1/IGF1/IL1B/IRS2/LGALS3/LGALS9/LST1/MSN/PRNP/RIPK2/RPS3/RPS6/TYROBP/VSIG4	29	down	7.26351
GO:0043620	regulation of DNA-templated transcription in response to stress	12/467	45/18903	6.16729e-10	5.4512e-08	3.73043e-08	ATF3/BAG3/CEBPB/CITED2/EGR1/HIF1A/HMOX1/JUN/KLF2/NFE2L2/RBPJ/VEGFA	12	down	7.26351
GO:0030099	myeloid cell differentiation	34/467	407/18903	6.32571e-10	5.45911e-08	3.73584e-08	ANXA2/C1QC/CCL3/CD74/CD81/CDC42/CEBPB/CITED2/CSF1R/CTNNB1/HCLS1/HIF1A/HLA-DRB1/HMGB2/HSPA1A/HSPA1B/ID2/JUN/JUNB/KLF2/MAF/MAFB/NFKBIA/PABPC4/RBPJ/RPS14/RPS19/RPS6/SPI1/TF/TLR2/TYROBP/VEGFA/ZFP36L1	34	down	7.26288
GO:0002504	antigen processing and presentation of peptide or polysaccharide antigen via MHC class II	11/467	36/18903	6.40499e-10	5.45911e-08	3.73584e-08	CD74/CTSD/CTSL/CTSS/HLA-DMA/HLA-DPA1/HLA-DPB1/HLA-DRA/HLA-DRB1/IFI30/LGMN	11	down	7.26288
GO:0042274	ribosomal small subunit biogenesis	15/467	78/18903	6.54435e-10	5.48003e-08	3.75016e-08	RPL38/RPS14/RPS15/RPS16/RPS17/RPS19/RPS21/RPS24/RPS25/RPS27/RPS27L/RPS28/RPS5/RPS6/RPS8	15	down	7.26122
GO:0050821	protein stabilization	24/467	214/18903	7.01134e-10	5.76985e-08	3.94849e-08	APOA1/APOA2/ATP1B1/BAG3/CREBL2/CRTAP/GAPDH/HSP90AA1/HSP90AB1/HSPA1A/HSPA1B/HSPD1/IFI30/IGF1/LAMP1/MFSD1/PFDN5/PTGES3/RPL11/RPL23/RPL5/RTN4/TYROBP/UBE2B	24	down	7.23884
GO:0050870	positive regulation of T cell activation	26/467	251/18903	7.73343e-10	6.25621e-08	4.28133e-08	ABL2/ACTB/AIF1/ANXA1/CD74/CD81/CD83/CD86/HES1/HLA-A/HLA-DMA/HLA-DPA1/HLA-DPB1/HLA-DRA/HLA-DRB1/HLA-E/HSPD1/HSPH1/IGF1/IL1B/LGALS1/LGALS9/NLRP3/RHOA/RIPK2/RPS3	26	down	7.20369
GO:0071219	cellular response to molecule of bacterial origin	25/467	234/18903	8.62075e-10	6.74538e-08	4.61608e-08	CARD16/CASP1/CCL3/CD14/CD68/CD86/CEBPB/CXCL2/CXCL3/CXCL8/HMGB2/IL1B/LITAF/LY86/LY96/MRC1/NFKB1/NFKBIA/NLRP3/RHOA/RIPK2/SPI1/TLR2/TNFAIP3/TSPO	25	down	7.17099
GO:0071356	cellular response to tumor necrosis factor	25/467	234/18903	8.62075e-10	6.74538e-08	4.61608e-08	APOA1/ASAH1/BIRC3/CARD16/CASP1/CCL3/CCL3L3/CCL4/CXCL8/FABP4/HES1/HSPA1A/HSPA1B/KLF2/LAPTM5/LIMS1/NFE2L2/NFKB1/NFKBIA/RPS3/TANK/TMSB4X/TNFAIP3/YBX3/ZFP36L1	25	down	7.17099
GO:0032943	mononuclear cell proliferation	29/467	312/18903	1.04313e-09	8.03039e-08	5.49545e-08	AIF1/ANXA1/CD74/CD81/CD86/CEBPB/CTNNB1/FCGR3A/GPNMB/HES1/HLA-A/HLA-DPA1/HLA-DPB1/HLA-DRB1/HLA-E/HSPD1/IGF1/IL1B/IRS2/LGALS3/LGALS9/LST1/MSN/PRNP/RIPK2/RPS3/RPS6/TYROBP/VSIG4	29	down	7.09526
GO:0002274	myeloid leukocyte activation	25/467	237/18903	1.12644e-09	8.53415e-08	5.84019e-08	AIF1/ANXA1/C1QA/C5AR1/CCL3/CD74/CD84/CD93/CXCL8/FCGR3A/HMOX1/HSPD1/IFNGR1/IFNGR2/ITGB2/JUN/JUND/LCP2/LGALS9/RBPJ/SNAP23/SPI1/TLR2/TYROBP/VSIG4	25	down	7.06884
GO:0019882	antigen processing and presentation	17/467	108/18903	1.24201e-09	9.26269e-08	6.33876e-08	CD68/CD74/CTSD/CTSH/CTSL/CTSS/FGL2/HLA-A/HLA-DMA/HLA-DPA1/HLA-DPB1/HLA-DRA/HLA-DRB1/HLA-E/ICAM1/IFI30/LGMN	17	down	7.03326
GO:0042116	macrophage activation	17/467	109/18903	1.43849e-09	1.05629e-07	7.22856e-08	AIF1/C1QA/C5AR1/CCL3/CD74/CD84/CD93/FCGR3A/HSPD1/IFNGR1/IFNGR2/ITGB2/JUN/JUND/TLR2/TYROBP/VSIG4	17	down	6.97622
GO:1903321	negative regulation of protein modification by small protein conjugation or removal	16/467	96/18903	1.61021e-09	1.16447e-07	7.96887e-08	ARRB2/CTNNB1/DNAJA1/HSPA1A/HSPA1B/IVNS1ABP/RPL11/RPL23/RPL37/RPL5/RPS15/RPS20/RPS3/SQSTM1/TNFAIP3/TSPO	16	down	6.93387
GO:0032496	response to lipopolysaccharide	30/467	339/18903	1.72242e-09	1.22703e-07	8.39698e-08	ADM/CARD16/CASP1/CCL3/CD14/CD68/CD86/CEBPB/CXCL2/CXCL3/CXCL8/HMGB2/IL1B/JUND/LGALS9/LITAF/LY86/LY96/MRC1/NFKB1/NFKBIA/NLRP3/NR4A1/RHOA/RIPK2/SOD2/SPI1/TLR2/TNFAIP3/TSPO	30	down	6.91114
GO:0002237	response to molecule of bacterial origin	31/467	360/18903	1.77909e-09	1.24876e-07	8.54568e-08	ADM/C5AR1/CARD16/CASP1/CCL3/CD14/CD68/CD86/CEBPB/CXCL2/CXCL3/CXCL8/HMGB2/IL1B/JUND/LGALS9/LITAF/LY86/LY96/MRC1/NFKB1/NFKBIA/NLRP3/NR4A1/RHOA/RIPK2/SOD2/SPI1/TLR2/TNFAIP3/TSPO	31	down	6.90352
GO:0031397	negative regulation of protein ubiquitination	15/467	84/18903	1.93746e-09	1.34022e-07	9.17154e-08	ARRB2/DNAJA1/HSPA1A/HSPA1B/IVNS1ABP/RPL11/RPL23/RPL37/RPL5/RPS15/RPS20/RPS3/SQSTM1/TNFAIP3/TSPO	15	down	6.87282
GO:0042255	ribosome assembly	13/467	61/18903	2.41243e-09	1.64493e-07	1.12568e-07	RPL10/RPL11/RPL23A/RPL24/RPL38/RPL5/RPS14/RPS15/RPS19/RPS27/RPS27L/RPS28/RPS5	13	down	6.78385
GO:0031396	regulation of protein ubiquitination	23/467	210/18903	2.53582e-09	1.70471e-07	1.16659e-07	ARRB2/ARRDC3/BIRC3/DNAJA1/HSP90AA1/HSP90AB1/HSPA1A/HSPA1B/IVNS1ABP/LAPTM5/RIPK2/RPL11/RPL23/RPL37/RPL5/RPS15/RPS2/RPS20/RPS3/SQSTM1/TNFAIP3/TSPO/UBB	23	down	6.76835
GO:0006364	rRNA processing	24/467	229/18903	2.77221e-09	1.83775e-07	1.25763e-07	NOP10/NUDT16/RPL10A/RPL11/RPL14/RPL26/RPL27/RPL35/RPL35A/RPL5/RPL7/RPL7A/RPS14/RPS15/RPS16/RPS17/RPS19/RPS21/RPS24/RPS25/RPS27/RPS28/RPS6/RPS8	24	down	6.73571
GO:0006458	'de novo' protein folding	11/467	41/18903	3.01278e-09	1.94106e-07	1.32833e-07	CD74/DNAJB1/HSPA1A/HSPA1B/HSPA6/HSPA8/HSPD1/HSPE1/HSPH1/PTGES3/ST13	11	down	6.71196
GO:0051085	chaperone cofactor-dependent protein refolding	10/467	32/18903	3.04986e-09	1.94106e-07	1.32833e-07	CD74/DNAJB1/HSPA1A/HSPA1B/HSPA6/HSPA8/HSPE1/HSPH1/PTGES3/ST13	10	down	6.71196
GO:0042098	T cell proliferation	23/467	212/18903	3.05006e-09	1.94106e-07	1.32833e-07	AIF1/ANXA1/CD81/CD86/CEBPB/CTNNB1/GPNMB/HES1/HLA-A/HLA-DPA1/HLA-DPB1/HLA-DRB1/HLA-E/IGF1/IL1B/LGALS3/LGALS9/MSN/PRNP/RIPK2/RPS3/RPS6/VSIG4	23	down	6.71196
GO:0048002	antigen processing and presentation of peptide antigen	13/467	64/18903	4.51166e-09	2.80402e-07	1.91888e-07	CD74/CTSD/CTSL/CTSS/HLA-A/HLA-DMA/HLA-DPA1/HLA-DPB1/HLA-DRA/HLA-DRB1/HLA-E/IFI30/LGMN	13	down	6.55222
GO:0002687	positive regulation of leukocyte migration	19/467	148/18903	4.52355e-09	2.80402e-07	1.91888e-07	ABL2/AIF1/C3AR1/C5AR1/CCL3/CCL4/CD74/CSF1R/CXCL12/CXCL8/ICAM1/LGALS3/LGALS9/LGMN/PLA2G7/RAC1/RHOA/SPI1/VEGFA	19	down	6.55222
GO:0042129	regulation of T cell proliferation	21/467	182/18903	4.93225e-09	3.01816e-07	2.06542e-07	AIF1/ANXA1/CD81/CD86/CEBPB/CTNNB1/GPNMB/HES1/HLA-A/HLA-DPA1/HLA-DPB1/HLA-DRB1/HLA-E/IGF1/IL1B/LGALS3/LGALS9/PRNP/RIPK2/RPS3/VSIG4	21	down	6.52026
GO:0071346	cellular response to interferon-gamma	17/467	118/18903	5.02094e-09	3.03353e-07	2.07594e-07	ACTG1/AIF1/CASP1/CCL3/CCL3L3/CCL4/CDC42/GAPDH/GSN/HLA-DPA1/IFNGR1/IFNGR2/LGALS9/MRC1/RAB20/RPL13A/TLR2	17	down	6.51805
GO:0002573	myeloid leukocyte differentiation	23/467	218/18903	5.23607e-09	3.12397e-07	2.13783e-07	ANXA2/C1QC/CCL3/CD74/CD81/CDC42/CEBPB/CITED2/CSF1R/CTNNB1/HCLS1/HLA-DRB1/ID2/JUN/JUNB/MAFB/RBPJ/SPI1/TF/TLR2/TYROBP/VEGFA/ZFP36L1	23	down	6.50529
GO:0050866	negative regulation of cell activation	23/467	221/18903	6.8103e-09	4.01038e-07	2.74443e-07	ANXA1/APOE/CD74/CD84/CD86/CEBPB/FGG/FGL2/GPNMB/HLA-DRB1/HMOX1/ID2/LAPTM5/LGALS3/LGALS9/LST1/MERTK/PRNP/SAMSN1/SPI1/TNFAIP3/TYROBP/VSIG4	23	down	6.39681
GO:0097193	intrinsic apoptotic signaling pathway	27/467	298/18903	6.88982e-09	4.01038e-07	2.74443e-07	BCL2A1/CD44/CD74/CEBPB/CXCL12/DNAJA1/FNIP2/GPX1/GRINA/HIF1A/HMOX1/HSPA1A/HSPB1/IVNS1ABP/NDUFA13/NFE2L2/PLAUR/PPIF/RPL11/RPL26/RPS27L/RPS3/SOD1/SOD2/TPT1/UBB/YBX3	27	down	6.39681
GO:0000028	ribosomal small subunit assembly	8/467	19/18903	7.78052e-09	4.47427e-07	3.06188e-07	RPL38/RPS14/RPS15/RPS19/RPS27/RPS27L/RPS28/RPS5	8	down	6.34928
GO:0034101	erythrocyte homeostasis	18/467	137/18903	7.96397e-09	4.52524e-07	3.09677e-07	CITED2/HCLS1/HIF1A/HMGB2/HMOX1/HSPA1A/HSPA1B/ID2/KLF2/MAFB/RPS14/RPS17/RPS19/RPS24/RPS6/SPI1/VEGFA/ZFP36L1	18	down	6.34436
GO:0002696	positive regulation of leukocyte activation	34/467	450/18903	8.29887e-09	4.66006e-07	3.18903e-07	ABL2/ACTB/AIF1/ANXA1/CCL3/CD74/CD81/CD83/CD86/CLEC7A/FCGR3A/HES1/HLA-A/HLA-DMA/HLA-DPA1/HLA-DPB1/HLA-DRA/HLA-DRB1/HLA-E/HSPD1/HSPH1/IGF1/IL1B/IRS2/ITGB2/JUND/LAMP1/LGALS1/LGALS9/NLRP3/RHOA/RIPK2/RPS3/TYROBP	34	down	6.33161
GO:0071674	mononuclear cell migration	22/467	206/18903	9.02669e-09	5.00981e-07	3.42837e-07	ABL2/AIF1/ANXA1/C3AR1/C5AR1/CCL3/CCL3L3/CCL4/CDC42/CSF1R/CXCL12/CXCL16/DUSP1/ICAM1/LGALS3/LGALS9/LGMN/MSN/PLA2G7/RHOA/RPS19/SPI1	22	down	6.30018
GO:0042026	protein refolding	9/467	27/18903	1.00215e-08	5.49801e-07	3.76246e-07	DNAJA1/DNAJA4/HSP90AA1/HSPA1A/HSPA1B/HSPA6/HSPA8/HSPB1/HSPD1	9	down	6.25979
GO:0030100	regulation of endocytosis	22/467	209/18903	1.17893e-08	6.39433e-07	4.37585e-07	ABL2/ANXA2/AP2S1/APOC1/APOC3/APOE/ARRB2/CALM3/CD14/CD63/CDC42/DAB2/LGALS3/PICALM/PPT1/RAB31/RAC1/RIN3/SDCBP/TF/VEGFA/VTN	22	down	6.1942
GO:0051084	'de novo' post-translational protein folding	10/467	37/18903	1.47406e-08	7.87772e-07	5.39097e-07	CD74/DNAJB1/HSPA1A/HSPA1B/HSPA6/HSPA8/HSPE1/HSPH1/PTGES3/ST13	10	down	6.1036
GO:0045862	positive regulation of proteolysis	30/467	372/18903	1.48543e-08	7.87772e-07	5.39097e-07	ANXA2/APOE/CASP1/CFLAR/CLEC7A/CTSD/CTSH/DAB2/GSN/HSPA1A/HSPA1B/HSPD1/HSPE1/IL1B/LAPTM5/LGALS9/LGMN/NDUFA13/NFE2L2/NLRP3/PICALM/PLK3/RHOA/RIPK2/RNF144B/RPS27L/RPS3/S100A10/TANK/ZFAND2A	30	down	6.1036
GO:0002690	positive regulation of leukocyte chemotaxis	15/467	97/18903	1.50886e-08	7.91406e-07	5.41584e-07	AIF1/C3AR1/C5AR1/CCL3/CCL4/CD74/CSF1R/CXCL12/CXCL8/LGALS9/LGMN/PLA2G7/RAC1/SPI1/VEGFA	15	down	6.1016
GO:0002688	regulation of leukocyte chemotaxis	17/467	127/18903	1.56245e-08	8.10608e-07	5.54725e-07	AIF1/C3AR1/C5AR1/CCL3/CCL4/CD74/CSF1R/CXCL12/CXCL8/DUSP1/LGALS9/LGMN/PLA2G7/RAC1/RIN3/SPI1/VEGFA	17	down	6.09119
GO:0042060	wound healing	33/467	442/18903	1.84854e-08	9.4872e-07	6.49239e-07	ACTB/ACTG1/AHNAK/ANXA1/ANXA2/ANXA5/APOE/APOH/CD44/CD59/CFLAR/CLEC7A/F13A1/FGA/FGG/GPX1/HBEGF/HIF1A/HMOX1/HSPB1/IGF1/MERTK/NFE2L2/PABPC4/PLAUR/RHOA/RHOC/S100A10/SERPINA1/TIMP1/TNFAIP3/VEGFA/VTN	33	down	6.02286
GO:0022613	ribonucleoprotein complex biogenesis	35/467	489/18903	1.97257e-08	1.0016e-06	6.85429e-07	GLUL/HSP90AA1/HSP90AB1/NOP10/NUDT16/PTGES3/RPL10/RPL10A/RPL11/RPL13A/RPL14/RPL23A/RPL24/RPL26/RPL27/RPL35/RPL35A/RPL38/RPL5/RPL7/RPL7A/RPS14/RPS15/RPS16/RPS17/RPS19/RPS21/RPS24/RPS25/RPS27/RPS27L/RPS28/RPS5/RPS6/RPS8	35	down	5.9993
GO:0016032	viral process	32/467	421/18903	2.00451e-08	1.00413e-06	6.8716e-07	APOE/CCL3/CCL4/CD74/CD81/CD86/CSF1R/CTSB/CTSL/CXCL8/EEF1A1/GSN/HLA-DRB1/HSP90AB1/HSPA1A/HSPA1B/HSPA8/ICAM1/IFI27/IFITM2/IFITM3/JUN/LAMP1/LGALS1/LGALS9/LY6E/MGAT1/MRC1/PCBP1/RAB7A/STOM/VAPA	32	down	5.99821
GO:0002366	leukocyte activation involved in immune response	26/467	293/18903	2.01963e-08	1.00413e-06	6.8716e-07	ANXA1/CCL3/CD74/CD81/CD84/CD86/CLEC4E/FCGR3A/FGL2/HLA-DRA/HLA-DRB1/HMOX1/HSPD1/ICAM1/ITGB2/JUNB/LAMP1/LGALS1/LGALS3/LGALS9/NLRP3/RIPK2/RPS6/SNAP23/SPI1/TYROBP	26	down	5.99821
GO:0050867	positive regulation of cell activation	34/467	467/18903	2.08444e-08	1.02567e-06	7.01901e-07	ABL2/ACTB/AIF1/ANXA1/CCL3/CD74/CD81/CD83/CD86/CLEC7A/FCGR3A/HES1/HLA-A/HLA-DMA/HLA-DPA1/HLA-DPB1/HLA-DRA/HLA-DRB1/HLA-E/HSPD1/HSPH1/IGF1/IL1B/IRS2/ITGB2/JUND/LAMP1/LGALS1/LGALS9/NLRP3/RHOA/RIPK2/RPS3/TYROBP	34	down	5.98899
GO:0051251	positive regulation of lymphocyte activation	31/467	400/18903	2.14656e-08	1.04546e-06	7.15444e-07	ABL2/ACTB/AIF1/ANXA1/CD74/CD81/CD83/CD86/CLEC7A/FCGR3A/HES1/HLA-A/HLA-DMA/HLA-DPA1/HLA-DPB1/HLA-DRA/HLA-DRB1/HLA-E/HSPD1/HSPH1/IGF1/IL1B/IRS2/LAMP1/LGALS1/LGALS9/NLRP3/RHOA/RIPK2/RPS3/TYROBP	31	down	5.98069
GO:0002695	negative regulation of leukocyte activation	21/467	198/18903	2.22281e-08	1.07166e-06	7.33373e-07	ANXA1/CD74/CD84/CD86/CEBPB/FGL2/GPNMB/HLA-DRB1/HMOX1/ID2/LAPTM5/LGALS3/LGALS9/LST1/MERTK/PRNP/SAMSN1/SPI1/TNFAIP3/TYROBP/VSIG4	21	down	5.96994
GO:0046635	positive regulation of alpha-beta T cell activation	13/467	73/18903	2.42031e-08	1.15521e-06	7.90548e-07	ANXA1/CD81/CD83/CD86/HLA-A/HLA-DRA/HLA-DRB1/HLA-E/HSPH1/LGALS9/NLRP3/RHOA/RIPK2	13	down	5.93734
GO:0048872	homeostasis of number of cells	26/467	296/18903	2.48744e-08	1.1755e-06	8.04431e-07	ANXA1/CD74/CITED2/HCLS1/HIF1A/HMGB2/HMOX1/HSPA1A/HSPA1B/ID2/KLF2/LGALS9/LIPA/MAFB/MERTK/RPS14/RPS17/RPS19/RPS24/RPS6/SLC40A1/SOD1/SPI1/TNFAIP3/VEGFA/ZFP36L1	26	down	5.92978
GO:0002263	cell activation involved in immune response	26/467	297/18903	2.66458e-08	1.24687e-06	8.53271e-07	ANXA1/CCL3/CD74/CD81/CD84/CD86/CLEC4E/FCGR3A/FGL2/HLA-DRA/HLA-DRB1/HMOX1/HSPD1/ICAM1/ITGB2/JUNB/LAMP1/LGALS1/LGALS3/LGALS9/NLRP3/RIPK2/RPS6/SNAP23/SPI1/TYROBP	26	down	5.90418
GO:0019221	cytokine-mediated signaling pathway	35/467	496/18903	2.81587e-08	1.30487e-06	8.92963e-07	ACSL1/APOA1/BIRC3/CARD16/CASP1/CCL3/CCL3L3/CCL4/CCRL2/CD44/CD74/CSF1R/CXCL12/CXCL2/CXCL3/CXCL8/EGR1/HIF1A/HSPA1A/HSPA1B/IFI27/IFITM2/IFITM3/IFNGR1/IFNGR2/IL1B/LAPTM5/LILRB5/LIMS1/NFKBIA/RIPK2/SPI1/TANK/TMSB4X/TNFAIP3	35	down	5.88443
GO:0044000	movement in host	20/467	183/18903	2.90314e-08	1.32415e-06	9.06155e-07	CD74/CD81/CD86/CTSB/CTSL/CXCL8/GSN/HLA-DRB1/HSPA1A/HSPA1B/ICAM1/IFITM2/IFITM3/LAMP1/LGALS1/LGALS9/LY6E/MRC1/RAB7A/VAPA	20	down	5.87806
GO:0019058	viral life cycle	27/467	319/18903	2.91295e-08	1.32415e-06	9.06155e-07	APOE/CD74/CD81/CD86/CTSB/CTSL/CXCL8/EEF1A1/GSN/HLA-DRB1/HSP90AB1/HSPA1A/HSPA1B/HSPA8/ICAM1/IFI27/IFITM2/IFITM3/LAMP1/LGALS1/LGALS9/LY6E/MRC1/PCBP1/RAB7A/STOM/VAPA	27	down	5.87806
GO:0051701	biological process involved in interaction with host	21/467	203/18903	3.44412e-08	1.55083e-06	1.06128e-06	CD74/CD81/CD86/CTSB/CTSL/CXCL8/GSN/HLA-DRB1/HSP90AB1/HSPA1A/HSPA1B/ICAM1/IFITM2/IFITM3/LAMP1/LGALS1/LGALS9/LY6E/MRC1/RAB7A/VAPA	21	down	5.80944
GO:0042273	ribosomal large subunit biogenesis	13/467	76/18903	4.00545e-08	1.78673e-06	1.22272e-06	RPL10/RPL10A/RPL11/RPL14/RPL23A/RPL24/RPL26/RPL35/RPL35A/RPL38/RPL5/RPL7/RPL7A	13	down	5.74794
GO:0050727	regulation of inflammatory response	31/467	414/18903	4.72221e-08	2.08695e-06	1.42817e-06	AHSG/ANXA1/APOA1/APOE/BIRC3/CASP1/CCL3/CD81/CEBPB/FABP4/GPX1/GPX4/HLA-DRB1/HLA-E/IGF1/IL1B/KLF4/LGALS1/METRNL/NEAT1/NFKB1/NFKBIA/NINJ1/NLRP3/PLA2G7/RPS19/SOCS3/SOD1/TLR2/TMSB4X/TNFAIP3	31	down	5.68049
GO:0001818	negative regulation of cytokine production	29/467	371/18903	5.13213e-08	2.24731e-06	1.5379e-06	ANXA1/APOA1/APOA2/ARRB2/ATP2B1/CARD16/CD83/CD84/GPNMB/HLA-DRB1/HMOX1/HSP90AB1/IGF1/KLF2/KLF4/LAPTM5/LGALS9/MERTK/NFKB1/NLRP3/PRNP/RAC1/RGCC/SRGN/TMSB4X/TNFAIP3/TSPO/TYROBP/VSIG4	29	down	5.64834
GO:0002698	negative regulation of immune effector process	16/467	122/18903	5.55626e-08	2.41091e-06	1.64986e-06	A2M/ANXA1/APOA1/APOA2/ARRB2/CD59/CD84/FGL2/HLA-A/HLA-E/HMOX1/LGALS3/LGALS9/RPS19/SPI1/VSIG4	16	down	5.61782
GO:0016072	rRNA metabolic process	24/467	268/18903	5.9849e-08	2.57351e-06	1.76113e-06	NOP10/NUDT16/RPL10A/RPL11/RPL14/RPL26/RPL27/RPL35/RPL35A/RPL5/RPL7/RPL7A/RPS14/RPS15/RPS16/RPS17/RPS19/RPS21/RPS24/RPS25/RPS27/RPS28/RPS6/RPS8	24	down	5.58947
GO:0071675	regulation of mononuclear cell migration	16/467	123/18903	6.24419e-08	2.66103e-06	1.82103e-06	ABL2/AIF1/C3AR1/C5AR1/CCL3/CCL4/CSF1R/CXCL12/DUSP1/LGALS3/LGALS9/LGMN/MSN/PLA2G7/RHOA/SPI1	16	down	5.57495
GO:0034605	cellular response to heat	12/467	66/18903	6.59661e-08	2.78634e-06	1.90678e-06	BAG3/CHORDC1/DNAJB1/DNAJB6/HMOX1/HSBP1/HSP90AA1/HSP90AB1/HSPA1A/HSPA1B/HSPA6/IER5	12	down	5.55497
GO:0061900	glial cell activation	11/467	54/18903	6.83274e-08	2.86076e-06	1.95771e-06	AIF1/C1QA/C5AR1/CCL3/IFNGR1/IFNGR2/IL1B/ITGB2/JUN/TLR2/TYROBP	11	down	5.54352
GO:0006986	response to unfolded protein	17/467	141/18903	7.5575e-08	3.11392e-06	2.13096e-06	ATF3/BAG3/DNAJA1/DNAJB1/HSP90AA1/HSP90AB1/HSPA1A/HSPA1B/HSPA6/HSPA8/HSPB1/HSPD1/HSPE1/HSPH1/NFE2L2/PPP1R15B/SERPINH1	17	down	5.50669
GO:0044409	entry into host	18/467	158/18903	7.56788e-08	3.11392e-06	2.13096e-06	CD74/CD81/CD86/CTSB/CTSL/CXCL8/GSN/HLA-DRB1/HSPA1A/HSPA1B/ICAM1/IFITM2/IFITM3/LAMP1/LGALS1/LGALS9/LY6E/MRC1	18	down	5.50669
GO:0031638	zymogen activation	12/467	67/18903	7.85815e-08	3.20572e-06	2.19378e-06	ANXA2/APOH/CTSH/CTSL/CTSZ/FGA/FGG/HP/LGMN/PLAUR/RIPK2/S100A10	12	down	5.49407
GO:0043410	positive regulation of MAPK cascade	34/467	496/18903	8.98217e-08	3.63321e-06	2.48632e-06	APOE/ARRB2/AVPI1/C5AR1/CCL3/CCL3L3/CCL4/CD44/CD74/CD81/CDC42/CFLAR/CSF1R/CTNNB1/FGA/FGG/GADD45B/GNAI2/GPNMB/HLA-DRB1/ICAM1/IGF1/IL1B/IQGAP1/JUN/LAPTM5/LGALS9/RAP1A/RIPK2/RPS3/SDCBP/SOD1/SPI1/VEGFA	34	down	5.43971
GO:0061418	regulation of transcription from RNA polymerase II promoter in response to hypoxia	6/467	11/18903	9.15901e-08	3.67317e-06	2.51367e-06	CITED2/EGR1/HIF1A/NFE2L2/RBPJ/VEGFA	6	down	5.43496
GO:1903131	mononuclear cell differentiation	33/467	473/18903	9.26685e-08	3.67317e-06	2.51367e-06	ACTB/ANXA1/CD74/CD83/CD86/CEBPB/CLEC4E/CSF1R/CTNNB1/CTSL/EGR1/FGL2/HLA-DRA/HLA-DRB1/ID2/IL1B/JUN/JUNB/LGALS1/LGALS9/MAFB/MERTK/NLRP3/RBPJ/RHOA/RIPK2/RPL22/RPS6/SOD1/SPI1/TMEM176B/VEGFA/ZFP36L1	33	down	5.43496
GO:2001056	positive regulation of cysteine-type endopeptidase activity	17/467	143/18903	9.31183e-08	3.67317e-06	2.51367e-06	CASP1/CFLAR/CLEC7A/CTSD/CTSH/GSN/HSPD1/HSPE1/LAPTM5/LGALS9/LGMN/NDUFA13/NLRP3/RHOA/RIPK2/RPS27L/RPS3	17	down	5.43496
GO:0048545	response to steroid hormone	27/467	339/18903	1.02086e-07	3.99389e-06	2.73314e-06	A2M/ADM/AIF1/ANXA1/APOA2/ATP2B1/CALM3/CFLAR/DAB2/DNAJA1/FKBP4/FOSB/HMGB2/HSPA1A/HSPA1B/HSPA8/IGFBP7/NCOA4/PTGES3/RHOA/RPL27/SGK1/TLR2/TSPO/TXNIP/YWHAH/ZFP36L1	27	down	5.3986
GO:0050921	positive regulation of chemotaxis	17/467	144/18903	1.03217e-07	4.00532e-06	2.74097e-06	AIF1/C3AR1/C5AR1/CCL3/CCL4/CD74/CSF1R/CXCL12/CXCL8/HSPB1/LGALS9/LGMN/PLA2G7/RAC1/SPI1/TMSB4X/VEGFA	17	down	5.39736
GO:0070371	ERK1 and ERK2 cascade	27/467	340/18903	1.0839e-07	4.17213e-06	2.85512e-06	APOE/ARRB2/ATF3/C5AR1/CCL3/CCL3L3/CCL4/CD44/CD74/CFLAR/CSF1R/CTSH/DAB2/FGA/FGG/GNAI2/GPNMB/HLA-DRB1/ICAM1/IGF1/IL1B/JUN/LGALS9/RAP1A/RIPK2/TF/ZFP36L1	27	down	5.37964
GO:0051051	negative regulation of transport	33/467	479/18903	1.24308e-07	4.74659e-06	3.24824e-06	ANXA1/ANXA2/APOA2/APOC1/APOC3/APOE/BAG3/CALM3/CD74/CD84/FABP5/GNAI2/GSTO1/HES1/HMOX1/IL1B/INSIG1/IRS2/LGALS3/LGALS9/MIDN/NFKB1/OAZ1/PICALM/PPIF/RAB7A/RAC1/RAP1A/RIN3/SDCBP/SPI1/TLR2/TSPO	33	down	5.32362
GO:0050671	positive regulation of lymphocyte proliferation	17/467	146/18903	1.2647e-07	4.79081e-06	3.2785e-06	AIF1/ANXA1/CD74/CD81/CD86/FCGR3A/HES1/HLA-A/HLA-DPA1/HLA-DPB1/HLA-E/IGF1/IL1B/IRS2/LGALS9/RIPK2/RPS3	17	down	5.31959
GO:0032722	positive regulation of chemokine production	12/467	70/18903	1.30363e-07	4.8994e-06	3.35281e-06	AIF1/CD74/CD84/CLEC7A/CSF1R/EGR1/HIF1A/HMOX1/IL1B/LGALS9/RIPK2/TLR2	12	down	5.30986
GO:0046890	regulation of lipid biosynthetic process	19/467	182/18903	1.34168e-07	5.00299e-06	3.4237e-06	ADM/ANXA1/APOA1/APOC1/APOC3/APOE/ASAH1/CD74/CREBL2/DAB2/EGR1/FABP5/IGFBP7/IL1B/INSIG1/NFKB1/PDK4/SOD1/TSPO	19	down	5.30077
GO:2001237	negative regulation of extrinsic apoptotic signaling pathway	14/467	99/18903	1.45187e-07	5.37192e-06	3.67618e-06	CFLAR/FGA/FGG/GPX1/HMGB2/HMOX1/HSPA1A/HSPA1B/ICAM1/IGF1/IL1B/LGALS3/LMNA/TNFAIP3	14	down	5.26987
GO:0002699	positive regulation of immune effector process	23/467	261/18903	1.51412e-07	5.52514e-06	3.78103e-06	ANXA1/CD74/CD81/CD84/CD86/CLEC7A/HLA-A/HLA-DRA/HLA-DRB1/HLA-E/HMOX1/HSPD1/IL1B/ITGB2/LAMP1/LAPTM5/LGALS9/NLRP3/RBP4/RIPK2/RPS19/SPI1/TYROBP	23	down	5.25766
GO:1903706	regulation of hemopoiesis	30/467	413/18903	1.51643e-07	5.52514e-06	3.78103e-06	ACTB/ANXA1/C1QC/CCL3/CD74/CD83/CD86/CEBPB/CTNNB1/FGL2/HCLS1/HIF1A/HLA-DRA/HLA-DRB1/HMGB2/HSPA1A/HSPA1B/ID2/JUNB/LGALS9/MAFB/NFKBIA/NLRP3/RHOA/RIPK2/SOD1/SPI1/TMEM176B/TYROBP/ZFP36L1	30	down	5.25766
GO:0051250	negative regulation of lymphocyte activation	18/467	166/18903	1.61471e-07	5.83866e-06	3.99558e-06	ANXA1/CD74/CD86/CEBPB/FGL2/GPNMB/HLA-DRB1/ID2/LAPTM5/LGALS3/LGALS9/LST1/MERTK/PRNP/SAMSN1/TNFAIP3/TYROBP/VSIG4	18	down	5.23369
GO:0032946	positive regulation of mononuclear cell proliferation	17/467	149/18903	1.70389e-07	6.11479e-06	4.18455e-06	AIF1/ANXA1/CD74/CD81/CD86/FCGR3A/HES1/HLA-A/HLA-DPA1/HLA-DPB1/HLA-E/IGF1/IL1B/IRS2/LGALS9/RIPK2/RPS3	17	down	5.21362
GO:0070374	positive regulation of ERK1 and ERK2 cascade	21/467	223/18903	1.73535e-07	6.18123e-06	4.23001e-06	APOE/ARRB2/C5AR1/CCL3/CCL3L3/CCL4/CD44/CD74/CFLAR/CSF1R/FGA/FGG/GNAI2/GPNMB/HLA-DRB1/ICAM1/IGF1/JUN/LGALS9/RAP1A/RIPK2	21	down	5.20893
GO:0001774	microglial cell activation	10/467	47/18903	1.75624e-07	6.20902e-06	4.24903e-06	AIF1/C1QA/C5AR1/CCL3/IFNGR1/IFNGR2/ITGB2/JUN/TLR2/TYROBP	10	down	5.20698
GO:0070665	positive regulation of leukocyte proliferation	18/467	167/18903	1.76917e-07	6.20902e-06	4.24903e-06	AIF1/ANXA1/CD74/CD81/CD86/CSF1R/FCGR3A/HES1/HLA-A/HLA-DPA1/HLA-DPB1/HLA-E/IGF1/IL1B/IRS2/LGALS9/RIPK2/RPS3	18	down	5.20698
GO:1904667	negative regulation of ubiquitin protein ligase activity	6/467	12/18903	1.79357e-07	6.24871e-06	4.27619e-06	RPL11/RPL23/RPL37/RPL5/RPS15/RPS20	6	down	5.20421
GO:0097191	extrinsic apoptotic signaling pathway	21/467	224/18903	1.87178e-07	6.47391e-06	4.4303e-06	ATF3/BAG3/BCL2A1/CFLAR/FGA/FGG/G0S2/GPX1/HMGB2/HMOX1/HSPA1A/HSPA1B/ICAM1/IFI27/IGF1/IL1B/LGALS3/LMNA/NDUFA13/SPI1/TNFAIP3	21	down	5.18883
GO:0046718	viral entry into host cell	17/467	151/18903	2.06954e-07	7.10642e-06	4.86315e-06	CD74/CD81/CD86/CTSB/CTSL/GSN/HLA-DRB1/HSPA1A/HSPA1B/ICAM1/IFITM2/IFITM3/LAMP1/LGALS1/LGALS9/LY6E/MRC1	17	down	5.14835
GO:0036003	positive regulation of transcription from RNA polymerase II promoter in response to stress	7/467	19/18903	2.09253e-07	7.13161e-06	4.88039e-06	ATF3/CEBPB/HIF1A/KLF2/NFE2L2/RBPJ/VEGFA	7	down	5.14681
GO:0150076	neuroinflammatory response	12/467	73/18903	2.10676e-07	7.13161e-06	4.88039e-06	AIF1/C1QA/C5AR1/CCL3/IFNGR1/IFNGR2/IGF1/IL1B/ITGB2/JUN/TLR2/TYROBP	12	down	5.14681
GO:0002286	T cell activation involved in immune response	15/467	118/18903	2.19533e-07	7.3791e-06	5.04975e-06	ANXA1/CD74/CD81/CD86/CLEC4E/FGL2/HLA-DRA/HLA-DRB1/ICAM1/JUNB/LGALS3/LGALS9/NLRP3/RIPK2/RPS6	15	down	5.132
GO:0002285	lymphocyte activation involved in immune response	20/467	207/18903	2.2501e-07	7.51029e-06	5.13953e-06	ANXA1/CD74/CD81/CD86/CLEC4E/FCGR3A/FGL2/HLA-DRA/HLA-DRB1/HSPD1/ICAM1/JUNB/LAMP1/LGALS1/LGALS3/LGALS9/NLRP3/RIPK2/RPS6/SPI1	20	down	5.12434
GO:0007249	I-kappaB kinase/NF-kappaB signaling	24/467	288/18903	2.30198e-07	7.63011e-06	5.22153e-06	BIRC3/CARD16/CASP1/CD74/CFLAR/CLEC7A/CTNNB1/GAPDH/HLA-DRB1/HMOX1/HSPB1/IL1B/LGALS1/LGALS9/LITAF/NFKBIA/RHOA/RHOC/RIPK2/SQSTM1/TANK/TLR2/TNFAIP3/VAPA	24	down	5.11747
GO:0071706	tumor necrosis factor superfamily cytokine production	19/467	189/18903	2.4333e-07	7.9549e-06	5.44379e-06	ARRB2/CCL3/CD14/CD84/CD86/CLEC7A/FCGR3A/GPNMB/HLA-E/HSPB1/IFNGR1/IGF1/LGALS9/LY96/RIPK2/TLR2/TNFAIP3/TSPO/TYROBP	19	down	5.09937
GO:1903555	regulation of tumor necrosis factor superfamily cytokine production	19/467	189/18903	2.4333e-07	7.9549e-06	5.44379e-06	ARRB2/CCL3/CD14/CD84/CD86/CLEC7A/FCGR3A/GPNMB/HLA-E/HSPB1/IFNGR1/IGF1/LGALS9/LY96/RIPK2/TLR2/TNFAIP3/TSPO/TYROBP	19	down	5.09937
GO:0050777	negative regulation of immune response	19/467	190/18903	2.64294e-07	8.58148e-06	5.87258e-06	A2M/AMBP/ANXA1/ARRB2/CD59/CD84/FGL2/GPX1/HLA-A/HLA-DRB1/HLA-E/HMOX1/LGALS3/LGALS9/RPS19/SAMSN1/SPI1/TNFAIP3/VSIG4	19	down	5.06644
GO:0016485	protein processing	22/467	250/18903	2.89272e-07	9.32902e-06	6.38415e-06	ANXA2/APOH/CARD16/CASP1/CPM/CTSH/CTSL/CTSS/CTSZ/FGA/FGG/GSN/HP/LGMN/MAFB/PLA2G7/PLAUR/PRNP/RIPK2/S100A10/SEC11A/SRGN	22	down	5.03016
GO:0002269	leukocyte activation involved in inflammatory response	10/467	50/18903	3.26049e-07	1.03749e-05	7.09985e-06	AIF1/C1QA/C5AR1/CCL3/IFNGR1/IFNGR2/ITGB2/JUN/TLR2/TYROBP	10	down	4.98402
GO:1902041	regulation of extrinsic apoptotic signaling pathway via death domain receptors	10/467	50/18903	3.26049e-07	1.03749e-05	7.09985e-06	ATF3/CFLAR/FGA/FGG/GPX1/HMGB2/HMOX1/ICAM1/LGALS3/TNFAIP3	10	down	4.98402
GO:0010950	positive regulation of endopeptidase activity	18/467	174/18903	3.28838e-07	1.03943e-05	7.11317e-06	CASP1/CFLAR/CLEC7A/CTSD/CTSH/GSN/HSPD1/HSPE1/LAPTM5/LGALS9/LGMN/NDUFA13/NLRP3/PICALM/RHOA/RIPK2/RPS27L/RPS3	18	down	4.9832
GO:0042102	positive regulation of T cell proliferation	14/467	106/18903	3.45015e-07	1.08339e-05	7.414e-06	AIF1/ANXA1/CD81/CD86/HES1/HLA-A/HLA-DPA1/HLA-DPB1/HLA-E/IGF1/IL1B/LGALS9/RIPK2/RPS3	14	down	4.96521
GO:0031663	lipopolysaccharide-mediated signaling pathway	11/467	63/18903	3.59803e-07	1.10796e-05	7.58214e-06	CARD16/CCL3/CD14/IL1B/LY86/LY96/NFKBIA/RIPK2/SPI1/TLR2/TNFAIP3	11	down	4.95548
GO:0032623	interleukin-2 production	11/467	63/18903	3.59803e-07	1.10796e-05	7.58214e-06	ANXA1/CD83/CD86/CLEC7A/IL1B/LAPTM5/PRNP/RIPK2/RPS3/TNFAIP3/VSIG4	11	down	4.95548
GO:0032663	regulation of interleukin-2 production	11/467	63/18903	3.59803e-07	1.10796e-05	7.58214e-06	ANXA1/CD83/CD86/CLEC7A/IL1B/LAPTM5/PRNP/RIPK2/RPS3/TNFAIP3/VSIG4	11	down	4.95548
GO:0010952	positive regulation of peptidase activity	19/467	194/18903	3.6573e-07	1.11899e-05	7.65763e-06	CASP1/CFLAR/CLEC7A/CTSD/CTSH/GSN/HSPD1/HSPE1/LAPTM5/LGALS9/LGMN/NDUFA13/NLRP3/PICALM/RHOA/RIPK2/RPS27L/RPS3/TANK	19	down	4.95117
GO:0030217	T cell differentiation	24/467	296/18903	3.80503e-07	1.15678e-05	7.9162e-06	ACTB/ANXA1/CD74/CD83/CD86/CLEC4E/CTNNB1/CTSL/EGR1/FGL2/HLA-DRA/HLA-DRB1/IL1B/JUNB/LGALS9/MAFB/NLRP3/RHOA/RIPK2/RPL22/RPS6/SOD1/SPI1/ZFP36L1	24	down	4.93675
GO:0043122	regulation of I-kappaB kinase/NF-kappaB signaling	22/467	255/18903	4.06819e-07	1.22895e-05	8.41011e-06	BIRC3/CARD16/CASP1/CD74/CFLAR/CLEC7A/CTNNB1/GAPDH/HLA-DRB1/HMOX1/HSPB1/IL1B/LGALS1/LGALS9/LITAF/RHOA/RHOC/RIPK2/SQSTM1/TANK/TNFAIP3/VAPA	22	down	4.91046
GO:0070555	response to interleukin-1	16/467	141/18903	4.23114e-07	1.27014e-05	8.69198e-06	ANXA1/CCL3/CCL3L3/CCL4/CEBPB/CXCL8/EGR1/FGG/HES1/HIF1A/IL1B/KLF2/LGALS9/NFKB1/RIPK2/TANK	16	down	4.89615
GO:0006959	humoral immune response	25/467	320/18903	4.37707e-07	1.30574e-05	8.93556e-06	A2M/C1QA/C1QB/C1QC/C2/CD59/CD81/CD83/CFD/CXCL2/CXCL3/CXCL8/FGA/GAPDH/HLA-A/HLA-DRB1/HLA-E/IL1B/LYZ/RBPJ/RGCC/RPL39/RPS19/TF/VSIG4	25	down	4.88414
GO:0043280	positive regulation of cysteine-type endopeptidase activity involved in apoptotic process	15/467	125/18903	4.69759e-07	1.39265e-05	9.53033e-06	CASP1/CFLAR/CLEC7A/CTSD/CTSH/GSN/HSPD1/HSPE1/LAPTM5/LGALS9/NDUFA13/NLRP3/RHOA/RPS27L/RPS3	15	down	4.85616
GO:0032102	negative regulation of response to external stimulus	30/467	436/18903	4.83316e-07	1.42399e-05	9.74483e-06	A2M/AIF1/ANXA2/APOA1/APOE/APOH/ARRB2/CARD16/DUSP1/FGA/FGG/FGL2/GPX1/HLA-A/HLA-DRB1/HLA-E/IGF1/KLF4/LGALS9/METRNL/NFKB1/NLRP3/PLAUR/RIN3/RPS19/SOCS3/SOD1/TNFAIP3/VSIG4/VTN	30	down	4.84649
GO:1903557	positive regulation of tumor necrosis factor superfamily cytokine production	14/467	109/18903	4.89135e-07	1.4323e-05	9.80166e-06	CCL3/CD14/CD84/CD86/CLEC7A/FCGR3A/HLA-E/HSPB1/IFNGR1/LGALS9/LY96/RIPK2/TLR2/TYROBP	14	down	4.84397
GO:0062197	cellular response to chemical stress	26/467	345/18903	5.1462e-07	1.49773e-05	1.02495e-05	AIF1/AKR1B1/ANXA1/CASP1/CTNNB1/DNAJA1/GPX1/HIF1A/HMOX1/HSPA1A/HSPA1B/HSPB1/JUN/KLF2/NFE2L2/NLRP3/PPIF/RHOB/RPS3/SERPINB6/SOD1/SOD2/TNFAIP3/TSPO/YBX3/ZFP36L1	26	down	4.82457
GO:0019216	regulation of lipid metabolic process	26/467	347/18903	5.74673e-07	1.66237e-05	1.13762e-05	ADM/ANXA1/APOA1/APOA2/APOC1/APOC3/APOE/ASAH1/CD74/CD81/CDC42/CREBL2/DAB2/EGR1/FABP5/ID2/IGFBP7/IL1B/INSIG1/IRS2/NFKB1/NPC2/PDK4/PSAP/SOD1/TSPO	26	down	4.77927
GO:0032611	interleukin-1 beta production	14/467	111/18903	6.1315e-07	1.742e-05	1.19211e-05	APOA1/ARRB2/CARD16/CASP1/CCL3/CLEC7A/EGR1/HSPB1/IGF1/LGALS9/NLRP3/RIPK2/TNFAIP3/TYROBP	14	down	4.75895
GO:0032651	regulation of interleukin-1 beta production	14/467	111/18903	6.1315e-07	1.742e-05	1.19211e-05	APOA1/ARRB2/CARD16/CASP1/CCL3/CLEC7A/EGR1/HSPB1/IGF1/LGALS9/NLRP3/RIPK2/TNFAIP3/TYROBP	14	down	4.75895
GO:1901222	regulation of NIK/NF-kappaB signaling	14/467	111/18903	6.1315e-07	1.742e-05	1.19211e-05	CD14/CD86/IL1B/LAPTM5/LGALS9/LIMS1/LITAF/NFKBIA/NLRP3/RHOA/RPS3/SPI1/TLR2/TMSB4X	14	down	4.75895
GO:0035966	response to topologically incorrect protein	17/467	163/18903	6.2146e-07	1.75517e-05	1.20112e-05	ATF3/BAG3/DNAJA1/DNAJB1/HSP90AA1/HSP90AB1/HSPA1A/HSPA1B/HSPA6/HSPA8/HSPB1/HSPD1/HSPE1/HSPH1/NFE2L2/PPP1R15B/SERPINH1	17	down	4.75568
GO:1902042	negative regulation of extrinsic apoptotic signaling pathway via death domain receptors	8/467	31/18903	6.25577e-07	1.7564e-05	1.20196e-05	CFLAR/FGA/FGG/GPX1/HMGB2/HMOX1/ICAM1/TNFAIP3	8	down	4.75538
GO:0030218	erythrocyte differentiation	15/467	128/18903	6.40117e-07	1.78671e-05	1.2227e-05	CITED2/HCLS1/HIF1A/HMGB2/HSPA1A/HSPA1B/ID2/KLF2/MAFB/RPS14/RPS19/RPS6/SPI1/VEGFA/ZFP36L1	15	down	4.74795
GO:0022408	negative regulation of cell-cell adhesion	19/467	202/18903	6.82151e-07	1.89033e-05	1.29361e-05	ANXA1/APOA1/CD74/CD86/CEBPB/CXCL12/FGG/FGL2/GPNMB/HLA-DRB1/KLF4/LAPTM5/LGALS3/LGALS9/PRNP/RGCC/SPI1/VEGFA/VSIG4	19	down	4.72346
GO:0048259	regulation of receptor-mediated endocytosis	14/467	112/18903	6.85161e-07	1.89033e-05	1.29361e-05	ANXA2/APOC1/APOC3/ARRB2/CD63/DAB2/PICALM/PPT1/RAC1/RIN3/SDCBP/TF/VEGFA/VTN	14	down	4.72346
GO:0032640	tumor necrosis factor production	18/467	184/18903	7.54285e-07	2.05726e-05	1.40785e-05	ARRB2/CCL3/CD14/CD84/CLEC7A/FCGR3A/GPNMB/HLA-E/HSPB1/IFNGR1/IGF1/LGALS9/LY96/RIPK2/TLR2/TNFAIP3/TSPO/TYROBP	18	down	4.68671
GO:0032680	regulation of tumor necrosis factor production	18/467	184/18903	7.54285e-07	2.05726e-05	1.40785e-05	ARRB2/CCL3/CD14/CD84/CLEC7A/FCGR3A/GPNMB/HLA-E/HSPB1/IFNGR1/IGF1/LGALS9/LY96/RIPK2/TLR2/TNFAIP3/TSPO/TYROBP	18	down	4.68671
GO:0032612	interleukin-1 production	15/467	130/18903	7.8272e-07	2.09883e-05	1.4363e-05	ANXA1/APOA1/ARRB2/CARD16/CASP1/CCL3/CLEC7A/EGR1/HSPB1/IGF1/LGALS9/NLRP3/RIPK2/TNFAIP3/TYROBP	15	down	4.67802
GO:0032652	regulation of interleukin-1 production	15/467	130/18903	7.8272e-07	2.09883e-05	1.4363e-05	ANXA1/APOA1/ARRB2/CARD16/CASP1/CCL3/CLEC7A/EGR1/HSPB1/IGF1/LGALS9/NLRP3/RIPK2/TNFAIP3/TYROBP	15	down	4.67802
GO:0071621	granulocyte chemotaxis	15/467	130/18903	7.8272e-07	2.09883e-05	1.4363e-05	ANXA1/C3AR1/C5AR1/CCL3/CCL3L3/CCL4/CD74/CSF1R/CXCL2/CXCL3/CXCL8/IL1B/ITGB2/LGALS3/RAC1	15	down	4.67802
GO:0032642	regulation of chemokine production	13/467	98/18903	8.60369e-07	2.29416e-05	1.56996e-05	AIF1/CD74/CD84/CLEC7A/CSF1R/EGR1/HIF1A/HMOX1/IL1B/KLF4/LGALS9/RIPK2/TLR2	13	down	4.63938
GO:0046634	regulation of alpha-beta T cell activation	14/467	115/18903	9.48908e-07	2.51619e-05	1.72191e-05	ANXA1/CD81/CD83/CD86/HLA-A/HLA-DRA/HLA-DRB1/HLA-E/HSPH1/JUNB/LGALS9/NLRP3/RHOA/RIPK2	14	down	4.59926
GO:0032602	chemokine production	13/467	99/18903	9.68477e-07	2.55389e-05	1.74771e-05	AIF1/CD74/CD84/CLEC7A/CSF1R/EGR1/HIF1A/HMOX1/IL1B/KLF4/LGALS9/RIPK2/TLR2	13	down	4.5928
GO:0051702	biological process involved in interaction with symbiont	14/467	116/18903	1.05516e-06	2.76719e-05	1.89368e-05	APOE/CCL3/CCL4/CDC42/CSF1R/EEF1A1/GAPDH/GPX1/HSPA8/HSPD1/IFI27/JUN/STOM/VAPA	14	down	4.55796
GO:0051604	protein maturation	25/467	336/18903	1.07859e-06	2.81318e-05	1.92515e-05	ANXA2/APOH/CARD16/CASP1/CPM/CTSH/CTSL/CTSS/CTSZ/F13A1/FGA/FGG/GSN/HP/HSPD1/LGMN/MAFB/PLA2G7/PLAUR/PRNP/RIPK2/S100A10/SEC11A/SERPINH1/SRGN	25	down	4.5508
GO:0010632	regulation of epithelial cell migration	23/467	292/18903	1.10086e-06	2.8416e-05	1.9446e-05	ANXA1/APOE/APOH/CTSH/DNAJA4/GLUL/HBEGF/HIF1A/HMOX1/HSPB1/IRS2/JUN/KLF4/LGMN/NFE2L2/RAC1/RGCC/RHOA/RHOB/RTN4/SPARC/TMSB4X/VEGFA	23	down	4.54644
GO:0006909	phagocytosis	24/467	314/18903	1.10139e-06	2.8416e-05	1.9446e-05	AHSG/AIF1/ANXA1/APOA1/APOA2/C2/CD14/CD302/CD93/CDC42/CLEC7A/GSN/IL1B/ITGB2/MERTK/MSR1/RAB20/RAB31/RAB7A/RAC1/RHOG/SOD1/TLR2/TYROBP	24	down	4.54644
GO:0001906	cell killing	18/467	189/18903	1.1171e-06	2.8513e-05	1.95123e-05	ARRB2/CD59/CLEC7A/CTSH/FCGR3A/GAPDH/HLA-A/HLA-DRA/HLA-DRB1/HLA-E/HSP90AB1/ICAM1/LAMP1/LGALS9/LYZ/RPS19/SPI1/TYROBP	18	down	4.54496
GO:0043123	positive regulation of I-kappaB kinase/NF-kappaB signaling	18/467	189/18903	1.1171e-06	2.8513e-05	1.95123e-05	BIRC3/CARD16/CASP1/CD74/CFLAR/CLEC7A/CTNNB1/GAPDH/HLA-DRB1/HMOX1/IL1B/LGALS1/LGALS9/LITAF/RHOA/RHOC/RIPK2/VAPA	18	down	4.54496
GO:0008625	extrinsic apoptotic signaling pathway via death domain receptors	12/467	85/18903	1.1532e-06	2.92778e-05	2.00357e-05	ATF3/BAG3/CFLAR/FGA/FGG/GPX1/HMGB2/HMOX1/ICAM1/LGALS3/SPI1/TNFAIP3	12	down	4.53346
GO:0070372	regulation of ERK1 and ERK2 cascade	24/467	315/18903	1.16536e-06	2.943e-05	2.01399e-05	APOE/ARRB2/ATF3/C5AR1/CCL3/CCL3L3/CCL4/CD44/CD74/CFLAR/CSF1R/DAB2/FGA/FGG/GNAI2/GPNMB/HLA-DRB1/ICAM1/IGF1/IL1B/JUN/LGALS9/RAP1A/RIPK2	24	down	4.53121
GO:0002831	regulation of response to biotic stimulus	26/467	361/18903	1.21315e-06	3.0316e-05	2.07462e-05	A2M/APOE/ARRB2/BIRC3/CARD16/CD14/CLEC7A/FGL2/HLA-A/HLA-DRB1/HLA-E/HMGB2/HSP90AA1/HSPD1/IL1B/LAMP1/LGALS9/LY86/LY96/NFE2L2/RIPK2/RPS19/SPI1/TNFAIP3/TYROBP/VSIG4	26	down	4.51833
GO:0042176	regulation of protein catabolic process	26/467	361/18903	1.21315e-06	3.0316e-05	2.07462e-05	ANXA2/APOE/CD81/CST3/DAB2/EEF1A1/GPX1/HSP90AA1/HSP90AB1/HSPA1A/HSPA1B/IL1B/MSN/NDUFA13/NFE2L2/OAZ1/PLK3/RAB7A/RNF144B/RPL11/SDCBP/TIMP1/TIMP2/TNFAIP3/UBB/ZFAND2A	26	down	4.51833
GO:0002548	monocyte chemotaxis	11/467	71/18903	1.25248e-06	3.11359e-05	2.13073e-05	AIF1/ANXA1/CCL3/CCL3L3/CCL4/CXCL12/DUSP1/LGALS3/LGMN/PLA2G7/RPS19	11	down	4.50674
GO:0050673	epithelial cell proliferation	31/467	481/18903	1.26103e-06	3.11859e-05	2.13415e-05	APOA1/APOE/APOH/C5AR1/CDC42/CEBPB/CFLAR/CTNNB1/CXCL12/DAB2/EGFL7/GLUL/GPX1/HES1/HIF1A/HMGB2/HMOX1/ID2/IGF1/IRS2/JUN/LIPA/NEAT1/NR4A1/RBPJ/RGCC/RTN4/SPARC/TNFAIP3/VEGFA/ZFP36L1	31	down	4.50604
GO:2000516	positive regulation of CD4-positive, alpha-beta T cell activation	9/467	45/18903	1.27645e-06	3.14046e-05	2.14912e-05	ANXA1/CD81/CD83/CD86/HLA-DRA/HLA-DRB1/LGALS9/NLRP3/RIPK2	9	down	4.50301
GO:1902105	regulation of leukocyte differentiation	24/467	317/18903	1.30365e-06	3.19092e-05	2.18365e-05	ACTB/ANXA1/C1QC/CCL3/CD74/CD83/CD86/CEBPB/CTNNB1/FGL2/HCLS1/HLA-DRA/HLA-DRB1/ID2/JUNB/LGALS9/MAFB/NLRP3/RHOA/RIPK2/SOD1/TMEM176B/TYROBP/ZFP36L1	24	down	4.49608
GO:0031341	regulation of cell killing	13/467	102/18903	1.36908e-06	3.334e-05	2.28156e-05	ARRB2/CD59/CLEC7A/HLA-A/HLA-DRA/HLA-DRB1/HLA-E/HSP90AB1/ICAM1/LAMP1/LGALS9/SPI1/TYROBP	13	down	4.47703
GO:2001236	regulation of extrinsic apoptotic signaling pathway	16/467	155/18903	1.52336e-06	3.69085e-05	2.52577e-05	ATF3/CFLAR/FGA/FGG/G0S2/GPX1/HMGB2/HMOX1/HSPA1A/HSPA1B/ICAM1/IGF1/IL1B/LGALS3/LMNA/TNFAIP3	16	down	4.43287
GO:0010631	epithelial cell migration	26/467	366/18903	1.56786e-06	3.77949e-05	2.58643e-05	ANXA1/APOA1/APOE/APOH/CTSH/DNAJA4/GLUL/GPX1/HBEGF/HIF1A/HMOX1/HSPB1/IRS2/JUN/KLF4/LGMN/NFE2L2/NR4A1/RAC1/RGCC/RHOA/RHOB/RTN4/SPARC/TMSB4X/VEGFA	26	down	4.42257
GO:0071677	positive regulation of mononuclear cell migration	11/467	73/18903	1.66502e-06	3.99354e-05	2.73291e-05	ABL2/AIF1/CCL3/CCL4/CXCL12/LGALS3/LGALS9/LGMN/PLA2G7/RHOA/SPI1	11	down	4.39864
GO:0002443	leukocyte mediated immunity	30/467	463/18903	1.682e-06	4.01409e-05	2.74697e-05	ARRB2/C1QA/C1QB/C1QC/C2/CCL3/CD74/CD81/CD84/CLEC7A/CTSH/FCGR3A/HLA-A/HLA-DMA/HLA-DPA1/HLA-DPB1/HLA-DRA/HLA-DRB1/HLA-E/HMOX1/HSPD1/ICAM1/IL1B/ITGB2/LAMP1/LGALS9/NLRP3/SNAP23/SPI1/TYROBP	30	down	4.39641
GO:0043372	positive regulation of CD4-positive, alpha-beta T cell differentiation	8/467	35/18903	1.71123e-06	4.06353e-05	2.7808e-05	ANXA1/CD83/CD86/HLA-DRA/HLA-DRB1/LGALS9/NLRP3/RIPK2	8	down	4.3911
GO:0090132	epithelium migration	26/467	369/18903	1.82412e-06	4.31017e-05	2.94959e-05	ANXA1/APOA1/APOE/APOH/CTSH/DNAJA4/GLUL/GPX1/HBEGF/HIF1A/HMOX1/HSPB1/IRS2/JUN/KLF4/LGMN/NFE2L2/NR4A1/RAC1/RGCC/RHOA/RHOB/RTN4/SPARC/TMSB4X/VEGFA	26	down	4.36551
GO:0032760	positive regulation of tumor necrosis factor production	13/467	105/18903	1.9109e-06	4.49297e-05	3.07468e-05	CCL3/CD14/CD84/CLEC7A/FCGR3A/HLA-E/HSPB1/IFNGR1/LGALS9/LY96/RIPK2/TLR2/TYROBP	13	down	4.34747
GO:0097530	granulocyte migration	16/467	158/18903	1.96528e-06	4.59818e-05	3.14668e-05	ANXA1/C3AR1/C5AR1/CCL3/CCL3L3/CCL4/CD74/CSF1R/CXCL2/CXCL3/CXCL8/IL1B/ITGB2/LGALS3/RAC1/RHOG	16	down	4.33741
GO:0001667	ameboidal-type cell migration	31/467	492/18903	2.02247e-06	4.70891e-05	3.22246e-05	ANXA1/APOA1/APOE/APOH/ARHGDIB/CDC42/CTSH/DNAJA4/GLUL/GPX1/HBEGF/HIF1A/HMOX1/HSPB1/IQGAP1/IRS2/JUN/KLF4/LGMN/NFE2L2/NR4A1/RAC1/RGCC/RHOA/RHOB/RTN4/SPARC/TIMP1/TMSB4X/VEGFA/ZFAND5	31	down	4.32708
GO:0002291	T cell activation via T cell receptor contact with antigen bound to MHC molecule on antigen presenting cell	5/467	10/18903	2.04921e-06	4.74799e-05	3.2492e-05	CD81/FGL2/ICAM1/LGALS3/LGALS9	5	down	4.32349
GO:0030098	lymphocyte differentiation	28/467	419/18903	2.069e-06	4.77068e-05	3.26473e-05	ACTB/ANXA1/CD74/CD83/CD86/CLEC4E/CTNNB1/CTSL/EGR1/FGL2/HLA-DRA/HLA-DRB1/ID2/IL1B/JUNB/LGALS1/LGALS9/MAFB/MERTK/NLRP3/RBPJ/RHOA/RIPK2/RPL22/RPS6/SOD1/SPI1/ZFP36L1	28	down	4.32142
GO:0030593	neutrophil chemotaxis	13/467	106/18903	2.12979e-06	4.88064e-05	3.33998e-05	C3AR1/C5AR1/CCL3/CCL3L3/CCL4/CD74/CXCL2/CXCL3/CXCL8/IL1B/ITGB2/LGALS3/RAC1	13	down	4.31152
GO:0045765	regulation of angiogenesis	25/467	349/18903	2.1451e-06	4.88064e-05	3.33998e-05	ADM/APOH/BTG1/C3AR1/C5AR1/CTNNB1/CTSH/CXCL8/GLUL/GPNMB/HIF1A/HMOX1/HSPB1/IL1B/ITGAX/KLF2/KLF4/NFE2L2/NINJ1/RGCC/RHOB/SPARC/STAB1/TNFAIP3/VEGFA	25	down	4.31152
GO:0060191	regulation of lipase activity	12/467	90/18903	2.14736e-06	4.88064e-05	3.33998e-05	ABL2/ANXA1/APOA1/APOA2/APOC1/APOC3/APOH/C5AR1/CD86/PPT1/RHOA/RHOC	12	down	4.31152
GO:0002253	activation of immune response	27/467	397/18903	2.26557e-06	5.12491e-05	3.50714e-05	A2M/C1QA/C1QB/C1QC/C2/C3AR1/C5AR1/CD59/CD81/CFD/CLEC7A/ELF1/FPR3/HLA-A/HLA-DPB1/HLA-DRB1/HSP90AA1/IL1B/LAPTM5/LCP2/LGALS3/PRNP/RGCC/RIPK2/RPS3/TYROBP/VSIG4	27	down	4.29031
GO:0090130	tissue migration	26/467	374/18903	2.33809e-06	5.26402e-05	3.60233e-05	ANXA1/APOA1/APOE/APOH/CTSH/DNAJA4/GLUL/GPX1/HBEGF/HIF1A/HMOX1/HSPB1/IRS2/JUN/KLF4/LGMN/NFE2L2/NR4A1/RAC1/RGCC/RHOA/RHOB/RTN4/SPARC/TMSB4X/VEGFA	26	down	4.27868
GO:0038061	NIK/NF-kappaB signaling	15/467	142/18903	2.41702e-06	5.41617e-05	3.70646e-05	BIRC3/CD14/CD86/IL1B/LAPTM5/LGALS9/LIMS1/LITAF/NFKBIA/NLRP3/RHOA/RPS3/SPI1/TLR2/TMSB4X	15	down	4.26631
GO:0045428	regulation of nitric oxide biosynthetic process	10/467	62/18903	2.61843e-06	5.84008e-05	3.99655e-05	AIF1/CLEC7A/HSP90AA1/HSP90AB1/IL1B/KLF2/KLF4/RAC1/SOD2/TSPO	10	down	4.23358
GO:1901342	regulation of vasculature development	25/467	355/18903	2.90891e-06	6.44696e-05	4.41186e-05	ADM/APOH/BTG1/C3AR1/C5AR1/CTNNB1/CTSH/CXCL8/GLUL/GPNMB/HIF1A/HMOX1/HSPB1/IL1B/ITGAX/KLF2/KLF4/NFE2L2/NINJ1/RGCC/RHOB/SPARC/STAB1/TNFAIP3/VEGFA	25	down	4.19064
GO:1903829	positive regulation of protein localization	29/467	451/18903	2.91755e-06	6.44696e-05	4.41186e-05	BAG3/CD81/FGA/FGG/GLUL/HCLS1/HIF1A/HLA-DRB1/HSP90AA1/HSP90AB1/IGF1/IL1B/IRS2/ITGB2/LGALS3/MSN/OAZ1/PLK3/PRNP/RBP4/RHOG/RTN4/SLC5A3/SQSTM1/STOM/TLR2/TOMM7/TYROBP/UBE2D3	29	down	4.19064
GO:0031639	plasminogen activation	7/467	27/18903	3.10691e-06	6.83377e-05	4.67656e-05	ANXA2/APOH/CTSZ/FGA/FGG/PLAUR/S100A10	7	down	4.16534
GO:0050679	positive regulation of epithelial cell proliferation	19/467	224/18903	3.2242e-06	7.04981e-05	4.82441e-05	C5AR1/CDC42/CFLAR/CTNNB1/CXCL12/EGFL7/GLUL/HIF1A/HMGB2/HMOX1/IGF1/IRS2/JUN/NEAT1/NR4A1/RBPJ/RTN4/TNFAIP3/VEGFA	19	down	4.15182
GO:0042304	regulation of fatty acid biosynthetic process	9/467	50/18903	3.23467e-06	7.04981e-05	4.82441e-05	ANXA1/APOA1/APOC1/APOC3/CD74/FABP5/IL1B/INSIG1/PDK4	9	down	4.15182
GO:0045920	negative regulation of exocytosis	8/467	38/18903	3.33175e-06	7.22839e-05	4.94661e-05	ANXA1/CD84/GNAI2/HMOX1/LGALS9/RAB7A/RAP1A/SPI1	8	down	4.14096
GO:0000302	response to reactive oxygen species	18/467	204/18903	3.34964e-06	7.23431e-05	4.95067e-05	ANXA1/APOE/GPX1/HIF1A/HMOX1/HP/JUN/KLF2/NFE2L2/PLK3/PPIF/PPP1R15B/RHOB/RPS3/SOD1/SOD2/TNFAIP3/TXNIP	18	down	4.1406
GO:0022604	regulation of cell morphogenesis	23/467	312/18903	3.39657e-06	7.30263e-05	4.99742e-05	ANXA1/APOA1/CCL3/CD44/CDC42/CDC42EP3/CSF1R/DAB2/FGA/FGG/ITGB2/LIMS1/LST1/MSN/RAC1/RHOA/RHOB/RHOC/RHOG/RHOQ/S100A10/SPARC/VEGFA	23	down	4.13652
GO:0071347	cellular response to interleukin-1	13/467	111/18903	3.59383e-06	7.69208e-05	5.26394e-05	CCL3/CCL3L3/CCL4/CEBPB/CXCL8/EGR1/FGG/HES1/HIF1A/IL1B/KLF2/NFKB1/TANK	13	down	4.11396
GO:0042167	heme catabolic process	5/467	11/18903	3.68056e-06	7.77314e-05	5.31941e-05	AMBP/BLVRA/BLVRB/HMOX1/SLCO2B1	5	down	4.1094
GO:0046149	pigment catabolic process	5/467	11/18903	3.68056e-06	7.77314e-05	5.31941e-05	AMBP/BLVRA/BLVRB/HMOX1/SLCO2B1	5	down	4.1094
GO:0090084	negative regulation of inclusion body assembly	5/467	11/18903	3.68056e-06	7.77314e-05	5.31941e-05	DNAJA4/DNAJB1/DNAJB6/HSPA1A/HSPA1B	5	down	4.1094
GO:0010038	response to metal ion	25/467	360/18903	3.72755e-06	7.83771e-05	5.36359e-05	ACTG1/CALM3/CD14/FABP4/FGA/FGG/FOSB/HIF1A/HMOX1/IQGAP1/JUN/JUNB/JUND/LGMN/MCOLN1/MT2A/NFE2L2/PPIF/PRNP/SLC40A1/SOD1/SOD2/TF/TSPO/TXNIP	25	down	4.10581
GO:1902903	regulation of supramolecular fiber organization	26/467	384/18903	3.78489e-06	7.92337e-05	5.42221e-05	ACTG1/APOA1/APOE/ARPC5/CAPZA2/CDC42/CDC42EP3/COTL1/CXCL12/FKBP4/GMFG/GPX1/GSN/HCLS1/HSPA1A/HSPA1B/HSPA8/PFDN5/RAC1/RGCC/RHOA/RHOC/RPS3/S100A10/TMSB10/TMSB4X	26	down	4.10109
GO:0030225	macrophage differentiation	9/467	51/18903	3.8428e-06	8.00948e-05	5.48114e-05	C1QC/CDC42/CSF1R/HCLS1/HLA-DRB1/ID2/SPI1/TLR2/VEGFA	9	down	4.0964
GO:0080164	regulation of nitric oxide metabolic process	10/467	65/18903	4.08052e-06	8.46797e-05	5.7949e-05	AIF1/CLEC7A/HSP90AA1/HSP90AB1/IL1B/KLF2/KLF4/RAC1/SOD2/TSPO	10	down	4.07222
GO:0042542	response to hydrogen peroxide	14/467	130/18903	4.16059e-06	8.5597e-05	5.85767e-05	ANXA1/GPX1/HMOX1/HP/KLF2/NFE2L2/PPIF/PPP1R15B/RHOB/RPS3/SOD1/SOD2/TNFAIP3/TXNIP	14	down	4.06754
GO:1990266	neutrophil migration	14/467	130/18903	4.16059e-06	8.5597e-05	5.85767e-05	C3AR1/C5AR1/CCL3/CCL3L3/CCL4/CD74/CXCL2/CXCL3/CXCL8/IL1B/ITGB2/LGALS3/RAC1/RHOG	14	down	4.06754
GO:0002221	pattern recognition receptor signaling pathway	17/467	187/18903	4.18181e-06	8.56642e-05	5.86227e-05	ARRB2/BIRC3/CASP1/CD14/CLEC4E/CTSS/HSPA1A/HSPA1B/HSPD1/LY96/NFKBIA/NINJ1/NLRP3/RIPK2/RTN4/TLR2/TNFAIP3	17	down	4.0672
GO:0045807	positive regulation of endocytosis	12/467	96/18903	4.28426e-06	8.73879e-05	5.98023e-05	ANXA2/APOE/ARRB2/CD14/CD63/CDC42/DAB2/PPT1/RAB31/TF/VEGFA/VTN	12	down	4.05855
GO:0051222	positive regulation of protein transport	22/467	294/18903	4.35214e-06	8.83948e-05	6.04913e-05	BAG3/CD81/FGA/FGG/GLUL/HCLS1/HIF1A/HLA-DRB1/HSP90AA1/HSP90AB1/IGF1/IL1B/IRS2/ITGB2/OAZ1/PLK3/PRNP/RBP4/STOM/TLR2/TOMM7/UBE2D3	22	down	4.05357
GO:0050920	regulation of chemotaxis	19/467	230/18903	4.74879e-06	9.57015e-05	6.54916e-05	AIF1/C3AR1/C5AR1/CCL3/CCL4/CD74/CSF1R/CXCL12/CXCL8/DUSP1/HSPB1/LGALS9/LGMN/PLA2G7/RAC1/RIN3/SPI1/TMSB4X/VEGFA	19	down	4.01908
GO:0032956	regulation of actin cytoskeleton organization	25/467	365/18903	4.75199e-06	9.57015e-05	6.54916e-05	ABL2/ACTG1/APOA1/ARHGDIB/ARPC5/CAPZA2/CDC42/CDC42EP3/COTL1/CSF1R/CXCL12/GMFG/GSN/HCLS1/IQGAP1/RAC1/RGCC/RHOA/RHOB/RHOC/RHOG/RHOQ/S100A10/TMSB10/TMSB4X	25	down	4.01908
GO:0050678	regulation of epithelial cell proliferation	27/467	414/18903	4.95329e-06	9.93364e-05	6.79791e-05	APOE/APOH/C5AR1/CDC42/CFLAR/CTNNB1/CXCL12/DAB2/EGFL7/GLUL/GPX1/HES1/HIF1A/HMGB2/HMOX1/IGF1/IRS2/JUN/NEAT1/NR4A1/RBPJ/RGCC/RTN4/SPARC/TNFAIP3/VEGFA/ZFP36L1	27	down	4.00289
GO:0140467	integrated stress response signaling	8/467	40/18903	5.01727e-06	0.000100198	6.8569e-05	CEBPB/CEBPD/JUN/JUNB/MAF/MAFB/NFE2L2/PPP1R15B	8	down	3.99914
GO:0071456	cellular response to hypoxia	15/467	151/18903	5.20126e-06	0.00010344	7.07874e-05	BNIP3L/CARD16/CFLAR/CITED2/EGR1/HIF1A/HMOX1/JUND/LMNA/NFE2L2/PLK3/RBPJ/RGCC/VEGFA/ZFP36L1	15	down	3.98531
GO:0034381	plasma lipoprotein particle clearance	9/467	53/18903	5.35806e-06	0.000104967	7.18322e-05	ANXA2/APOA1/APOA2/APOC1/APOC3/APOE/HMOX1/LIPA/MSR1	9	down	3.97895
GO:0046638	positive regulation of alpha-beta T cell differentiation	9/467	53/18903	5.35806e-06	0.000104967	7.18322e-05	ANXA1/CD83/CD86/HLA-DRA/HLA-DRB1/LGALS9/NLRP3/RHOA/RIPK2	9	down	3.97895
GO:0052372	modulation by symbiont of entry into host	9/467	53/18903	5.35806e-06	0.000104967	7.18322e-05	CD74/CXCL8/GSN/HLA-DRB1/IFITM2/IFITM3/LGALS1/LGALS9/LY6E	9	down	3.97895
GO:0046209	nitric oxide metabolic process	11/467	82/18903	5.366e-06	0.000104967	7.18322e-05	AIF1/CLEC7A/HSP90AA1/HSP90AB1/IL1B/KLF2/KLF4/RAC1/SOD2/TLR2/TSPO	11	down	3.97895
GO:0070997	neuron death	25/467	368/18903	5.484e-06	0.000106837	7.31122e-05	APOE/ARRB2/C1QA/CCL3/CEBPB/CTNNB1/CTSZ/EGR1/GAPDH/GPNMB/GPX1/HIF1A/HMOX1/HSP90AB1/ITGB2/JUN/LGMN/PICALM/PPT1/PRNP/RHOA/SOD1/SOD2/TYROBP/UBB	25	down	3.97128
GO:2001057	reactive nitrogen species metabolic process	11/467	83/18903	6.05019e-06	0.000117388	8.03327e-05	AIF1/CLEC7A/HSP90AA1/HSP90AB1/IL1B/KLF2/KLF4/RAC1/SOD2/TLR2/TSPO	11	down	3.93037
GO:0044794	positive regulation by host of viral process	6/467	20/18903	6.35767e-06	0.000122855	8.40735e-05	APOE/CSF1R/EEF1A1/HSPA8/STOM/VAPA	6	down	3.91061
GO:0050729	positive regulation of inflammatory response	15/467	154/18903	6.62565e-06	0.000127517	8.7264e-05	CASP1/CCL3/CD81/CEBPB/FABP4/HLA-E/IL1B/LGALS1/NEAT1/NFKBIA/NINJ1/NLRP3/PLA2G7/RPS19/TLR2	15	down	3.89443
GO:1901798	positive regulation of signal transduction by p53 class mediator	7/467	30/18903	6.6799e-06	0.000127614	8.733e-05	RPL11/RPL23/RPL26/RPL37/RPS15/RPS20/UBB	7	down	3.8941
GO:1901214	regulation of neuron death	23/467	325/18903	6.68414e-06	0.000127614	8.733e-05	APOE/ARRB2/C1QA/CCL3/CEBPB/CTNNB1/CTSZ/EGR1/GPNMB/HIF1A/HMOX1/HSP90AB1/ITGB2/JUN/LGMN/PICALM/PPT1/PRNP/RHOA/SOD1/SOD2/TYROBP/UBB	23	down	3.8941
GO:0051851	modulation by host of symbiont process	11/467	84/18903	6.80926e-06	0.000129484	8.86103e-05	APOE/CCL3/CCL4/CDC42/CSF1R/EEF1A1/HSPA8/IFI27/JUN/STOM/VAPA	11	down	3.88778
GO:0046631	alpha-beta T cell activation	16/467	174/18903	6.90636e-06	0.00013081	8.95172e-05	ANXA1/CD81/CD83/CD86/CTSL/HLA-A/HLA-DRA/HLA-DRB1/HLA-E/HSPH1/JUNB/LGALS9/NLRP3/RHOA/RIPK2/RPL22	16	down	3.88336
GO:0010565	regulation of cellular ketone metabolic process	14/467	136/18903	7.06977e-06	0.000133376	9.12731e-05	ADM/ANXA1/APOA1/APOC1/APOC3/CD74/DAB2/EGR1/FABP5/IL1B/INSIG1/IRS2/PDK4/SLC7A7	14	down	3.87492
GO:0002718	regulation of cytokine production involved in immune response	13/467	118/18903	7.11802e-06	0.000133757	9.15343e-05	APOA1/APOA2/CD74/CD81/CLEC7A/HLA-A/HLA-E/HMOX1/IL1B/LAPTM5/LITAF/NLRP3/RIPK2	13	down	3.87368
GO:0043542	endothelial cell migration	21/467	281/18903	7.31557e-06	0.00013693	9.37057e-05	ANXA1/APOA1/APOE/APOH/DNAJA4/GLUL/GPX1/HIF1A/HMOX1/HSPB1/KLF4/LGMN/NFE2L2/NR4A1/RAC1/RGCC/RHOA/RHOB/SPARC/TMSB4X/VEGFA	21	down	3.8635
GO:0045429	positive regulation of nitric oxide biosynthetic process	8/467	42/18903	7.37394e-06	0.000137484	9.40844e-05	AIF1/CLEC7A/HSP90AA1/HSP90AB1/IL1B/KLF2/KLF4/SOD2	8	down	3.86175
GO:0010634	positive regulation of epithelial cell migration	16/467	176/18903	7.99269e-06	0.00014844	0.000101582	ANXA1/CTSH/HBEGF/HIF1A/HMOX1/HSPB1/IRS2/JUN/LGMN/NFE2L2/RAC1/RHOB/RTN4/SPARC/TMSB4X/VEGFA	16	down	3.82845
GO:0019218	regulation of steroid metabolic process	12/467	102/18903	8.10649e-06	0.00014997	0.000102629	ADM/APOA1/APOC1/APOE/ASAH1/DAB2/EGR1/IGFBP7/INSIG1/NFKB1/SOD1/TSPO	12	down	3.824
GO:0002367	cytokine production involved in immune response	13/467	120/18903	8.56993e-06	0.000157478	0.000107767	APOA1/APOA2/CD74/CD81/CLEC7A/HLA-A/HLA-E/HMOX1/IL1B/LAPTM5/LITAF/NLRP3/RIPK2	13	down	3.80278
GO:0043370	regulation of CD4-positive, alpha-beta T cell differentiation	9/467	56/18903	8.57829e-06	0.000157478	0.000107767	ANXA1/CD83/CD86/HLA-DRA/HLA-DRB1/JUNB/LGALS9/NLRP3/RIPK2	9	down	3.80278
GO:0031349	positive regulation of defense response	22/467	307/18903	8.68667e-06	0.000158856	0.00010871	CASP1/CCL3/CD81/CEBPB/CLEC7A/FABP4/HLA-E/HMGB2/HSP90AA1/IL1B/LAMP1/LGALS1/NEAT1/NFKBIA/NINJ1/NLRP3/PLA2G7/RIPK2/RPS19/SPI1/TLR2/TYROBP	22	down	3.799
GO:0032677	regulation of interleukin-8 production	12/467	103/18903	8.97344e-06	0.000163245	0.000111714	ANXA1/APOA2/CD14/CD74/CLEC7A/HSPA1A/HSPA1B/IL1B/KLF4/LGALS9/TLR2/TMSB4X	12	down	3.78716
GO:0071248	cellular response to metal ion	17/467	198/18903	8.99508e-06	0.000163245	0.000111714	FABP4/FOSB/HMOX1/IQGAP1/JUN/JUNB/JUND/LGMN/MCOLN1/MT2A/NFE2L2/PPIF/PRNP/SLC40A1/SOD1/TF/TSPO	17	down	3.78716
GO:0031623	receptor internalization	13/467	121/18903	9.38923e-06	0.000169753	0.000116167	ADM/ANXA2/AP2S1/ARRB2/CD63/CD81/CXCL8/ITGB2/PICALM/RAB31/RIN3/SDCBP/VEGFA	13	down	3.77018
GO:0036294	cellular response to decreased oxygen levels	15/467	159/18903	9.78254e-06	0.000175264	0.000119939	BNIP3L/CARD16/CFLAR/CITED2/EGR1/HIF1A/HMOX1/JUND/LMNA/NFE2L2/PLK3/RBPJ/RGCC/VEGFA/ZFP36L1	15	down	3.75631
GO:0006787	porphyrin-containing compound catabolic process	5/467	13/18903	9.84095e-06	0.000175264	0.000119939	AMBP/BLVRA/BLVRB/HMOX1/SLCO2B1	5	down	3.75631
GO:0033015	tetrapyrrole catabolic process	5/467	13/18903	9.84095e-06	0.000175264	0.000119939	AMBP/BLVRA/BLVRB/HMOX1/SLCO2B1	5	down	3.75631
GO:0033700	phospholipid efflux	5/467	13/18903	9.84095e-06	0.000175264	0.000119939	APOA1/APOA2/APOC1/APOC3/APOE	5	down	3.75631
GO:0032637	interleukin-8 production	12/467	104/18903	9.92056e-06	0.000176025	0.00012046	ANXA1/APOA2/CD14/CD74/CLEC7A/HSPA1A/HSPA1B/IL1B/KLF4/LGALS9/TLR2/TMSB4X	12	down	3.75442
GO:1904951	positive regulation of establishment of protein localization	22/467	310/18903	1.01264e-05	0.000179011	0.000122503	BAG3/CD81/FGA/FGG/GLUL/HCLS1/HIF1A/HLA-DRB1/HSP90AA1/HSP90AB1/IGF1/IL1B/IRS2/ITGB2/OAZ1/PLK3/PRNP/RBP4/STOM/TLR2/TOMM7/UBE2D3	22	down	3.74712
GO:1900026	positive regulation of substrate adhesion-dependent cell spreading	8/467	44/18903	1.06036e-05	0.000186069	0.000127333	APOA1/CDC42/DAB2/FGA/FGG/LIMS1/RAC1/S100A10	8	down	3.73033
GO:1904407	positive regulation of nitric oxide metabolic process	8/467	44/18903	1.06036e-05	0.000186069	0.000127333	AIF1/CLEC7A/HSP90AA1/HSP90AB1/IL1B/KLF2/KLF4/SOD2	8	down	3.73033
GO:1901796	regulation of signal transduction by p53 class mediator	12/467	105/18903	1.09541e-05	0.000191515	0.00013106	CD44/CD74/PLK3/RPL11/RPL23/RPL26/RPL37/RPL5/RPS15/RPS20/SGK1/UBB	12	down	3.7178
GO:0009615	response to virus	26/467	409/18903	1.16454e-05	0.000202838	0.000138808	BIRC3/BNIP3L/CASP1/CCL4/CXCL12/FGL2/HIF1A/HSP90AA1/HSPB1/IFI27/IFITM2/IFITM3/IFNGR1/IFNGR2/IL1B/ITGAX/IVNS1ABP/LGALS9/NFKB1/NLRP3/NPC2/RPS15A/TANK/TLR2/TNFAIP3/TPT1	26	down	3.69285
GO:0006979	response to oxidative stress	27/467	434/18903	1.16866e-05	0.000202838	0.000138808	AIF1/ANXA1/APOE/ATOX1/CTNNB1/GPX1/GPX3/GPX4/HIF1A/HMOX1/HP/HSPA1A/HSPA1B/HSPB1/JUN/KLF2/NFE2L2/PLK3/PPIF/PPP1R15B/PRNP/RHOB/RPS3/SOD1/SOD2/TNFAIP3/TXNIP	27	down	3.69285
GO:0051444	negative regulation of ubiquitin-protein transferase activity	6/467	22/18903	1.1735e-05	0.00020294	0.000138878	RPL11/RPL23/RPL37/RPL5/RPS15/RPS20	6	down	3.69263
GO:0046637	regulation of alpha-beta T cell differentiation	10/467	73/18903	1.18746e-05	0.000204612	0.000140022	ANXA1/CD83/CD86/HLA-DRA/HLA-DRB1/JUNB/LGALS9/NLRP3/RHOA/RIPK2	10	down	3.68907
GO:0043254	regulation of protein-containing complex assembly	26/467	410/18903	1.21536e-05	0.000208666	0.000142797	APOE/ARPC5/CAPZA2/CDC42/CDC42EP3/CLEC7A/COTL1/FKBP4/FNIP2/GSN/HCLS1/HES1/HSP90AA1/HSPA1A/HSPA1B/HSPA8/LGALS3/MSN/RAC1/RHOA/RHOC/RPL13A/RPS3/TMSB10/TMSB4X/VEGFA	26	down	3.68055
GO:0007566	embryo implantation	9/467	59/18903	1.33255e-05	0.000227153	0.000155448	ARHGDIB/FKBP4/IGFBP7/IL1B/RPL29/SOD1/TIMP1/VEGFA/VMP1	9	down	3.64368
GO:0043903	regulation of biological process involved in symbiotic interaction	9/467	59/18903	1.33255e-05	0.000227153	0.000155448	CD74/CXCL8/GSN/HLA-DRB1/IFITM2/IFITM3/LGALS1/LGALS9/LY6E	9	down	3.64368
GO:0008637	apoptotic mitochondrial changes	12/467	108/18903	1.4641e-05	0.000248689	0.000170186	ARRB2/BNIP3L/CHCHD10/GPX1/HSPA1A/HSPD1/IGF1/LMNA/PLAUR/PPIF/SLC25A6/SOD2	12	down	3.60434
GO:2000117	negative regulation of cysteine-type endopeptidase activity	11/467	91/18903	1.48575e-05	0.00025126	0.000171945	ARRB2/BIRC3/CARD16/CD44/CST3/DNAJB6/GPX1/KLF4/NR4A1/PLAUR/VEGFA	11	down	3.59988
GO:0044788	modulation by host of viral process	8/467	46/18903	1.49503e-05	0.00025126	0.000171945	APOE/CDC42/CSF1R/EEF1A1/HSPA8/IFI27/STOM/VAPA	8	down	3.59988
GO:0046596	regulation of viral entry into host cell	8/467	46/18903	1.49503e-05	0.00025126	0.000171945	CD74/GSN/HLA-DRB1/IFITM2/IFITM3/LGALS1/LGALS9/LY6E	8	down	3.59988
GO:0050810	regulation of steroid biosynthetic process	10/467	75/18903	1.51602e-05	0.000253893	0.000173747	ADM/APOE/ASAH1/DAB2/EGR1/IGFBP7/INSIG1/NFKB1/SOD1/TSPO	10	down	3.59535
GO:0031348	negative regulation of defense response	20/467	272/18903	1.52682e-05	0.000254808	0.000174373	A2M/APOA1/APOE/ARRB2/FGL2/GPX1/HLA-A/HLA-DRB1/HLA-E/IGF1/KLF4/LGALS9/METRNL/NFKB1/NLRP3/RPS19/SOCS3/SOD1/TNFAIP3/VSIG4	20	down	3.59379
GO:0048732	gland development	27/467	441/18903	1.5552e-05	0.00025864	0.000176996	ANXA1/APOA1/CEBPB/CFLAR/CITED2/CSF1R/CTNNB1/FKBP4/GPX1/HES1/HIF1A/HMOX1/ID2/IRS2/JUN/MAFB/MSN/NFKB1/PSAP/RBPJ/RTN4/SOD1/SOD2/TNFAIP3/TSPO/VEGFA/VTN	27	down	3.5873
GO:0001666	response to hypoxia	21/467	296/18903	1.61366e-05	0.000267431	0.000183011	ADM/ATP1B1/BNIP3L/CARD16/CFLAR/CITED2/CXCL12/EGR1/HIF1A/HMOX1/JUND/LMNA/NFE2L2/PLK3/RBPJ/RGCC/RHOA/SOD2/TLR2/VEGFA/ZFP36L1	21	down	3.57279
GO:0032743	positive regulation of interleukin-2 production	7/467	34/18903	1.6206e-05	0.000267651	0.000183162	ANXA1/CD83/CD86/CLEC7A/IL1B/RIPK2/RPS3	7	down	3.57243
GO:0071241	cellular response to inorganic substance	18/467	229/18903	1.66156e-05	0.000273471	0.000187145	CFLAR/FABP4/FOSB/HMOX1/IQGAP1/JUN/JUNB/JUND/LGMN/MCOLN1/MT2A/NFE2L2/PPIF/PRNP/SLC40A1/SOD1/TF/TSPO	18	down	3.56309
GO:0006809	nitric oxide biosynthetic process	10/467	76/18903	1.70773e-05	0.000279684	0.000191396	AIF1/CLEC7A/HSP90AA1/HSP90AB1/IL1B/KLF2/KLF4/RAC1/SOD2/TSPO	10	down	3.55333
GO:0045766	positive regulation of angiogenesis	16/467	187/18903	1.71689e-05	0.000279684	0.000191396	ADM/BTG1/C3AR1/C5AR1/CTSH/CXCL8/HIF1A/HMOX1/HSPB1/IL1B/ITGAX/KLF4/NFE2L2/NINJ1/RHOB/VEGFA	16	down	3.55333
GO:1904018	positive regulation of vasculature development	16/467	187/18903	1.71689e-05	0.000279684	0.000191396	ADM/BTG1/C3AR1/C5AR1/CTSH/CXCL8/HIF1A/HMOX1/HSPB1/IL1B/ITGAX/KLF4/NFE2L2/NINJ1/RHOB/VEGFA	16	down	3.55333
GO:1903038	negative regulation of leukocyte cell-cell adhesion	14/467	147/18903	1.73145e-05	0.000281096	0.000192363	ANXA1/CD74/CD86/CEBPB/CXCL12/FGL2/GPNMB/HLA-DRB1/KLF4/LAPTM5/LGALS3/LGALS9/PRNP/VSIG4	14	down	3.55114
GO:0034113	heterotypic cell-cell adhesion	9/467	61/18903	1.76046e-05	0.000284174	0.00019447	APOA1/CD44/FGA/FGG/IL1B/ITGAX/ITGB2/KLF4/NINJ1	9	down	3.54642
GO:0010594	regulation of endothelial cell migration	18/467	230/18903	1.76232e-05	0.000284174	0.00019447	ANXA1/APOE/APOH/DNAJA4/GLUL/HIF1A/HMOX1/HSPB1/KLF4/LGMN/NFE2L2/RAC1/RGCC/RHOA/RHOB/SPARC/TMSB4X/VEGFA	18	down	3.54642
GO:0044703	multi-organism reproductive process	17/467	209/18903	1.82761e-05	0.00029371	0.000200995	ADM/AMBP/ARHGDIB/CITED2/CTSB/FKBP4/FOSB/IGFBP7/IL1B/JUNB/LGALS9/MAFF/RPL29/SOD1/TIMP1/VEGFA/VMP1	17	down	3.53208
GO:0007565	female pregnancy	16/467	189/18903	1.95983e-05	0.000313901	0.000214813	ADM/AMBP/ARHGDIB/CITED2/CTSB/FKBP4/FOSB/IGFBP7/IL1B/JUNB/LGALS9/RPL29/SOD1/TIMP1/VEGFA/VMP1	16	down	3.50321
GO:0051098	regulation of binding	24/467	372/18903	1.98255e-05	0.000314442	0.000215182	ACTB/ANXA2/APOE/ARRB2/CALM3/CARD16/CDC42/CTNNB1/CTSZ/DAB2/HES1/HMGB2/HMOX1/HSP90AB1/IGF1/JUN/KLF4/NFKBIA/PLAUR/RIPK2/RPL11/S100A10/TMSB4X/VTN	24	down	3.50246
GO:0032633	interleukin-4 production	7/467	35/18903	1.98296e-05	0.000314442	0.000215182	CD83/CD86/CEBPB/HLA-DRB1/HLA-E/LGALS9/NLRP3	7	down	3.50246
GO:0032673	regulation of interleukin-4 production	7/467	35/18903	1.98296e-05	0.000314442	0.000215182	CD83/CD86/CEBPB/HLA-DRB1/HLA-E/LGALS9/NLRP3	7	down	3.50246
GO:2000377	regulation of reactive oxygen species metabolic process	14/467	149/18903	2.01816e-05	0.000318707	0.000218101	CFLAR/CLEC7A/GNAI2/HIF1A/HP/ITGB2/NFE2L2/RAC1/RHOA/SLC5A3/SOD1/SOD2/TSPO/TYROBP	14	down	3.49661
GO:0070841	inclusion body assembly	6/467	24/18903	2.02989e-05	0.000318707	0.000218101	BAG3/DNAJA4/DNAJB1/DNAJB6/HSPA1A/HSPA1B	6	down	3.49661
GO:1904666	regulation of ubiquitin protein ligase activity	6/467	24/18903	2.02989e-05	0.000318707	0.000218101	RPL11/RPL23/RPL37/RPL5/RPS15/RPS20	6	down	3.49661
GO:0043154	negative regulation of cysteine-type endopeptidase activity involved in apoptotic process	10/467	78/18903	2.15435e-05	0.000337139	0.000230715	ARRB2/BIRC3/CARD16/CD44/DNAJB6/GPX1/KLF4/NR4A1/PLAUR/VEGFA	10	down	3.47219
GO:0001890	placenta development	14/467	150/18903	2.17659e-05	0.000339505	0.000232334	ADM/CEBPB/CITED2/CTSB/DNAJB6/HES1/HIF1A/HSP90AB1/JUNB/RBPJ/RPS6/SOCS3/SOD1/ZFP36L1	14	down	3.46915
GO:0002468	dendritic cell antigen processing and presentation	5/467	15/18903	2.20405e-05	0.000342669	0.000234499	CD68/CD74/FGL2/HLA-DRA/HLA-DRB1	5	down	3.46513
GO:0002460	adaptive immune response based on somatic recombination of immune receptors built from immunoglobulin superfamily domains	24/467	375/18903	2.25929e-05	0.000350117	0.000239596	ANXA1/C1QA/C1QB/C1QC/C2/CD74/CD81/CLEC7A/CTSH/FCGR3A/HLA-A/HLA-DMA/HLA-DPA1/HLA-DPB1/HLA-DRA/HLA-DRB1/HLA-E/HSPD1/ICAM1/IL1B/JUNB/NLRP3/RIPK2/TNFAIP3	24	down	3.45579
GO:0032731	positive regulation of interleukin-1 beta production	9/467	63/18903	2.30003e-05	0.00035413	0.000242342	CASP1/CCL3/CLEC7A/EGR1/HSPB1/LGALS9/NLRP3/RIPK2/TYROBP	9	down	3.45084
GO:0032757	positive regulation of interleukin-8 production	9/467	63/18903	2.30003e-05	0.00035413	0.000242342	APOA2/CD14/CD74/CLEC7A/HSPA1A/HSPA1B/IL1B/LGALS9/TLR2	9	down	3.45084
GO:0072593	reactive oxygen species metabolic process	18/467	235/18903	2.3527e-05	0.000361075	0.000247095	CFLAR/CLEC7A/GNAI2/GPX1/GPX3/HIF1A/HP/ITGB2/NDUFA13/NFE2L2/PDK4/RAC1/RHOA/SLC5A3/SOD1/SOD2/TSPO/TYROBP	18	down	3.4424
GO:0048261	negative regulation of receptor-mediated endocytosis	7/467	36/18903	2.40964e-05	0.000366782	0.000251	ANXA2/APOC1/APOC3/PICALM/RAC1/RIN3/SDCBP	7	down	3.43559
GO:0002292	T cell differentiation involved in immune response	10/467	79/18903	2.41294e-05	0.000366782	0.000251	ANXA1/CD86/CLEC4E/FGL2/HLA-DRA/HLA-DRB1/JUNB/LGALS9/NLRP3/RIPK2	10	down	3.43559
GO:2000514	regulation of CD4-positive, alpha-beta T cell activation	10/467	79/18903	2.41294e-05	0.000366782	0.000251	ANXA1/CD81/CD83/CD86/HLA-DRA/HLA-DRB1/JUNB/LGALS9/NLRP3/RIPK2	10	down	3.43559
GO:0051258	protein polymerization	20/467	281/18903	2.44385e-05	0.000370301	0.000253409	AIF1/ARPC5/CAPZA2/CDC42EP3/COTL1/FGA/FGG/FKBP4/GPX4/GSN/HCLS1/HSP90AA1/HSPA1A/HSPA1B/RAC1/RHOA/RPS3/TMSB10/TMSB4X/VTN	20	down	3.43145
GO:0045637	regulation of myeloid cell differentiation	17/467	214/18903	2.47958e-05	0.000374526	0.0002563	C1QC/CCL3/CD74/CEBPB/CTNNB1/HCLS1/HIF1A/HLA-DRB1/HMGB2/HSPA1A/HSPA1B/ID2/MAFB/NFKBIA/SPI1/TYROBP/ZFP36L1	17	down	3.42652
GO:0034114	regulation of heterotypic cell-cell adhesion	6/467	25/18903	2.61548e-05	0.000392569	0.000268647	APOA1/CD44/FGA/FGG/IL1B/KLF4	6	down	3.40608
GO:0070423	nucleotide-binding oligomerization domain containing signaling pathway	6/467	25/18903	2.61548e-05	0.000392569	0.000268647	BIRC3/HSPA1A/HSPA1B/NFKBIA/RIPK2/TNFAIP3	6	down	3.40608
GO:0007162	negative regulation of cell adhesion	21/467	308/18903	2.91399e-05	0.000434776	0.000297531	ANXA1/APOA1/CD74/CD86/CEBPB/CXCL12/DUSP1/FGG/FGL2/GPNMB/HLA-DRB1/KLF4/LAPTM5/LGALS3/LGALS9/PRNP/RGCC/RHOA/SPI1/VEGFA/VSIG4	21	down	3.36173
GO:0032970	regulation of actin filament-based process	25/467	406/18903	2.9149e-05	0.000434776	0.000297531	ABL2/ACTG1/APOA1/ARHGDIB/ARPC5/CAPZA2/CDC42/CDC42EP3/COTL1/CSF1R/CXCL12/GMFG/GSN/HCLS1/IQGAP1/RAC1/RGCC/RHOA/RHOB/RHOC/RHOG/RHOQ/S100A10/TMSB10/TMSB4X	25	down	3.36173
GO:0008360	regulation of cell shape	14/467	154/18903	2.92517e-05	0.000434948	0.000297649	ANXA1/CCL3/CDC42EP3/CSF1R/ITGB2/LST1/MSN/RAC1/RHOA/RHOB/RHOC/RHOG/RHOQ/VEGFA	14	down	3.36156
GO:1990868	response to chemokine	11/467	98/18903	3.01287e-05	0.000445215	0.000304675	CCL3/CCL3L3/CCL4/CCRL2/CXCL12/CXCL2/CXCL3/CXCL8/DUSP1/HIF1A/RHOA	11	down	3.35143
GO:1990869	cellular response to chemokine	11/467	98/18903	3.01287e-05	0.000445215	0.000304675	CCL3/CCL3L3/CCL4/CCRL2/CXCL12/CXCL2/CXCL3/CXCL8/DUSP1/HIF1A/RHOA	11	down	3.35143
GO:0036293	response to decreased oxygen levels	21/467	309/18903	3.0563e-05	0.000450238	0.000308112	ADM/ATP1B1/BNIP3L/CARD16/CFLAR/CITED2/CXCL12/EGR1/HIF1A/HMOX1/JUND/LMNA/NFE2L2/PLK3/RBPJ/RGCC/RHOA/SOD2/TLR2/VEGFA/ZFP36L1	21	down	3.34656
GO:0071453	cellular response to oxygen levels	15/467	175/18903	3.0671e-05	0.000450439	0.00030825	BNIP3L/CARD16/CFLAR/CITED2/EGR1/HIF1A/HMOX1/JUND/LMNA/NFE2L2/PLK3/RBPJ/RGCC/VEGFA/ZFP36L1	15	down	3.34636
GO:0006869	lipid transport	26/467	433/18903	3.10734e-05	0.000451741	0.000309141	ACSL1/ANXA1/ANXA2/APOA1/APOA2/APOC1/APOC3/APOE/APOH/DAB2/FABP4/FABP5/IL1B/IRS2/MSR1/NFKB1/NFKBIA/NPC2/PLIN2/PSAP/RBP4/RBP7/SLCO2B1/TSPO/VAPA/VMP1	26	down	3.34511
GO:0002399	MHC class II protein complex assembly	5/467	16/18903	3.14095e-05	0.000451741	0.000309141	HLA-DMA/HLA-DPA1/HLA-DPB1/HLA-DRA/HLA-DRB1	5	down	3.34511
GO:0002503	peptide antigen assembly with MHC class II protein complex	5/467	16/18903	3.14095e-05	0.000451741	0.000309141	HLA-DMA/HLA-DPA1/HLA-DPB1/HLA-DRA/HLA-DRB1	5	down	3.34511
GO:0034375	high-density lipoprotein particle remodeling	5/467	16/18903	3.14095e-05	0.000451741	0.000309141	APOA1/APOA2/APOC1/APOC3/APOE	5	down	3.34511
GO:0061684	chaperone-mediated autophagy	5/467	16/18903	3.14095e-05	0.000451741	0.000309141	BAG3/EEF1A1/HSP90AA1/HSPA8/PLK3	5	down	3.34511
GO:0070431	nucleotide-binding oligomerization domain containing 2 signaling pathway	5/467	16/18903	3.14095e-05	0.000451741	0.000309141	HSPA1A/HSPA1B/NFKBIA/RIPK2/TNFAIP3	5	down	3.34511
GO:0044706	multi-multicellular organism process	17/467	218/18903	3.14222e-05	0.000451741	0.000309141	ADM/AMBP/ARHGDIB/CITED2/CTSB/FKBP4/FOSB/IGFBP7/IL1B/JUNB/LGALS9/MAFF/RPL29/SOD1/TIMP1/VEGFA/VMP1	17	down	3.34511
GO:0002703	regulation of leukocyte mediated immunity	18/467	241/18903	3.28959e-05	0.000470736	0.000322139	ARRB2/CD81/CD84/CLEC7A/HLA-A/HLA-DRA/HLA-DRB1/HLA-E/HMOX1/HSPD1/ICAM1/IL1B/ITGB2/LAMP1/LGALS9/NLRP3/SPI1/TYROBP	18	down	3.32722
GO:0046632	alpha-beta T cell differentiation	12/467	117/18903	3.29406e-05	0.000470736	0.000322139	ANXA1/CD83/CD86/CTSL/HLA-DRA/HLA-DRB1/JUNB/LGALS9/NLRP3/RHOA/RIPK2/RPL22	12	down	3.32722
GO:0000027	ribosomal large subunit assembly	6/467	26/18903	3.32959e-05	0.000471577	0.000322715	RPL10/RPL11/RPL23A/RPL24/RPL38/RPL5	6	down	3.32645
GO:0035872	nucleotide-binding domain, leucine rich repeat containing receptor signaling pathway	6/467	26/18903	3.32959e-05	0.000471577	0.000322715	BIRC3/HSPA1A/HSPA1B/NFKBIA/RIPK2/TNFAIP3	6	down	3.32645
GO:1903306	negative regulation of regulated secretory pathway	6/467	26/18903	3.32959e-05	0.000471577	0.000322715	CD84/GNAI2/HMOX1/LGALS9/RAP1A/SPI1	6	down	3.32645
GO:0061041	regulation of wound healing	13/467	137/18903	3.57756e-05	0.000505197	0.000345723	ACTG1/ANXA1/ANXA2/APOE/APOH/CLEC7A/FGA/FGG/HBEGF/NFE2L2/PLAUR/TNFAIP3/VTN	13	down	3.29654
GO:0032388	positive regulation of intracellular transport	16/467	199/18903	3.69243e-05	0.000519882	0.000355772	ANXA2/BAG3/CD81/DAB2/HCLS1/HSP90AA1/HSP90AB1/IL1B/ITGB2/MSN/OAZ1/PLK3/PRNP/STOM/TOMM7/UBE2D3	16	down	3.2841
GO:0010823	negative regulation of mitochondrion organization	8/467	52/18903	3.78747e-05	0.000530134	0.000362788	ARRB2/GPX1/HSPA1A/IGF1/LMNA/PPIF/SLC25A6/TSPO	8	down	3.27561
GO:0061462	protein localization to lysosome	8/467	52/18903	3.78747e-05	0.000530134	0.000362788	CD81/HSPA8/LAMTOR4/LAPTM5/MFSD1/NCOA4/RAB7A/RTN4	8	down	3.27561
GO:1901224	positive regulation of NIK/NF-kappaB signaling	9/467	67/18903	3.80806e-05	0.000531459	0.000363694	CD14/CD86/IL1B/LAPTM5/LGALS9/LIMS1/RHOA/RPS3/TLR2	9	down	3.27453
GO:0032609	interferon-gamma production	12/467	119/18903	3.90097e-05	0.00054126	0.000370401	CD14/CLEC7A/HLA-A/HLA-DPA1/HLA-DPB1/HLA-DRB1/HSPD1/IL1B/LAPTM5/LGALS9/PRNP/RIPK2	12	down	3.26659
GO:0032649	regulation of interferon-gamma production	12/467	119/18903	3.90097e-05	0.00054126	0.000370401	CD14/CLEC7A/HLA-A/HLA-DPA1/HLA-DPB1/HLA-DRB1/HSPD1/IL1B/LAPTM5/LGALS9/PRNP/RIPK2	12	down	3.26659
GO:0062012	regulation of small molecule metabolic process	22/467	339/18903	4.0048e-05	0.000554055	0.000379158	ADM/ANXA1/APOA1/APOC1/APOC3/APOE/CD74/DAB2/EGR1/FABP5/HIF1A/IGF1/IL1B/INSIG1/IRS2/MIDN/NFKB1/PDK4/SLC7A7/SOD1/TMSB4X/TSPO	22	down	3.25645
GO:0097006	regulation of plasma lipoprotein particle levels	10/467	84/18903	4.14315e-05	0.000571524	0.000391112	ANXA2/APOA1/APOA2/APOC1/APOC3/APOE/HMOX1/LIPA/MSR1/PLA2G7	10	down	3.24297
GO:0009595	detection of biotic stimulus	7/467	39/18903	4.16475e-05	0.000571524	0.000391112	CLEC7A/HLA-A/HLA-DRB1/LY96/NLRP3/TLR2/TSPO	7	down	3.24297
GO:0003158	endothelium development	13/467	139/18903	4.16699e-05	0.000571524	0.000391112	BTG1/CTNNB1/GPX1/ICAM1/IL1B/ITGAX/MSN/RAP1A/RBPJ/RHOA/RHOB/SLC40A1/VEGFA	13	down	3.24297
GO:0042730	fibrinolysis	6/467	27/18903	4.19213e-05	0.000573325	0.000392345	ANXA2/APOH/FGA/FGG/PLAUR/VTN	6	down	3.2416
GO:0090083	regulation of inclusion body assembly	5/467	17/18903	4.35958e-05	0.000593639	0.000406246	DNAJA4/DNAJB1/DNAJB6/HSPA1A/HSPA1B	5	down	3.22648
GO:0048260	positive regulation of receptor-mediated endocytosis	8/467	53/18903	4.36554e-05	0.000593639	0.000406246	ANXA2/ARRB2/CD63/DAB2/PPT1/TF/VEGFA/VTN	8	down	3.22648
GO:0008630	intrinsic apoptotic signaling pathway in response to DNA damage	11/467	102/18903	4.3851e-05	0.000594605	0.000406907	BCL2A1/CD44/CD74/CXCL12/FNIP2/HMOX1/RPL26/RPS27L/RPS3/SOD2/TPT1	11	down	3.22577
GO:0002705	positive regulation of leukocyte mediated immunity	13/467	140/18903	4.49221e-05	0.000607403	0.000415665	CD81/CLEC7A/HLA-A/HLA-DRA/HLA-DRB1/HLA-E/HSPD1/IL1B/ITGB2/LAMP1/NLRP3/SPI1/TYROBP	13	down	3.21652
GO:0007596	blood coagulation	17/467	225/18903	4.68672e-05	0.000631913	0.000432438	ACTB/ACTG1/ANXA2/ANXA5/APOE/APOH/CD59/F13A1/FGA/FGG/HSPB1/MERTK/NFE2L2/PABPC4/PLAUR/SERPINA1/VTN	17	down	3.19934
GO:0050819	negative regulation of coagulation	8/467	54/18903	5.01536e-05	0.000674319	0.000461458	ANXA2/ANXA5/APOE/APOH/FGA/FGG/PLAUR/VTN	8	down	3.17113
GO:0006970	response to osmotic stress	10/467	86/18903	5.08509e-05	0.000681774	0.00046656	AKR1B1/CASP1/HSP90AA1/HSP90AB1/NLRP3/PLK3/SERPINB6/TSPO/YBX3/ZFP36L1	10	down	3.16636
GO:0002224	toll-like receptor signaling pathway	12/467	123/18903	5.41075e-05	0.000723404	0.000495048	ARRB2/BIRC3/CD14/CTSS/HSPD1/LY96/NFKBIA/NINJ1/RIPK2/RTN4/TLR2/TNFAIP3	12	down	3.14062
GO:1902107	positive regulation of leukocyte differentiation	15/467	184/18903	5.4846e-05	0.000729192	0.000499009	ACTB/ANXA1/CD74/CD83/CD86/HCLS1/HLA-DRA/HLA-DRB1/ID2/LGALS9/NLRP3/RHOA/RIPK2/TYROBP/ZFP36L1	15	down	3.13716
GO:1903708	positive regulation of hemopoiesis	15/467	184/18903	5.4846e-05	0.000729192	0.000499009	ACTB/ANXA1/CD74/CD83/CD86/HCLS1/HLA-DRA/HLA-DRB1/ID2/LGALS9/NLRP3/RHOA/RIPK2/TYROBP/ZFP36L1	15	down	3.13716
GO:0055076	transition metal ion homeostasis	13/467	143/18903	5.60411e-05	0.000741099	0.000507157	ATOX1/FTL/HIF1A/HMOX1/MT2A/NCOA4/PICALM/PRNP/SLC31A2/SLC40A1/SOD1/SOD2/TF	13	down	3.13012
GO:0001892	embryonic placenta development	10/467	87/18903	5.62074e-05	0.000741099	0.000507157	ADM/CEBPB/CITED2/DNAJB6/HES1/HIF1A/JUNB/RBPJ/SOCS3/ZFP36L1	10	down	3.13012
GO:0001910	regulation of leukocyte mediated cytotoxicity	10/467	87/18903	5.62074e-05	0.000741099	0.000507157	ARRB2/HLA-A/HLA-DRA/HLA-DRB1/HLA-E/ICAM1/LAMP1/LGALS9/SPI1/TYROBP	10	down	3.13012
GO:1905952	regulation of lipid localization	15/467	185/18903	5.83609e-05	0.000767373	0.000525138	ACSL1/ANXA2/APOA1/APOA2/APOC1/APOC3/APOE/DAB2/IL1B/IRS2/MSR1/NFKB1/NFKBIA/PLIN2/TSPO	15	down	3.11499
GO:0003159	morphogenesis of an endothelium	5/467	18/18903	5.9142e-05	0.000773383	0.000529251	CTNNB1/ITGAX/RBPJ/RHOA/RHOB	5	down	3.11161
GO:0061154	endothelial tube morphogenesis	5/467	18/18903	5.9142e-05	0.000773383	0.000529251	CTNNB1/ITGAX/RBPJ/RHOA/RHOB	5	down	3.11161
GO:2000379	positive regulation of reactive oxygen species metabolic process	9/467	71/18903	6.07914e-05	0.00079278	0.000542524	CLEC7A/GNAI2/ITGB2/NFE2L2/SLC5A3/SOD1/SOD2/TSPO/TYROBP	9	down	3.10085
GO:0051348	negative regulation of transferase activity	19/467	276/18903	6.09646e-05	0.000792872	0.000542587	APOE/CHORDC1/DNAJA1/DUSP1/EIF4A2/FABP4/GADD45B/HSPB1/IL1B/IRS2/MIDN/RPL11/RPL23/RPL37/RPL5/RPS15/RPS20/SH3BP5/TNFAIP3	19	down	3.1008
GO:0050817	coagulation	17/467	230/18903	6.1684e-05	0.000800048	0.000547498	ACTB/ACTG1/ANXA2/ANXA5/APOE/APOH/CD59/F13A1/FGA/FGG/HSPB1/MERTK/NFE2L2/PABPC4/PLAUR/SERPINA1/VTN	17	down	3.09688
GO:0043367	CD4-positive, alpha-beta T cell differentiation	10/467	88/18903	6.20367e-05	0.000800865	0.000548058	ANXA1/CD83/CD86/CTSL/HLA-DRA/HLA-DRB1/JUNB/LGALS9/NLRP3/RIPK2	10	down	3.09644
GO:0097305	response to alcohol	18/467	253/18903	6.20826e-05	0.000800865	0.000548058	A2M/ATP2B1/CALM3/CCL3/CD14/CTNNB1/FOSB/IGFBP7/KLF2/RHOA/RPL10A/RPL15/RPL27/RPS4X/SGK1/SOD1/SOD2/TSPO	18	down	3.09644
GO:0031960	response to corticosteroid	14/467	165/18903	6.26392e-05	0.000805867	0.000551481	A2M/ADM/AIF1/ANXA1/APOA2/ATP2B1/CALM3/CFLAR/FOSB/IGFBP7/RHOA/RPL27/SGK1/ZFP36L1	14	down	3.09374
GO:1902175	regulation of oxidative stress-induced intrinsic apoptotic signaling pathway	6/467	29/18903	6.45138e-05	0.000827753	0.000566458	GPX1/HIF1A/HSPB1/NFE2L2/SOD1/SOD2	6	down	3.0821
GO:0007599	hemostasis	17/467	231/18903	6.50998e-05	0.000833033	0.000570071	ACTB/ACTG1/ANXA2/ANXA5/APOE/APOH/CD59/F13A1/FGA/FGG/HSPB1/MERTK/NFE2L2/PABPC4/PLAUR/SERPINA1/VTN	17	down	3.07934
GO:0045806	negative regulation of endocytosis	8/467	56/18903	6.55811e-05	0.000834716	0.000571223	ANXA2/APOC1/APOC3/LGALS3/PICALM/RAC1/RIN3/SDCBP	8	down	3.07846
GO:0051438	regulation of ubiquitin-protein transferase activity	8/467	56/18903	6.55811e-05	0.000834716	0.000571223	ARRDC3/RPL11/RPL23/RPL37/RPL5/RPS15/RPS2/RPS20	8	down	3.07846
GO:0002700	regulation of production of molecular mediator of immune response	15/467	187/18903	6.59876e-05	0.000837656	0.000573235	APOA1/APOA2/CD74/CD81/CD86/CLEC7A/HLA-A/HLA-E/HMOX1/IL1B/LAPTM5/LITAF/NLRP3/RBP4/RIPK2	15	down	3.07693
GO:0045732	positive regulation of protein catabolic process	16/467	209/18903	6.66009e-05	0.000843199	0.000577028	APOE/CD81/DAB2/HSP90AA1/HSPA1A/HSPA1B/IL1B/MSN/NDUFA13/NFE2L2/OAZ1/PLK3/RAB7A/RNF144B/TNFAIP3/ZFAND2A	16	down	3.07407
GO:1903532	positive regulation of secretion by cell	19/467	278/18903	6.71477e-05	0.000847873	0.000580226	ANXA2/CXCL12/DAB2/FGA/FGG/GLUL/HIF1A/HLA-DRB1/IGF1/IL1B/IRS2/ITGB2/LAMP1/RAB7A/RBP4/RGCC/S100A10/SDCBP/TLR2	19	down	3.07167
GO:0051090	regulation of DNA-binding transcription factor activity	26/467	454/18903	6.83975e-05	0.000860857	0.000589112	ARRB2/CARD16/CFLAR/CLEC7A/CTNNB1/HCLS1/HES1/HMOX1/HSPA1A/HSPA1B/ID2/IL1B/KLF4/LGALS9/NFKBIA/NLRP3/PRNP/RGCC/RIPK2/RPS3/SGK1/SPI1/TLR2/TMSB4X/TNFAIP3/VEGFA	26	down	3.06507
GO:0046886	positive regulation of hormone biosynthetic process	4/467	10/18903	6.86174e-05	0.000860857	0.000589112	ADM/DAB2/EGR1/HIF1A	4	down	3.06507
GO:0051402	neuron apoptotic process	18/467	255/18903	6.87171e-05	0.000860857	0.000589112	APOE/ARRB2/CCL3/CEBPB/CTNNB1/GAPDH/GPX1/HIF1A/HMOX1/HSP90AB1/JUN/LGMN/PPT1/PRNP/RHOA/SOD1/SOD2/TYROBP	18	down	3.06507
GO:0045619	regulation of lymphocyte differentiation	16/467	210/18903	7.04903e-05	0.000880759	0.000602732	ACTB/ANXA1/CD74/CD83/CD86/FGL2/HLA-DRA/HLA-DRB1/ID2/JUNB/LGALS9/NLRP3/RHOA/RIPK2/SOD1/ZFP36L1	16	down	3.05514
GO:0051047	positive regulation of secretion	20/467	304/18903	7.3836e-05	0.000920155	0.000629691	ANXA2/CXCL12/DAB2/FGA/FGG/GLUL/GNAI2/HIF1A/HLA-DRB1/IGF1/IL1B/IRS2/ITGB2/LAMP1/RAB7A/RBP4/RGCC/S100A10/SDCBP/TLR2	20	down	3.03614
GO:0051592	response to calcium ion	13/467	147/18903	7.45393e-05	0.000924571	0.000632713	ACTG1/CALM3/FGA/FGG/FOSB/IQGAP1/JUN/JUNB/JUND/LGMN/MCOLN1/PPIF/TXNIP	13	down	3.03406
GO:0009612	response to mechanical stimulus	16/467	211/18903	7.45778e-05	0.000924571	0.000632713	ACTG1/BAG3/CASP1/CITED2/CTNNB1/CXCL12/FOSB/GSN/IL1B/JUN/JUND/NFKB1/NFKBIA/RHOA/SLC1A3/TXNIP	16	down	3.03406
GO:0007163	establishment or maintenance of cell polarity	17/467	234/18903	7.63692e-05	0.000941887	0.000644563	ABL2/ACTB/ARPC5/CCL4/CDC42/GSN/HES1/HSP90AA1/HSP90AB1/LMNA/MSN/RAC1/RHOA/RHOB/RHOC/RHOG/RHOQ	17	down	3.026
GO:0022618	ribonucleoprotein complex assembly	17/467	234/18903	7.63692e-05	0.000941887	0.000644563	HSP90AA1/HSP90AB1/PTGES3/RPL10/RPL11/RPL13A/RPL23A/RPL24/RPL38/RPL5/RPS14/RPS15/RPS19/RPS27/RPS27L/RPS28/RPS5	17	down	3.026
GO:0032930	positive regulation of superoxide anion generation	5/467	19/18903	7.8641e-05	0.000964027	0.000659714	CLEC7A/GNAI2/ITGB2/SOD1/TYROBP	5	down	3.01591
GO:1902176	negative regulation of oxidative stress-induced intrinsic apoptotic signaling pathway	5/467	19/18903	7.8641e-05	0.000964027	0.000659714	GPX1/HIF1A/HSPB1/NFE2L2/SOD2	5	down	3.01591
GO:0034368	protein-lipid complex remodeling	6/467	30/18903	7.89722e-05	0.000964027	0.000659714	APOA1/APOA2/APOC1/APOC3/APOE/PLA2G7	6	down	3.01591
GO:0034369	plasma lipoprotein particle remodeling	6/467	30/18903	7.89722e-05	0.000964027	0.000659714	APOA1/APOA2/APOC1/APOC3/APOE/PLA2G7	6	down	3.01591
GO:0050868	negative regulation of T cell activation	12/467	128/18903	7.98771e-05	0.000970704	0.000664284	ANXA1/CD74/CD86/CEBPB/FGL2/GPNMB/HLA-DRB1/LAPTM5/LGALS3/LGALS9/PRNP/VSIG4	12	down	3.01291
GO:0002347	response to tumor cell	7/467	43/18903	8.01294e-05	0.000970704	0.000664284	HLA-A/HLA-DRB1/HSPD1/KLF4/LAPTM5/SPI1/TXNIP	7	down	3.01291
GO:0045622	regulation of T-helper cell differentiation	7/467	43/18903	8.01294e-05	0.000970704	0.000664284	ANXA1/CD86/HLA-DRA/HLA-DRB1/JUNB/NLRP3/RIPK2	7	down	3.01291
GO:0033209	tumor necrosis factor-mediated signaling pathway	11/467	109/18903	8.09184e-05	0.000977781	0.000669127	APOA1/BIRC3/CARD16/CASP1/HSPA1A/HSPA1B/LAPTM5/LIMS1/NFKBIA/TMSB4X/TNFAIP3	11	down	3.00976
GO:0017157	regulation of exocytosis	16/467	213/18903	8.33816e-05	0.001005	0.000687754	ANXA1/ANXA2/CALM3/CD84/FGA/FGG/GNAI2/HMOX1/ITGB2/LAMP1/LGALS9/RAB7A/RAP1A/S100A10/SDCBP/SPI1	16	down	2.99783
GO:0032732	positive regulation of interleukin-1 production	9/467	74/18903	8.45143e-05	0.00101353	0.000693594	CASP1/CCL3/CLEC7A/EGR1/HSPB1/LGALS9/NLRP3/RIPK2/TYROBP	9	down	2.99416
GO:0050766	positive regulation of phagocytosis	9/467	74/18903	8.45143e-05	0.00101353	0.000693594	AHSG/APOA1/APOA2/C2/CLEC7A/IL1B/MERTK/RAB31/SOD1	9	down	2.99416
GO:1904035	regulation of epithelial cell apoptotic process	11/467	110/18903	8.79467e-05	0.00105205	0.000719954	ARRB2/CFLAR/FGA/FGG/GSN/HMOX1/ICAM1/NFE2L2/RGCC/TNFAIP3/ZFP36L1	11	down	2.97796
GO:0031099	regeneration	15/467	192/18903	8.89906e-05	0.00106188	0.000726678	ADM/ANXA1/APOA2/CD81/CEBPB/CFLAR/CXCL12/GPX1/HMOX1/IGF1/JUN/KLF4/NINJ1/TSPO/VTN	15	down	2.97392
GO:0002440	production of molecular mediator of immune response	21/467	333/18903	8.97696e-05	0.00106585	0.000729393	APOA1/APOA2/CD74/CD81/CD86/CLEC7A/HLA-A/HLA-DMA/HLA-DPA1/HLA-DPB1/HLA-DRA/HLA-DRB1/HLA-E/HMOX1/HSPD1/IL1B/LAPTM5/LITAF/NLRP3/RBP4/RIPK2	21	down	2.97231
GO:0060249	anatomical structure homeostasis	21/467	333/18903	8.97696e-05	0.00106585	0.000729393	ACTB/ACTG1/ALB/ATP2B1/BAG3/CSF1R/CTNNB1/CTSH/DRAM2/HIF1A/HSPB1/LIPA/LYZ/PDK4/RAB7A/RBP4/SOD1/TF/TNFAIP3/TPP1/VEGFA	21	down	2.97231
GO:0010821	regulation of mitochondrion organization	13/467	150/18903	9.16862e-05	0.0010859	0.000743117	ARRB2/BNIP3L/CHCHD10/GPX1/HIF1A/HSPA1A/IGF1/LMNA/PLAUR/PPIF/SLC25A6/SQSTM1/TSPO	13	down	2.96421
GO:0050818	regulation of coagulation	9/467	75/18903	9.39717e-05	0.00111021	0.000759755	ANXA2/ANXA5/APOE/APOH/FGA/FGG/NFE2L2/PLAUR/VTN	9	down	2.95459
GO:1903034	regulation of response to wounding	14/467	172/18903	9.81276e-05	0.0011536	0.000789447	ACTG1/ANXA1/ANXA2/APOE/APOH/CLEC7A/FGA/FGG/HBEGF/KLF4/NFE2L2/PLAUR/TNFAIP3/VTN	14	down	2.93794
GO:1905475	regulation of protein localization to membrane	14/467	172/18903	9.81276e-05	0.0011536	0.000789447	ACTB/CD81/DAB2/GSN/ITGB2/LGALS3/PICALM/PRNP/RAP1A/RHOG/RHOQ/SLC5A3/SQSTM1/STOM	14	down	2.93794
GO:0002396	MHC protein complex assembly	5/467	20/18903	0.000102735	0.00119599	0.000818455	HLA-DMA/HLA-DPA1/HLA-DPB1/HLA-DRA/HLA-DRB1	5	down	2.92227
GO:0002501	peptide antigen assembly with MHC protein complex	5/467	20/18903	0.000102735	0.00119599	0.000818455	HLA-DMA/HLA-DPA1/HLA-DPB1/HLA-DRA/HLA-DRB1	5	down	2.92227
GO:0006700	C21-steroid hormone biosynthetic process	5/467	20/18903	0.000102735	0.00119599	0.000818455	ADM/AKR1B1/DAB2/EGR1/TSPO	5	down	2.92227
GO:0071243	cellular response to arsenic-containing substance	5/467	20/18903	0.000102735	0.00119599	0.000818455	ATF3/GSTO1/HMOX1/PPIF/ZFAND2A	5	down	2.92227
GO:0045088	regulation of innate immune response	17/467	240/18903	0.00010417	0.00120974	0.000827863	A2M/APOE/ARRB2/BIRC3/CLEC7A/HLA-A/HLA-E/HMGB2/HSP90AA1/LAMP1/LGALS9/NFE2L2/RPS19/SPI1/TNFAIP3/TYROBP/VSIG4	17	down	2.91731
GO:0070482	response to oxygen levels	21/467	337/18903	0.000106176	0.00123005	0.00084176	ADM/ATP1B1/BNIP3L/CARD16/CFLAR/CITED2/CXCL12/EGR1/HIF1A/HMOX1/JUND/LMNA/NFE2L2/PLK3/RBPJ/RGCC/RHOA/SOD2/TLR2/VEGFA/ZFP36L1	21	down	2.91008
GO:0002711	positive regulation of T cell mediated immunity	8/467	60/18903	0.00010837	0.00125242	0.000857069	CD81/HLA-A/HLA-DRA/HLA-DRB1/HLA-E/HSPD1/IL1B/NLRP3	8	down	2.90225
GO:0042180	cellular ketone metabolic process	16/467	218/18903	0.000109492	0.00125928	0.000861768	ADM/AKR1B1/ANXA1/APOA1/APOC1/APOC3/CD74/DAB2/EGR1/FABP5/IL1B/INSIG1/IRS2/PDK4/SLC7A7/TPI1	16	down	2.89988
GO:0043523	regulation of neuron apoptotic process	16/467	218/18903	0.000109492	0.00125928	0.000861768	APOE/ARRB2/CCL3/CEBPB/CTNNB1/HIF1A/HMOX1/HSP90AB1/JUN/LGMN/PPT1/PRNP/RHOA/SOD1/SOD2/TYROBP	16	down	2.89988
GO:0071826	ribonucleoprotein complex subunit organization	17/467	242/18903	0.000115233	0.00131709	0.000901329	HSP90AA1/HSP90AB1/PTGES3/RPL10/RPL11/RPL13A/RPL23A/RPL24/RPL38/RPL5/RPS14/RPS15/RPS19/RPS27/RPS27L/RPS28/RPS5	17	down	2.88038
GO:0032729	positive regulation of interferon-gamma production	9/467	77/18903	0.000115564	0.00131709	0.000901329	CD14/CLEC7A/HLA-A/HLA-DPA1/HLA-DPB1/HSPD1/IL1B/LGALS9/RIPK2	9	down	2.88038
GO:0034367	protein-containing complex remodeling	6/467	32/18903	0.000115587	0.00131709	0.000901329	APOA1/APOA2/APOC1/APOC3/APOE/PLA2G7	6	down	2.88038
GO:0050878	regulation of body fluid levels	23/467	390/18903	0.000115622	0.00131709	0.000901329	ACTB/ACTG1/ADM/AKR1B1/ANXA2/ANXA5/APOE/APOH/CD59/F13A1/FGA/FGG/GNAI2/HIF1A/HSPB1/KLF4/MERTK/NFE2L2/PABPC4/PLAUR/SERPINA1/VEGFA/VTN	23	down	2.88038
GO:0045834	positive regulation of lipid metabolic process	13/467	154/18903	0.000119787	0.00136129	0.000931577	ADM/ANXA1/APOA1/APOA2/APOC1/APOE/CD74/CD81/CDC42/CREBL2/DAB2/IL1B/IRS2	13	down	2.86605
GO:0002526	acute inflammatory response	11/467	114/18903	0.000121524	0.00137775	0.00094284	A2M/AHSG/APOA2/CD163/CEBPB/FCGR3A/HLA-E/HP/IL1B/NLRP3/SERPINA1	11	down	2.86083
GO:1900024	regulation of substrate adhesion-dependent cell spreading	8/467	61/18903	0.00012207	0.00138066	0.000944832	APOA1/CDC42/DAB2/FGA/FGG/LIMS1/RAC1/S100A10	8	down	2.85991
GO:0001909	leukocyte mediated cytotoxicity	12/467	134/18903	0.000124174	0.00140114	0.000958843	ARRB2/CTSH/FCGR3A/HLA-A/HLA-DRA/HLA-DRB1/HLA-E/ICAM1/LAMP1/LGALS9/SPI1/TYROBP	12	down	2.85352
GO:0032635	interleukin-6 production	14/467	176/18903	0.000125388	0.00140488	0.000961404	AIF1/ARRB2/CD74/CD84/CEBPB/CLEC7A/HSPD1/IL1B/KLF2/LGALS9/RIPK2/TLR2/TNFAIP3/TYROBP	14	down	2.85236
GO:0032675	regulation of interleukin-6 production	14/467	176/18903	0.000125388	0.00140488	0.000961404	AIF1/ARRB2/CD74/CD84/CEBPB/CLEC7A/HSPD1/IL1B/KLF2/LGALS9/RIPK2/TLR2/TNFAIP3/TYROBP	14	down	2.85236
GO:1902905	positive regulation of supramolecular fiber organization	14/467	176/18903	0.000125388	0.00140488	0.000961404	APOA1/APOE/CDC42/CDC42EP3/GPX1/GSN/HSPA1A/HSPA1B/RAC1/RGCC/RHOA/RHOC/RPS3/S100A10	14	down	2.85236
GO:0072665	protein localization to vacuole	9/467	78/18903	0.000127828	0.00142424	0.000974653	CD81/HSPA8/LAMTOR4/LAPTM5/MFSD1/NCOA4/RAB7A/RTN4/TNFAIP3	9	down	2.84642
GO:0032368	regulation of lipid transport	13/467	155/18903	0.000127875	0.00142424	0.000974653	ACSL1/ANXA2/APOA1/APOA2/APOC1/APOC3/APOE/DAB2/IL1B/IRS2/NFKB1/NFKBIA/TSPO	13	down	2.84642
GO:0002449	lymphocyte mediated immunity	22/467	367/18903	0.00012831	0.00142424	0.000974653	ARRB2/C1QA/C1QB/C1QC/C2/CD74/CD81/CTSH/FCGR3A/HLA-A/HLA-DMA/HLA-DPA1/HLA-DPB1/HLA-DRA/HLA-DRB1/HLA-E/HSPD1/ICAM1/IL1B/LAMP1/LGALS9/NLRP3	22	down	2.84642
GO:0032535	regulation of cellular component size	22/467	367/18903	0.00012831	0.00142424	0.000974653	APOE/ARPC5/BLOC1S1/CAPZA2/CDC42EP3/COTL1/CXCL12/GSN/HCLS1/HSP90AA1/HSP90AB1/LAMTOR4/MSN/PICALM/RAC1/RHOA/RIN3/RTN4/TMEM123/TMSB10/TMSB4X/VEGFA	22	down	2.84642
GO:0051924	regulation of calcium ion transport	18/467	268/18903	0.000129284	0.00143063	0.000979026	AHNAK/ARRB2/ATP1B1/ATP2B1/CALM3/CCL3/CCL4/CD84/CTNNB1/CXCL12/GNAI2/GSTO1/HES1/LGALS3/PRNP/RHOA/TSPO/VMP1	18	down	2.84447
GO:0001701	in utero embryonic development	23/467	393/18903	0.000129485	0.00143063	0.000979026	ADM/CEBPB/CITED2/CTNNB1/DNAJB6/HES1/HIF1A/IGF1/JUNB/KLF2/KLF4/MAFF/MGAT1/RBPJ/RPL13/RTN4/SOCS3/UBE2B/VEGFA/YBX1/YBX3/ZFAND5/ZFP36L1	23	down	2.84447
GO:0019217	regulation of fatty acid metabolic process	10/467	96/18903	0.000130088	0.00143066	0.000979049	ANXA1/APOA1/APOC1/APOC3/CD74/FABP5/IL1B/INSIG1/IRS2/PDK4	10	down	2.84446
GO:0070664	negative regulation of leukocyte proliferation	10/467	96/18903	0.000130088	0.00143066	0.000979049	CD86/CEBPB/GPNMB/HLA-DRB1/LGALS9/LST1/PRNP/TNFAIP3/TYROBP/VSIG4	10	down	2.84446
GO:0051235	maintenance of location	21/467	342/18903	0.00013039	0.00143069	0.000979067	ALB/ANXA1/APOA1/APOE/CALM3/CCL3/CHCHD10/FTL/GSN/GSTO1/IL1B/INSIG1/MCOLN1/MSR1/NFKB1/NFKBIA/PLIN2/SRGN/TMSB10/TMSB4X/TSPO	21	down	2.84445
GO:0035710	CD4-positive, alpha-beta T cell activation	11/467	115/18903	0.000131447	0.00143898	0.00098474	ANXA1/CD81/CD83/CD86/CTSL/HLA-DRA/HLA-DRB1/JUNB/LGALS9/NLRP3/RIPK2	11	down	2.84195
GO:0090201	negative regulation of release of cytochrome c from mitochondria	5/467	21/18903	0.000132117	0.00143971	0.000985239	ARRB2/GPX1/IGF1/LMNA/PPIF	5	down	2.84173
GO:1901522	positive regulation of transcription from RNA polymerase II promoter involved in cellular response to chemical stimulus	5/467	21/18903	0.000132117	0.00143971	0.000985239	HIF1A/JUN/NFE2L2/RBPJ/VEGFA	5	down	2.84173
GO:0043534	blood vessel endothelial cell migration	14/467	177/18903	0.00013315	0.00144273	0.000987306	ANXA1/APOA1/APOE/GPX1/HIF1A/HMOX1/HSPB1/KLF4/NFE2L2/NR4A1/RGCC/RHOA/TMSB4X/VEGFA	14	down	2.84081
GO:0051099	positive regulation of binding	14/467	177/18903	0.00013315	0.00144273	0.000987306	ANXA2/APOE/CALM3/CTNNB1/HES1/HMGB2/HSP90AB1/IGF1/KLF4/PLAUR/RIPK2/RPL11/S100A10/VTN	14	down	2.84081
GO:0015918	sterol transport	12/467	135/18903	0.000133301	0.00144273	0.000987306	ANXA2/APOA1/APOA2/APOC1/APOC3/APOE/MSR1/NFKB1/NFKBIA/NPC2/TSPO/VAPA	12	down	2.84081
GO:0006887	exocytosis	22/467	369/18903	0.000138681	0.00149757	0.00102484	ANXA1/ANXA2/CALM3/CCL3/CD84/FCGR3A/FGA/FGG/GNAI2/HMOX1/ITGB2/LAMP1/LGALS9/RAB31/RAB7A/RAP1A/S100A10/SDCBP/SNAP23/SPI1/STX11/TNFAIP2	22	down	2.82461
GO:0002437	inflammatory response to antigenic stimulus	9/467	79/18903	0.00014116	0.00151406	0.00103612	A2M/CD68/CD81/FCGR3A/GPX1/HLA-DRB1/HLA-E/HMGB2/RBPJ	9	down	2.81986
GO:0002720	positive regulation of cytokine production involved in immune response	9/467	79/18903	0.00014116	0.00151406	0.00103612	CD74/CD81/CLEC7A/HLA-A/HLA-E/IL1B/LAPTM5/NLRP3/RIPK2	9	down	2.81986
GO:0043299	leukocyte degranulation	9/467	79/18903	0.00014116	0.00151406	0.00103612	CCL3/CD84/FCGR3A/HMOX1/ITGB2/LAMP1/LGALS9/SNAP23/SPI1	9	down	2.81986
GO:0046916	cellular transition metal ion homeostasis	11/467	116/18903	0.000142051	0.0015202	0.00104032	ATOX1/FTL/HIF1A/HMOX1/MT2A/NCOA4/PRNP/SLC31A2/SLC40A1/SOD1/TF	11	down	2.8181
GO:0045646	regulation of erythrocyte differentiation	7/467	47/18903	0.000143635	0.00152688	0.00104489	HIF1A/HMGB2/HSPA1A/HSPA1B/MAFB/SPI1/ZFP36L1	7	down	2.81619
GO:0060711	labyrinthine layer development	7/467	47/18903	0.000143635	0.00152688	0.00104489	ADM/DNAJB6/HES1/JUNB/RBPJ/SOCS3/ZFP36L1	7	down	2.81619
GO:0071470	cellular response to osmotic stress	7/467	47/18903	0.000143635	0.00152688	0.00104489	AKR1B1/CASP1/NLRP3/SERPINB6/TSPO/YBX3/ZFP36L1	7	down	2.81619
GO:0090316	positive regulation of intracellular protein transport	13/467	157/18903	0.000145471	0.00154297	0.0010559	BAG3/CD81/HCLS1/HSP90AA1/HSP90AB1/IL1B/ITGB2/OAZ1/PLK3/PRNP/STOM/TOMM7/UBE2D3	13	down	2.81164
GO:0072594	establishment of protein localization to organelle	25/467	449/18903	0.000146038	0.00154554	0.00105766	BAG3/BNIP3L/CALM3/CD68/DNAJA1/HCLS1/HSP90AA1/HSP90AB1/HSPA8/HSPD1/LAMP1/LAPTM5/LMNA/NCOA4/NDUFA13/NFKBIA/RAB7A/RPL23/SQSTM1/TNFAIP3/TOMM7/TSPO/TXNIP/UBE2D3/ZFAND2A	25	down	2.81092
GO:0032271	regulation of protein polymerization	15/467	201/18903	0.000148369	0.00156674	0.00107217	ARPC5/CAPZA2/CDC42EP3/COTL1/FKBP4/GSN/HCLS1/HSP90AA1/HSPA1A/HSPA1B/RAC1/RHOA/RPS3/TMSB10/TMSB4X	15	down	2.805
GO:0045580	regulation of T cell differentiation	14/467	179/18903	0.000149928	0.00157623	0.00107866	ACTB/ANXA1/CD74/CD83/CD86/FGL2/HLA-DRA/HLA-DRB1/JUNB/LGALS9/NLRP3/RHOA/RIPK2/SOD1	14	down	2.80238
GO:0048771	tissue remodeling	14/467	179/18903	0.000149928	0.00157623	0.00107866	CSF1R/CST3/CTNNB1/GPNMB/HIF1A/LIPA/NFKB1/PDK4/RAB7A/RBPJ/TF/TIMP1/TNFAIP3/TPP1	14	down	2.80238
GO:0045582	positive regulation of T cell differentiation	11/467	117/18903	0.000153374	0.00160256	0.00109668	ACTB/ANXA1/CD74/CD83/CD86/HLA-DRA/HLA-DRB1/LGALS9/NLRP3/RHOA/RIPK2	11	down	2.79519
GO:0071887	leukocyte apoptotic process	11/467	117/18903	0.000153374	0.00160256	0.00109668	ANXA1/CD74/CTSL/CXCL12/HCLS1/HIF1A/IRS2/LGALS3/LGALS9/MERTK/RPS6	11	down	2.79519
GO:0032615	interleukin-12 production	8/467	63/18903	0.000153776	0.00160256	0.00109668	ARRB2/CLEC7A/HSPD1/LAPTM5/LGALS9/NFKB1/RIPK2/TLR2	8	down	2.79519
GO:0032655	regulation of interleukin-12 production	8/467	63/18903	0.000153776	0.00160256	0.00109668	ARRB2/CLEC7A/HSPD1/LAPTM5/LGALS9/NFKB1/RIPK2/TLR2	8	down	2.79519
GO:0002887	negative regulation of myeloid leukocyte mediated immunity	4/467	12/18903	0.000155495	0.00160993	0.00110173	CD84/HMOX1/LGALS9/SPI1	4	down	2.79319
GO:0034370	triglyceride-rich lipoprotein particle remodeling	4/467	12/18903	0.000155495	0.00160993	0.00110173	APOA1/APOA2/APOC3/APOE	4	down	2.79319
GO:0034372	very-low-density lipoprotein particle remodeling	4/467	12/18903	0.000155495	0.00160993	0.00110173	APOA1/APOA2/APOC3/APOE	4	down	2.79319
GO:0033157	regulation of intracellular protein transport	16/467	225/18903	0.000157941	0.00163171	0.00111663	BAG3/BNIP3L/CD81/HCLS1/HSP90AA1/HSP90AB1/IFI27/IL1B/INSIG1/ITGB2/OAZ1/PLK3/PRNP/STOM/TOMM7/UBE2D3	16	down	2.78736
GO:1901653	cellular response to peptide	22/467	373/18903	0.000161677	0.00166671	0.00114058	AHSG/ATP2B1/CFLAR/GNAI2/ICAM1/IGF1/IL1B/INSIG1/IRS2/KLF2/LGMN/NFE2L2/NFKB1/NR4A1/PDK4/PRNP/RAB31/RHOQ/RIPK2/RPL23/SOCS3/ZFP36L1	22	down	2.77814
GO:0090322	regulation of superoxide metabolic process	6/467	34/18903	0.000164525	0.00168977	0.00115637	CLEC7A/GNAI2/ITGB2/NFE2L2/SOD1/TYROBP	6	down	2.77217
GO:0006953	acute-phase response	7/467	48/18903	0.000164623	0.00168977	0.00115637	A2M/AHSG/CD163/CEBPB/HP/IL1B/SERPINA1	7	down	2.77217
GO:0032928	regulation of superoxide anion generation	5/467	22/18903	0.000167523	0.00171585	0.00117421	CLEC7A/GNAI2/ITGB2/SOD1/TYROBP	5	down	2.76552
GO:0001570	vasculogenesis	9/467	81/18903	0.000171325	0.00174357	0.00119318	ADM/CITED2/CTNNB1/EGFL7/JUNB/QKI/RAP1A/VEGFA/ZFP36L1	9	down	2.75856
GO:0032371	regulation of sterol transport	9/467	81/18903	0.000171325	0.00174357	0.00119318	ANXA2/APOA1/APOA2/APOC1/APOC3/APOE/NFKB1/NFKBIA/TSPO	9	down	2.75856
GO:0032374	regulation of cholesterol transport	9/467	81/18903	0.000171325	0.00174357	0.00119318	ANXA2/APOA1/APOA2/APOC1/APOC3/APOE/NFKB1/NFKBIA/TSPO	9	down	2.75856
GO:1903050	regulation of proteolysis involved in protein catabolic process	16/467	227/18903	0.000174831	0.00177547	0.00121501	APOE/DAB2/GPX1/HSP90AB1/HSPA1A/HSPA1B/LAPTM5/NFE2L2/PLK3/RNF144B/RPL11/RPL23/RPL5/SDCBP/UBB/ZFAND2A	16	down	2.75069
GO:0001894	tissue homeostasis	18/467	275/18903	0.000178287	0.00180672	0.0012364	ACTB/ACTG1/ALB/CSF1R/CTNNB1/CTSH/DRAM2/HSPB1/LIPA/LYZ/PDK4/RAB7A/RBP4/SOD1/TF/TNFAIP3/TPP1/VEGFA	18	down	2.74311
GO:0030316	osteoclast differentiation	10/467	100/18903	0.000182889	0.00184551	0.00126294	ANXA2/CCL3/CD81/CEBPB/CSF1R/CTNNB1/JUNB/MAFB/TF/TYROBP	10	down	2.73388
GO:0098869	cellular oxidant detoxification	10/467	100/18903	0.000182889	0.00184551	0.00126294	ALB/APOE/GPX1/GPX3/GPX4/GSTO1/HP/NFE2L2/SOD1/SOD2	10	down	2.73388
GO:0010876	lipid localization	26/467	483/18903	0.000184838	0.00186124	0.00127371	ACSL1/ANXA1/ANXA2/APOA1/APOA2/APOC1/APOC3/APOE/APOH/DAB2/FABP4/FABP5/IL1B/IRS2/MSR1/NFKB1/NFKBIA/NPC2/PLIN2/PSAP/RBP4/RBP7/SLCO2B1/TSPO/VAPA/VMP1	26	down	2.7302
GO:0060760	positive regulation of response to cytokine stimulus	8/467	65/18903	0.00019197	0.00192899	0.00132007	CASP1/CD74/HIF1A/HSPA1A/HSPA1B/LAPTM5/RIPK2/TLR2	8	down	2.71467
GO:0110053	regulation of actin filament organization	18/467	278/18903	0.000203835	0.00204392	0.00139872	ACTG1/APOA1/ARPC5/CAPZA2/CDC42/CDC42EP3/COTL1/CXCL12/GMFG/GSN/HCLS1/RAC1/RGCC/RHOA/RHOC/S100A10/TMSB10/TMSB4X	18	down	2.68954
GO:0030301	cholesterol transport	11/467	121/18903	0.000206654	0.00206351	0.00141213	ANXA2/APOA1/APOA2/APOC1/APOC3/APOE/MSR1/NFKB1/NFKBIA/NPC2/TSPO	11	down	2.68539
GO:0051101	regulation of DNA binding	11/467	121/18903	0.000206654	0.00206351	0.00141213	CALM3/CTNNB1/HES1/HMGB2/HMOX1/IGF1/JUN/KLF4/NFKBIA/PLAUR/TMSB4X	11	down	2.68539
GO:0044827	modulation by host of viral genome replication	5/467	23/18903	0.000209739	0.00208559	0.00142723	EEF1A1/HSPA8/IFI27/STOM/VAPA	5	down	2.68077
GO:0051131	chaperone-mediated protein complex assembly	5/467	23/18903	0.000209739	0.00208559	0.00142723	HSP90AA1/HSP90AB1/HSPA1A/HSPD1/PTGES3	5	down	2.68077
GO:0031343	positive regulation of cell killing	8/467	66/18903	0.000213801	0.00211952	0.00145046	CLEC7A/HLA-A/HLA-DRA/HLA-DRB1/HLA-E/LAMP1/SPI1/TYROBP	8	down	2.67376
GO:0030195	negative regulation of blood coagulation	7/467	50/18903	0.00021404	0.00211952	0.00145046	ANXA2/APOE/APOH/FGA/FGG/PLAUR/VTN	7	down	2.67376
GO:0051384	response to glucocorticoid	12/467	142/18903	0.000214799	0.00212264	0.00145259	A2M/ADM/AIF1/ANXA1/APOA2/ATP2B1/CALM3/CFLAR/FOSB/IGFBP7/RHOA/ZFP36L1	12	down	2.67312
GO:0031392	regulation of prostaglandin biosynthetic process	4/467	13/18903	0.000220231	0.00216288	0.00148013	ANXA1/CD74/FABP5/IL1B	4	down	2.66497
GO:0070424	regulation of nucleotide-binding oligomerization domain containing signaling pathway	4/467	13/18903	0.000220231	0.00216288	0.00148013	BIRC3/HSPA1A/HSPA1B/TNFAIP3	4	down	2.66497
GO:1903265	positive regulation of tumor necrosis factor-mediated signaling pathway	4/467	13/18903	0.000220231	0.00216288	0.00148013	CASP1/HSPA1A/HSPA1B/LAPTM5	4	down	2.66497
GO:0002761	regulation of myeloid leukocyte differentiation	11/467	122/18903	0.000222186	0.0021776	0.0014902	C1QC/CCL3/CD74/CEBPB/CTNNB1/HCLS1/HLA-DRB1/ID2/MAFB/TYROBP/ZFP36L1	11	down	2.66202
GO:0071383	cellular response to steroid hormone stimulus	15/467	209/18903	0.00022746	0.00222473	0.00152245	ANXA1/ATP2B1/CFLAR/DAB2/DNAJA1/FKBP4/HSPA1A/HSPA1B/HSPA8/NCOA4/PTGES3/RHOA/SGK1/YWHAH/ZFP36L1	15	down	2.65272
GO:0030224	monocyte differentiation	6/467	36/18903	0.000228536	0.00223068	0.00152652	CD74/CSF1R/HLA-DRB1/JUN/VEGFA/ZFP36L1	6	down	2.65156
GO:0045639	positive regulation of myeloid cell differentiation	10/467	103/18903	0.00023341	0.00226897	0.00155273	CD74/HCLS1/HIF1A/HLA-DRB1/HMGB2/HSPA1A/HSPA1B/ID2/TYROBP/ZFP36L1	10	down	2.64417
GO:0050764	regulation of phagocytosis	10/467	103/18903	0.00023341	0.00226897	0.00155273	AHSG/APOA1/APOA2/C2/CLEC7A/IL1B/MERTK/RAB31/SOD1/TLR2	10	down	2.64417
GO:1900047	negative regulation of hemostasis	7/467	51/18903	0.000242882	0.00235625	0.00161245	ANXA2/APOE/APOH/FGA/FGG/PLAUR/VTN	7	down	2.62778
GO:0010720	positive regulation of cell development	19/467	307/18903	0.000244053	0.00236281	0.00161695	APOA1/CDC42/CLEC7A/CTNNB1/CXCL12/DAB2/FGA/FGG/HES1/HIF1A/ID2/IL1B/LIMS1/RAC1/S100A10/TLR2/TSPO/TYROBP/VEGFA	19	down	2.62657
GO:0034470	ncRNA processing	24/467	439/18903	0.000258627	0.00249884	0.00171004	NOP10/NUDT16/RPL10A/RPL11/RPL14/RPL26/RPL27/RPL35/RPL35A/RPL5/RPL7/RPL7A/RPS14/RPS15/RPS16/RPS17/RPS19/RPS21/RPS24/RPS25/RPS27/RPS28/RPS6/RPS8	24	down	2.60226
GO:0140694	non-membrane-bounded organelle assembly	22/467	386/18903	0.000261419	0.00252071	0.00172501	ACTG1/CFLAR/GSN/HSPA1A/HSPA1B/MSN/RHOA/RPL10/RPL11/RPL23A/RPL24/RPL38/RPL5/RPS14/RPS15/RPS19/RPS23/RPS27/RPS27L/RPS28/RPS3/RPS5	22	down	2.59848
GO:0045936	negative regulation of phosphate metabolic process	24/467	440/18903	0.000267403	0.00257321	0.00176093	APOC1/APOE/ARRB2/CALM3/CHORDC1/DNAJA1/DUSP1/FABP4/GADD45B/GNAI2/HSPB1/IL1B/IQGAP1/IRS2/JUN/LGALS3/MIDN/PPP1R15B/PRNP/SAMSN1/SH3BP5/SOCS3/TNFAIP3/TSPO	24	down	2.58952
GO:0051496	positive regulation of stress fiber assembly	7/467	52/18903	0.000274771	0.00263409	0.00180259	APOA1/CDC42/RAC1/RGCC/RHOA/RHOC/S100A10	7	down	2.57937
GO:0019730	antimicrobial humoral response	11/467	125/18903	0.000274833	0.00263409	0.00180259	CXCL2/CXCL3/CXCL8/FGA/GAPDH/HLA-A/HLA-E/LYZ/RPL39/RPS19/TF	11	down	2.57937
GO:0010563	negative regulation of phosphorus metabolic process	24/467	441/18903	0.000276441	0.00264419	0.0018095	APOC1/APOE/ARRB2/CALM3/CHORDC1/DNAJA1/DUSP1/FABP4/GADD45B/GNAI2/HSPB1/IL1B/IQGAP1/IRS2/JUN/LGALS3/MIDN/PPP1R15B/PRNP/SAMSN1/SH3BP5/SOCS3/TNFAIP3/TSPO	24	down	2.57771
GO:0032386	regulation of intracellular transport	20/467	336/18903	0.00028183	0.00269035	0.00184109	ANXA2/BAG3/BNIP3L/CD81/DAB2/HCLS1/HSP90AA1/HSP90AB1/IFI27/IL1B/INSIG1/ITGB2/LAMP1/MSN/OAZ1/PLK3/PRNP/STOM/TOMM7/UBE2D3	20	down	2.57019
GO:0050672	negative regulation of lymphocyte proliferation	9/467	87/18903	0.000295695	0.00281707	0.00192781	CD86/CEBPB/GPNMB/HLA-DRB1/LGALS9/LST1/PRNP/TYROBP/VSIG4	9	down	2.5502
GO:0043301	negative regulation of leukocyte degranulation	4/467	14/18903	0.000302324	0.00285741	0.00195542	CD84/HMOX1/LGALS9/SPI1	4	down	2.54403
GO:0046598	positive regulation of viral entry into host cell	4/467	14/18903	0.000302324	0.00285741	0.00195542	CD74/HLA-DRB1/LGALS1/LGALS9	4	down	2.54403
GO:0075294	positive regulation by symbiont of entry into host	4/467	14/18903	0.000302324	0.00285741	0.00195542	CD74/HLA-DRB1/LGALS1/LGALS9	4	down	2.54403
GO:1902947	regulation of tau-protein kinase activity	4/467	14/18903	0.000302324	0.00285741	0.00195542	C5AR1/EGR1/HSP90AA1/HSP90AB1	4	down	2.54403
GO:0030003	cellular cation homeostasis	26/467	499/18903	0.000306442	0.00289061	0.00197814	APOE/ATOX1/ATP1B1/ATP2B1/ATP6V1F/CALM3/CCL3/CXCL12/FTL/GRINA/GSTO1/HIF1A/HMOX1/MCOLN1/MT2A/NCOA4/PPT1/PRNP/RAB20/RAB7A/SLC1A3/SLC31A2/SLC40A1/SOD1/TF/TPT1	26	down	2.53901
GO:0009409	response to cold	7/467	53/18903	0.000309941	0.00291211	0.00199285	ADM/ATP2B1/HSP90AA1/HSPD1/METRNL/NFKBIA/SOD2	7	down	2.53579
GO:0010656	negative regulation of muscle cell apoptotic process	7/467	53/18903	0.000309941	0.00291211	0.00199285	APOH/ARRB2/BAG3/CFLAR/HMOX1/IGF1/NFE2L2	7	down	2.53579
GO:1902229	regulation of intrinsic apoptotic signaling pathway in response to DNA damage	6/467	38/18903	0.000310681	0.00291332	0.00199368	CD44/CD74/CXCL12/RPL26/RPS3/TPT1	6	down	2.53561
GO:0034599	cellular response to oxidative stress	18/467	288/18903	0.000313547	0.00293443	0.00200812	AIF1/ANXA1/CTNNB1/GPX1/HIF1A/HMOX1/HSPA1A/HSPA1B/HSPB1/JUN/KLF2/NFE2L2/PPIF/RHOB/RPS3/SOD1/SOD2/TNFAIP3	18	down	2.53248
GO:0046641	positive regulation of alpha-beta T cell proliferation	5/467	25/18903	0.00031795	0.00295066	0.00201923	CD81/HLA-A/HLA-E/LGALS9/RIPK2	5	down	2.53008
GO:0046885	regulation of hormone biosynthetic process	5/467	25/18903	0.00031795	0.00295066	0.00201923	ADM/DAB2/EGR1/HIF1A/NFKB1	5	down	2.53008
GO:0090023	positive regulation of neutrophil chemotaxis	5/467	25/18903	0.00031795	0.00295066	0.00201923	C3AR1/C5AR1/CD74/CXCL8/RAC1	5	down	2.53008
GO:0098581	detection of external biotic stimulus	5/467	25/18903	0.00031795	0.00295066	0.00201923	CLEC7A/HLA-A/HLA-DRB1/LY96/TLR2	5	down	2.53008
GO:0002444	myeloid leukocyte mediated immunity	10/467	107/18903	0.000318527	0.00295066	0.00201923	CCL3/CD84/FCGR3A/HLA-E/HMOX1/ITGB2/LGALS9/SNAP23/SPI1/TYROBP	10	down	2.53008
GO:2000058	regulation of ubiquitin-dependent protein catabolic process	13/467	170/18903	0.00031899	0.00295066	0.00201923	DAB2/HSP90AB1/HSPA1A/HSPA1B/LAPTM5/NFE2L2/PLK3/RNF144B/RPL11/RPL23/RPL5/SDCBP/ZFAND2A	13	down	2.53008
GO:0032945	negative regulation of mononuclear cell proliferation	9/467	88/18903	0.000322315	0.0029599	0.00202556	CD86/CEBPB/GPNMB/HLA-DRB1/LGALS9/LST1/PRNP/TYROBP/VSIG4	9	down	2.52872
GO:0055072	iron ion homeostasis	9/467	88/18903	0.000322315	0.0029599	0.00202556	FTL/HIF1A/HMOX1/NCOA4/PICALM/SLC40A1/SOD1/SOD2/TF	9	down	2.52872
GO:0002294	CD4-positive, alpha-beta T cell differentiation involved in immune response	8/467	70/18903	0.00032247	0.0029599	0.00202556	ANXA1/CD86/HLA-DRA/HLA-DRB1/JUNB/LGALS9/NLRP3/RIPK2	8	down	2.52872
GO:0030193	regulation of blood coagulation	8/467	70/18903	0.00032247	0.0029599	0.00202556	ANXA2/APOE/APOH/FGA/FGG/NFE2L2/PLAUR/VTN	8	down	2.52872
GO:0030522	intracellular receptor signaling pathway	17/467	266/18903	0.00035333	0.00323074	0.0022109	BIRC3/CITED2/DAB2/DNAJA1/FABP5/FKBP4/HSPA1A/HSPA1B/KLF2/NCOA4/NFKBIA/NR4A1/PTGES3/RHOA/RIPK2/TNFAIP3/YWHAH	17	down	2.4907
GO:0050730	regulation of peptidyl-tyrosine phosphorylation	17/467	266/18903	0.00035333	0.00323074	0.0022109	ARRB2/CD44/CD74/CD81/CSF1R/HBEGF/HCLS1/HES1/IGF1/ITGB2/PRNP/RIPK2/SAMSN1/SH3BP5/SOCS3/VEGFA/VTN	17	down	2.4907
GO:0002287	alpha-beta T cell activation involved in immune response	8/467	71/18903	0.000355699	0.00323999	0.00221723	ANXA1/CD86/HLA-DRA/HLA-DRB1/JUNB/LGALS9/NLRP3/RIPK2	8	down	2.48946
GO:0002293	alpha-beta T cell differentiation involved in immune response	8/467	71/18903	0.000355699	0.00323999	0.00221723	ANXA1/CD86/HLA-DRA/HLA-DRB1/JUNB/LGALS9/NLRP3/RIPK2	8	down	2.48946
GO:0097242	amyloid-beta clearance	6/467	39/18903	0.000359596	0.00326924	0.00223725	APOE/C5AR1/IFNGR1/ITGB2/MSR1/PICALM	6	down	2.48555
GO:0051928	positive regulation of calcium ion transport	11/467	129/18903	0.000361076	0.00327646	0.00224219	ARRB2/ATP1B1/ATP2B1/CALM3/CCL3/CCL4/CXCL12/GSTO1/LGALS3/TSPO/VMP1	11	down	2.4846
GO:0015850	organic hydroxy compound transport	18/467	292/18903	0.000370072	0.00335172	0.00229369	ACTB/ANXA2/APOA1/APOA2/APOC1/APOC3/APOE/CXCL12/DAB2/MSR1/NFKB1/NFKBIA/NPC2/RBP4/SLC5A3/SLCO2B1/TSPO/VAPA	18	down	2.47473
GO:0010959	regulation of metal ion transport	23/467	423/18903	0.000373095	0.0033727	0.00230804	AHNAK/ARRB2/ATP1B1/ATP2B1/CALM3/CCL3/CCL4/CD63/CD84/CTNNB1/CXCL12/GNAI2/GSTO1/HES1/LGALS3/PRNP/RHOA/SLC31A2/STOM/TF/TSPO/VMP1/YWHAH	23	down	2.47202
GO:0072331	signal transduction by p53 class mediator	13/467	173/18903	0.000377778	0.00340857	0.00233259	CD44/CD74/PLK3/RPL11/RPL23/RPL26/RPL37/RPL5/RPS15/RPS20/RPS27L/SGK1/UBB	13	down	2.46743
GO:1903531	negative regulation of secretion by cell	12/467	151/18903	0.000378901	0.00341226	0.00233512	ANXA1/APOE/CD84/GNAI2/HMOX1/IL1B/LGALS9/MIDN/RAB7A/RAP1A/SPI1/TSPO	12	down	2.46696
GO:0070098	chemokine-mediated signaling pathway	9/467	90/18903	0.000381509	0.00342927	0.00234676	CCL3/CCL3L3/CCL4/CCRL2/CXCL12/CXCL2/CXCL3/CXCL8/HIF1A	9	down	2.4648
GO:0019883	antigen processing and presentation of endogenous antigen	5/467	26/18903	0.000385725	0.00344257	0.00235586	CD74/HLA-A/HLA-DRA/HLA-DRB1/HLA-E	5	down	2.46312
GO:0034377	plasma lipoprotein particle assembly	5/467	26/18903	0.000385725	0.00344257	0.00235586	APOA1/APOA2/APOC1/APOC3/APOE	5	down	2.46312
GO:0035994	response to muscle stretch	5/467	26/18903	0.000385725	0.00344257	0.00235586	CTNNB1/GSN/JUN/NFKB1/NFKBIA	5	down	2.46312
[truncated: 893 more rows]

## Sheet: Exhausted_T Cell_x0009_
ID	Description	GeneRatio	BgRatio	pvalue	p.adjust	qvalue	geneID	Count	change	log
[truncated: 872 more rows]

[truncated: 13 more sheets: Helper_T Cell, Hepatocellular Cancer_Mucosal-A, Hepatocellular Cancer_Stem Cell, Hepatocyte, Kupffer Cell, Liver Bud Hepatic Cell, Liver_Progenitor Cell, Mesenchymal Cell, Monocyte, Myofibroblast, Regulatory_T Cell, Stem Cell, T Cell]
